# Supplementary material for: Machine learning-coupled combinatorial mutagenesis enables resource-efficient engineering of CRISPR-Cas9 genome editor activities
Source: Nat Commun. 2022 Apr 25;13:2219. doi: 10.1038/s41467-022-29874-5 (PMC9039034; doi:10.1038/s41467-022-29874-5)
Supplement: Supplementary file 5 — Supplementary Data 1 [file 41467_2022_29874_MOESM5_ESM.xlsx]

## Sheet: S1
SpCas9_diverse_variants_stats
	Sample name	Number of variants with > 70% WT activity	Number of variants	Number of pairwise 1-mismatch neighbours	Number of pairwise 2-mismatch neighbours	Number of pairwise 3-mismatch neighbours	Number of pairwise 4-mismatch neighbours	Number of pairwise 5-mismatch neighbours	Number of pairwise 6-mismatch neighbours	Number of pairwise 7-mismatch neighbours	Number of pairwise 8-mismatch neighbours
1	Sg5_10_s1.csv	17	65	38	144	358	740	1140	1080	536	124
2	Sg5_10_s2.csv	14	65	38	116	298	704	1234	1124	542	104
3	Sg5_10_s3.csv	15	65	38	130	340	748	1162	1118	544	80
4	Sg5_20_s1.csv	30	130	150	528	1320	2784	4638	4746	2168	436
5	Sg5_20_s2.csv	30	130	158	504	1418	3170	4602	4474	2060	384
6	Sg5_20_s3.csv	30	130	106	490	1284	3032	4712	4580	2218	348
7	Sg5_5_s1.csv	5	33	4	28	64	182	258	342	148	30
8	Sg5_5_s2.csv	6	33	18	32	92	148	286	290	144	46
9	Sg5_5_s3.csv	7	33	10	30	78	208	308	266	130	26
10	Sg5_50_s1.csv	73	325	934	3064	8424	18846	29670	28382	13610	2370
11	Sg5_50_s2.csv	75	325	906	3042	8324	18686	29872	28356	13660	2454
12	Sg5_50_s3.csv	66	325	908	3026	8202	18592	29758	28504	13854	2456
13	Sg5_70_s1.csv	99	455	1792	6044	16262	36746	58456	55690	26956	4624
14	Sg5_70_s2.csv	98	455	1794	5922	16230	36796	58412	55704	27102	4610
15	Sg5_70_s3.csv	93	455	1816	6034	16264	36866	58344	55446	27052	4748
16	Sg5_diverse_0N_1.csv	7	33	0	16	116	192	280	308	122	22
17	Sg5_diverse_0N_2.csv	8	30	0	6	88	156	256	230	110	24
18	Sg5_diverse_0N_3.csv	9	33	0	6	98	202	284	252	186	28
19	Sg5_diverse_1N_1.csv	16	65	20	78	368	720	1172	1134	568	100
20	Sg5_diverse_1N_2.csv	19	65	22	68	346	736	1146	1166	578	98
21	Sg5_diverse_1N_3.csv	16	65	22	70	318	730	1206	1156	560	98
22	Sg5_diverse_2N_1.csv	32	130	90	436	1210	2882	4748	4592	2408	404
23	Sg5_diverse_2N_2.csv	32	126	94	440	1166	2784	4408	4212	2260	386
24	Sg5_diverse_2N_3.csv	30	130	86	456	1292	2976	4788	4468	2320	384
25	Sg5_diverse_3N_1.csv	68	325	904	3048	8170	18682	29916	28340	13938	2302
26	Sg5_diverse_3N_2.csv	75	325	946	3048	8304	18642	29722	28552	13710	2376
27	Sg5_diverse_3N_3.csv	60	325	936	3048	8498	19022	29760	27818	13780	2438
28	Sg8_10_s1.csv	1	73	26	142	390	874	1534	1438	740	112
29	Sg8_10_s2.csv	3	73	46	142	366	920	1518	1474	670	120
30	Sg8_10_s3.csv	1	73	36	128	384	874	1520	1492	722	100
31	Sg8_20_s1.csv	1	146	210	600	1544	3640	5904	5754	3014	504
32	Sg8_20_s2.csv	0	146	194	552	1564	3608	6010	5844	2884	514
33	Sg8_20_s3.csv	2	146	166	612	1642	3852	6150	5644	2612	492
34	Sg8_5_s1.csv	1	37	0	50	88	300	364	380	130	20
35	Sg8_5_s2.csv	0	37	14	46	88	228	352	364	204	36
36	Sg8_5_s3.csv	1	37	6	42	116	232	334	380	192	30
37	Sg8_50_s1.csv	6	365	1048	3572	10052	23224	37962	36400	17636	2966
38	Sg8_50_s2.csv	6	365	1064	3632	10116	23564	38278	36228	17292	2686
39	Sg8_50_s3.csv	4	365	1108	3756	10302	23918	37944	35726	17206	2900
40	Sg8_70_s1.csv	6	510	2164	7262	19420	45708	74154	70632	34450	5800
41	Sg8_70_s2.csv	8	510	2158	7318	20004	46206	74186	70354	33728	5636
42	Sg8_70_s3.csv	8	510	2138	7186	19620	45540	73978	70838	34406	5884
43	Sg8_diverse_0N_1.csv	1	36	0	16	136	228	340	376	144	20
44	Sg8_diverse_0N_2.csv	1	39	0	12	132	268	460	396	182	32
45	Sg8_diverse_0N_3.csv	3	39	0	10	118	268	436	358	252	40
46	Sg8_diverse_1N_1.csv	4	76	26	92	476	988	1618	1574	800	126
47	Sg8_diverse_1N_2.csv	2	69	22	72	364	822	1304	1332	668	108
48	Sg8_diverse_1N_3.csv	1	72	26	78	372	890	1486	1452	670	138
49	Sg8_diverse_2N_1.csv	4	145	106	510	1532	3682	5990	5776	2842	442
50	Sg8_diverse_2N_2.csv	5	146	122	524	1548	3692	5926	5788	3048	522
51	Sg8_diverse_2N_3.csv	3	140	88	504	1442	3382	5602	5288	2712	442
52	Sg8_diverse_3N_1.csv	5	365	1104	3748	10264	23900	37982	35890	17206	2766
53	Sg8_diverse_3N_2.csv	8	365	1082	3730	10102	23786	37992	36206	17100	2862
54	Sg8_diverse_3N_3.csv	6	365	1112	3692	10056	23586	37898	35970	17540	3006
