# Supplementary material for: Machine learning-coupled combinatorial mutagenesis enables resource-efficient engineering of CRISPR-Cas9 genome editor activities
Source: Nat Commun. 2022 Apr 25;13:2219. doi: 10.1038/s41467-022-29874-5 (PMC9039034; doi:10.1038/s41467-022-29874-5)
Supplement: Supplementary file 6 — Supplementary Data 2 [file 41467_2022_29874_MOESM6_ESM.xlsx]

## Sheet: Sheet 1 - 20220222_tS2_SpCAs9_o
SpCas9_on_target_performance
samplenames	sgRNA	embedding	para	v_percent	variant_no	cors	rsquare	sensitivity	specificity	precision	overlaps	NDCG_score	enrichment
Sg5_10_s1_bepler_p1	Sg5	bepler	p1	10	65	0.629686	0.391558	83.871	83.871	63.4146	3	0.962108	9.67742
Sg5_10_s1_bepler_p2	Sg5	bepler	p2	10	65	0.666443	0.43959	87.0968	65.5914	45.7627	2	0.956853	6.45161
Sg5_10_s1_georgiev_p1	Sg5	georgiev	p1	10	65	0.648288	0.415525	74.1935	77.4194	52.2727	2	0.95776	6.45161
Sg5_10_s1_georgiev_p2	Sg5	georgiev	p2	10	65	0.688463	0.46967	83.871	75.2688	53.0612	2	0.961188	6.45161
Sg5_10_s2_bepler_p1	Sg5	bepler	p1	10	65	0.509403	0.253422	48.3871	82.7957	48.3871	3	0.942424	9.67742
Sg5_10_s2_bepler_p2	Sg5	bepler	p2	10	65	0.583362	0.334905	83.871	68.8172	47.2727	3	0.953739	9.67742
Sg5_10_s2_georgiev_p1	Sg5	georgiev	p1	10	65	0.602709	0.358039	67.7419	88.172	65.625	2	0.954001	6.45161
Sg5_10_s2_georgiev_p2	Sg5	georgiev	p2	10	65	0.648403	0.415676	87.0968	48.3871	36	3	0.964613	9.67742
Sg5_10_s3_bepler_p1	Sg5	bepler	p1	10	65	0.638142	0.402366	77.4194	81.7204	58.5366	1	0.937892	3.22581
Sg5_10_s3_bepler_p2	Sg5	bepler	p2	10	65	0.626723	0.387804	100	0	25	0	0.940171	0
Sg5_10_s3_georgiev_p1	Sg5	georgiev	p1	10	65	0.58772	0.340049	93.5484	55.914	41.4286	0	0.939345	0
Sg5_10_s3_georgiev_p2	Sg5	georgiev	p2	10	65	0.688644	0.46992	100	0	25	2	0.951248	6.45161
Sg5_20_s1_bepler_p1	Sg5	bepler	p1	20	130	0.639055	0.403542	67.7419	87.0968	63.6364	3	0.936912	9.67742
Sg5_20_s1_bepler_p2	Sg5	bepler	p2	20	130	0.677759	0.454926	87.0968	74.1935	52.9412	3	0.954747	9.67742
Sg5_20_s1_georgiev_p1	Sg5	georgiev	p1	20	130	0.677154	0.4541	87.0968	78.4946	57.4468	3	0.951016	9.67742
Sg5_20_s1_georgiev_p2	Sg5	georgiev	p2	20	130	0.700771	0.486909	83.871	78.4946	56.5217	3	0.958122	9.67742
Sg5_20_s2_bepler_p1	Sg5	bepler	p1	20	130	0.626941	0.38808	90.3226	54.8387	40	2	0.951177	6.45161
Sg5_20_s2_bepler_p2	Sg5	bepler	p2	20	130	0.640627	0.405571	100	22.5806	30.0971	2	0.950528	6.45161
Sg5_20_s2_georgiev_p1	Sg5	georgiev	p1	20	130	0.606593	0.362774	93.5484	37.6344	33.3333	2	0.942201	6.45161
Sg5_20_s2_georgiev_p2	Sg5	georgiev	p2	20	130	0.66515	0.437854	93.5484	27.957	30.2083	2	0.953024	6.45161
Sg5_20_s3_bepler_p1	Sg5	bepler	p1	20	130	0.615952	0.37431	80.6452	70.9677	48.0769	3	0.961348	9.67742
Sg5_20_s3_bepler_p2	Sg5	bepler	p2	20	130	0.675519	0.45187	87.0968	70.9677	50	3	0.963423	9.67742
Sg5_20_s3_georgiev_p1	Sg5	georgiev	p1	20	130	0.657867	0.428139	83.871	69.8925	48.1481	2	0.964273	6.45161
Sg5_20_s3_georgiev_p2	Sg5	georgiev	p2	20	130	0.678754	0.456287	87.0968	67.7419	47.3684	3	0.963911	9.67742
Sg5_5_s1_bepler_p1	Sg5	bepler	p1	5	33	0.55457	0.301872	38.7097	95.6989	75	0	0.943274	0
Sg5_5_s1_bepler_p2	Sg5	bepler	p2	5	33	0.647656	0.4147	96.7742	17.2043	28.0374	3	0.963584	9.67742
Sg5_5_s1_georgiev_p1	Sg5	georgiev	p1	5	33	0.488673	0.232562	61.2903	72.043	42.2222	2	0.934251	6.45161
Sg5_5_s1_georgiev_p2	Sg5	georgiev	p2	5	33	0.61352	0.371295	67.7419	87.0968	63.6364	2	0.961824	6.45161
Sg5_5_s2_bepler_p1	Sg5	bepler	p1	5	33	0.404118	0.156453	70.9677	68.8172	43.1373	1	0.927011	3.22581
Sg5_5_s2_bepler_p2	Sg5	bepler	p2	5	33	0.466735	0.21143	96.7742	6.45161	25.641	2	0.934116	6.45161
Sg5_5_s2_georgiev_p1	Sg5	georgiev	p1	5	33	0.392572	0.147179	67.7419	51.6129	31.8182	2	0.927633	6.45161
Sg5_5_s2_georgiev_p2	Sg5	georgiev	p2	5	33	0.4806	0.224673	87.0968	36.5591	31.3953	2	0.943679	6.45161
Sg5_5_s3_bepler_p1	Sg5	bepler	p1	5	33	0.390371	0.145442	29.0323	91.3978	52.9412	0	0.903814	0
Sg5_5_s3_bepler_p2	Sg5	bepler	p2	5	33	0.493412	0.237255	87.0968	35.4839	31.0345	1	0.932973	3.22581
Sg5_5_s3_georgiev_p1	Sg5	georgiev	p1	5	33	0.247929	0.0537761	48.3871	72.043	36.5854	1	0.910219	3.22581
Sg5_5_s3_georgiev_p2	Sg5	georgiev	p2	5	33	0.533485	0.278742	77.4194	65.5914	42.8571	3	0.956562	9.67742
Sg5_50_s1_bepler_p1	Sg5	bepler	p1	50	325	0.741314	0.545854	80.6452	83.871	62.5	3	0.966685	9.67742
Sg5_50_s1_bepler_p2	Sg5	bepler	p2	50	325	0.719483	0.513701	87.0968	82.7957	62.7907	2	0.963515	6.45161
Sg5_50_s1_georgiev_p1	Sg5	georgiev	p1	50	325	0.72003	0.514496	83.871	81.7204	60.4651	2	0.966798	6.45161
Sg5_50_s1_georgiev_p2	Sg5	georgiev	p2	50	325	0.730842	0.530311	87.0968	82.7957	62.7907	2	0.963967	6.45161
Sg5_50_s2_bepler_p1	Sg5	bepler	p1	50	325	0.720037	0.514506	83.871	81.7204	60.4651	4	0.962202	12.9032
Sg5_50_s2_bepler_p2	Sg5	bepler	p2	50	325	0.716443	0.509301	90.3226	75.2688	54.902	3	0.964784	9.67742
Sg5_50_s2_georgiev_p1	Sg5	georgiev	p1	50	325	0.715983	0.508636	90.3226	72.043	51.8519	3	0.96395	9.67742
Sg5_50_s2_georgiev_p2	Sg5	georgiev	p2	50	325	0.72587	0.52301	90.3226	75.2688	54.902	3	0.965327	9.67742
Sg5_50_s3_bepler_p1	Sg5	bepler	p1	50	325	0.722476	0.518053	80.6452	80.6452	58.1395	3	0.965062	9.67742
Sg5_50_s3_bepler_p2	Sg5	bepler	p2	50	325	0.726412	0.523803	87.0968	80.6452	60	3	0.965457	9.67742
Sg5_50_s3_georgiev_p1	Sg5	georgiev	p1	50	325	0.722113	0.517525	87.0968	74.1935	52.9412	3	0.965009	9.67742
Sg5_50_s3_georgiev_p2	Sg5	georgiev	p2	50	325	0.717831	0.511308	87.0968	74.1935	52.9412	3	0.966135	9.67742
Sg5_70_s1_bepler_p1	Sg5	bepler	p1	70	455	0.733931	0.534874	80.6452	84.9462	64.1026	2	0.962558	6.45161
Sg5_70_s1_bepler_p2	Sg5	bepler	p2	70	455	0.725572	0.522574	80.6452	82.7957	60.9756	3	0.965223	9.67742
Sg5_70_s1_georgiev_p1	Sg5	georgiev	p1	70	455	0.73125	0.530913	83.871	83.871	63.4146	3	0.965781	9.67742
Sg5_70_s1_georgiev_p2	Sg5	georgiev	p2	70	455	0.734636	0.535917	83.871	80.6452	59.0909	3	0.967104	9.67742
Sg5_70_s2_bepler_p1	Sg5	bepler	p1	70	455	0.713854	0.505568	77.4194	81.7204	58.5366	3	0.963792	9.67742
Sg5_70_s2_bepler_p2	Sg5	bepler	p2	70	455	0.722184	0.517628	87.0968	76.3441	55.102	3	0.963562	9.67742
Sg5_70_s2_georgiev_p1	Sg5	georgiev	p1	70	455	0.734975	0.53642	80.6452	81.7204	59.5238	3	0.965248	9.67742
Sg5_70_s2_georgiev_p2	Sg5	georgiev	p2	70	455	0.729509	0.528349	87.0968	79.5699	58.6957	3	0.96533	9.67742
Sg5_70_s3_bepler_p1	Sg5	bepler	p1	70	455	0.699008	0.48442	80.6452	80.6452	58.1395	3	0.962192	9.67742
Sg5_70_s3_bepler_p2	Sg5	bepler	p2	70	455	0.712256	0.50327	87.0968	77.4194	56.25	3	0.963174	9.67742
Sg5_70_s3_georgiev_p1	Sg5	georgiev	p1	70	455	0.711459	0.502126	83.871	80.6452	59.0909	3	0.963204	9.67742
Sg5_70_s3_georgiev_p2	Sg5	georgiev	p2	70	455	0.716726	0.50971	80.6452	81.7204	59.5238	3	0.95871	9.67742
Sg8_10_s1_bepler_p1	Sg8	bepler	p1	10	73	0.321176	0.0966079	100	74.4526	5.40541	2	0.895349	5.7554
Sg8_10_s1_bepler_p2	Sg8	bepler	p2	10	73	0.357855	0.121696	100	0	1.43885	3	0.936808	8.63309
Sg8_10_s1_georgiev_p1	Sg8	georgiev	p1	10	73	0.22609	0.0441906	100	70.073	4.65116	1	0.925489	2.8777
Sg8_10_s1_georgiev_p2	Sg8	georgiev	p2	10	73	0.378164	0.136753	100	0	1.43885	2	0.94935	5.7554
Sg8_10_s2_bepler_p1	Sg8	bepler	p1	10	73	0.360378	0.123521	0	97.8102	0	0	0.9409	0
Sg8_10_s2_bepler_p2	Sg8	bepler	p2	10	73	0.302751	0.0850278	50	65.6934	2.08333	0	0.932058	0
Sg8_10_s2_georgiev_p1	Sg8	georgiev	p1	10	73	0.313086	0.0914394	0	91.9708	0	0	0.933367	0
Sg8_10_s2_georgiev_p2	Sg8	georgiev	p2	10	73	0.299167	0.0828552	50	67.1533	2.17391	0	0.929588	0
Sg8_10_s3_bepler_p1	Sg8	bepler	p1	10	73	0.338111	0.107854	100	71.5328	4.87805	2	0.938178	5.7554
Sg8_10_s3_bepler_p2	Sg8	bepler	p2	10	73	0.342225	0.110674	100	50.365	2.85714	3	0.944165	8.63309
Sg8_10_s3_georgiev_p1	Sg8	georgiev	p1	10	73	0.338882	0.10838	100	73.7226	5.26316	2	0.935917	5.7554
Sg8_10_s3_georgiev_p2	Sg8	georgiev	p2	10	73	0.33167	0.103509	100	37.9562	2.29885	3	0.942543	8.63309
Sg8_20_s1_bepler_p1	Sg8	bepler	p1	20	146	0.402667	0.156025	100	78.8321	6.45161	2	0.953097	5.7554
Sg8_20_s1_bepler_p2	Sg8	bepler	p2	20	146	0.363097	0.125503	100	54.0146	3.07692	2	0.953706	5.7554
Sg8_20_s1_georgiev_p1	Sg8	georgiev	p1	20	146	0.357479	0.121425	100	43.7956	2.53165	3	0.957791	8.63309
Sg8_20_s1_georgiev_p2	Sg8	georgiev	p2	20	146	0.318013	0.0945714	100	45.9854	2.63158	2	0.950441	5.7554
Sg8_20_s2_bepler_p1	Sg8	bepler	p1	20	146	0.349196	0.115528	100	70.8029	4.7619	2	0.948782	5.7554
Sg8_20_s2_bepler_p2	Sg8	bepler	p2	20	146	0.375375	0.134636	100	62.0438	3.7037	2	0.951784	5.7554
Sg8_20_s2_georgiev_p1	Sg8	georgiev	p1	20	146	0.324885	0.0990215	100	51.0949	2.89855	2	0.947799	5.7554
Sg8_20_s2_georgiev_p2	Sg8	georgiev	p2	20	146	0.345662	0.113055	100	64.9635	4	2	0.949146	5.7554
Sg8_20_s3_bepler_p1	Sg8	bepler	p1	20	146	0.387838	0.144217	50	85.4015	4.7619	1	0.941586	2.8777
Sg8_20_s3_bepler_p2	Sg8	bepler	p2	20	146	0.396973	0.151439	100	52.5547	2.98507	2	0.945079	5.7554
Sg8_20_s3_georgiev_p1	Sg8	georgiev	p1	20	146	0.24006	0.0507504	0	84.6715	0	1	0.926381	2.8777
Sg8_20_s3_georgiev_p2	Sg8	georgiev	p2	20	146	0.378455	0.136975	100	71.5328	4.87805	2	0.944613	5.7554
Sg8_5_s1_bepler_p1	Sg8	bepler	p1	5	37	0.163045	0.0194783	100	58.3942	3.38983	0	0.86753	0
Sg8_5_s1_bepler_p2	Sg8	bepler	p2	5	37	0.180351	0.0254648	100	0	1.43885	0	0.865829	0
Sg8_5_s1_georgiev_p1	Sg8	georgiev	p1	5	37	0.102921	0.00337074	50	61.3139	1.85185	0	0.864205	0
Sg8_5_s1_georgiev_p2	Sg8	georgiev	p2	5	37	0.27092	0.0666342	100	0	1.43885	0	0.889957	0
Sg8_5_s2_bepler_p1	Sg8	bepler	p1	5	37	0.239871	0.0506586	0	83.9416	0	2	0.916484	5.7554
Sg8_5_s2_bepler_p2	Sg8	bepler	p2	5	37	0.282361	0.0730107	100	0	1.43885	1	0.926038	2.8777
Sg8_5_s2_georgiev_p1	Sg8	georgiev	p1	5	37	0.165143	0.020172	100	38.6861	2.32558	1	0.896177	2.8777
Sg8_5_s2_georgiev_p2	Sg8	georgiev	p2	5	37	0.244139	0.0527396	100	2.91971	1.48148	2	0.912075	5.7554
Sg8_5_s3_bepler_p1	Sg8	bepler	p1	5	37	0.229511	0.0457604	0	90.5109	0	2	0.923719	5.7554
Sg8_5_s3_bepler_p2	Sg8	bepler	p2	5	37	0.437894	0.185852	100	0	1.43885	2	0.945119	5.7554
Sg8_5_s3_georgiev_p1	Sg8	georgiev	p1	5	37	0.309373	0.0891112	100	42.3358	2.46914	3	0.928771	8.63309
Sg8_5_s3_georgiev_p2	Sg8	georgiev	p2	5	37	0.432732	0.181324	100	0.729927	1.44928	2	0.937838	5.7554
Sg8_50_s1_bepler_p1	Sg8	bepler	p1	50	365	0.423284	0.173178	100	73.7226	5.26316	2	0.947105	5.7554
Sg8_50_s1_bepler_p2	Sg8	bepler	p2	50	365	0.437439	0.18545	100	72.9927	5.12821	2	0.951926	5.7554
Sg8_50_s1_georgiev_p1	Sg8	georgiev	p1	50	365	0.431295	0.180074	100	68.6131	4.44444	2	0.950449	5.7554
Sg8_50_s1_georgiev_p2	Sg8	georgiev	p2	50	365	0.439009	0.186836	100	72.9927	5.12821	2	0.950309	5.7554
Sg8_50_s2_bepler_p1	Sg8	bepler	p1	50	365	0.42866	0.177791	100	78.1022	6.25	2	0.948602	5.7554
Sg8_50_s2_bepler_p2	Sg8	bepler	p2	50	365	0.448238	0.195085	100	74.4526	5.40541	1	0.948074	2.8777
Sg8_50_s2_georgiev_p1	Sg8	georgiev	p1	50	365	0.392403	0.147805	100	70.8029	4.7619	2	0.947405	5.7554
Sg8_50_s2_georgiev_p2	Sg8	georgiev	p2	50	365	0.449677	0.196386	100	75.9124	5.71429	1	0.947448	2.8777
Sg8_50_s3_bepler_p1	Sg8	bepler	p1	50	365	0.456808	0.202897	100	86.8613	10	1	0.953033	2.8777
Sg8_50_s3_bepler_p2	Sg8	bepler	p2	50	365	0.475917	0.220851	100	81.7518	7.40741	1	0.948937	2.8777
Sg8_50_s3_georgiev_p1	Sg8	georgiev	p1	50	365	0.413752	0.165141	100	81.0219	7.14286	2	0.949198	5.7554
Sg8_50_s3_georgiev_p2	Sg8	georgiev	p2	50	365	0.46628	0.211705	100	75.9124	5.71429	1	0.951274	2.8777
Sg8_70_s1_bepler_p1	Sg8	bepler	p1	70	510	0.484459	0.229115	100	77.3723	6.06061	2	0.952635	5.7554
Sg8_70_s1_bepler_p2	Sg8	bepler	p2	70	510	0.509794	0.254488	100	74.4526	5.40541	2	0.952296	5.7554
Sg8_70_s1_georgiev_p1	Sg8	georgiev	p1	70	510	0.473081	0.21814	100	75.1825	5.55556	2	0.951331	5.7554
Sg8_70_s1_georgiev_p2	Sg8	georgiev	p2	70	510	0.480095	0.224875	100	69.3431	4.54545	2	0.953297	5.7554
Sg8_70_s2_bepler_p1	Sg8	bepler	p1	70	510	0.462308	0.207989	100	81.0219	7.14286	2	0.951894	5.7554
Sg8_70_s2_bepler_p2	Sg8	bepler	p2	70	510	0.477612	0.222479	100	77.3723	6.06061	1	0.951005	2.8777
Sg8_70_s2_georgiev_p1	Sg8	georgiev	p1	70	510	0.429142	0.178208	100	78.1022	6.25	2	0.947089	5.7554
Sg8_70_s2_georgiev_p2	Sg8	georgiev	p2	70	510	0.441843	0.189351	100	75.1825	5.55556	2	0.950194	5.7554
Sg8_70_s3_bepler_p1	Sg8	bepler	p1	70	510	0.473322	0.218369	100	83.2117	8	3	0.953766	8.63309
Sg8_70_s3_bepler_p2	Sg8	bepler	p2	70	510	0.48573	0.230357	100	79.562	6.66667	2	0.952443	5.7554
Sg8_70_s3_georgiev_p1	Sg8	georgiev	p1	70	510	0.453535	0.199896	100	76.6423	5.88235	3	0.955451	8.63309
Sg8_70_s3_georgiev_p2	Sg8	georgiev	p2	70	510	0.46946	0.214702	100	75.1825	5.55556	2	0.954164	5.7554
Sg5_diverse_0N_1_bepler_p1	Sg5	bepler	p1	5	33	0.378305	0.136091	32.2581	96.7742	76.9231	3	0.924105	9.67742
Sg5_diverse_0N_1_bepler_p2	Sg5	bepler	p2	5	33	0.613173	0.370866	100	0	25	2	0.953732	6.45161
Sg5_diverse_0N_1_georgiev_p1	Sg5	georgiev	p1	5	33	0.467424	0.212079	54.8387	79.5699	47.2222	2	0.938037	6.45161
Sg5_diverse_0N_1_georgiev_p2	Sg5	georgiev	p2	5	33	0.593377	0.346786	93.5484	30.1075	30.8511	1	0.935868	3.22581
Sg5_diverse_0N_2_bepler_p1	Sg5	bepler	p1	5	30	0.530044	0.275053	74.1935	77.4194	52.2727	4	0.947901	12.9032
Sg5_diverse_0N_2_bepler_p2	Sg5	bepler	p2	5	30	0.645707	0.412159	100	0	25	3	0.961513	9.67742
Sg5_diverse_0N_2_georgiev_p1	Sg5	georgiev	p1	5	30	0.481788	0.225826	83.871	64.5161	44.0678	0	0.921679	0
Sg5_diverse_0N_2_georgiev_p2	Sg5	georgiev	p2	5	30	0.667567	0.441101	100	0	25	2	0.960101	6.45161
Sg5_diverse_0N_3_bepler_p1	Sg5	bepler	p1	5	33	0.486059	0.229993	70.9677	64.5161	40	3	0.93563	9.67742
Sg5_diverse_0N_3_bepler_p2	Sg5	bepler	p2	5	33	0.619369	0.378565	90.3226	41.9355	34.1463	3	0.953698	9.67742
Sg5_diverse_0N_3_georgiev_p1	Sg5	georgiev	p1	5	33	0.607894	0.364367	80.6452	67.7419	45.4545	2	0.936933	6.45161
Sg5_diverse_0N_3_georgiev_p2	Sg5	georgiev	p2	5	33	0.644407	0.410467	90.3226	54.8387	40	3	0.953394	9.67742
Sg5_diverse_1N_1_bepler_p1	Sg5	bepler	p1	10	65	0.50757	0.251543	64.5161	81.7204	54.0541	2	0.94931	6.45161
Sg5_diverse_1N_1_bepler_p2	Sg5	bepler	p2	10	65	0.570363	0.319783	96.7742	19.3548	28.5714	2	0.943736	6.45161
Sg5_diverse_1N_1_georgiev_p1	Sg5	georgiev	p1	10	65	0.593646	0.347108	80.6452	69.8925	47.1698	2	0.953895	6.45161
Sg5_diverse_1N_1_georgiev_p2	Sg5	georgiev	p2	10	65	0.626858	0.387976	87.0968	61.2903	42.8571	3	0.957415	9.67742
Sg5_diverse_1N_2_bepler_p1	Sg5	bepler	p1	10	65	0.663713	0.43593	87.0968	64.5161	45	3	0.953398	9.67742
Sg5_diverse_1N_2_bepler_p2	Sg5	bepler	p2	10	65	0.702126	0.488825	100	18.2796	28.972	3	0.957473	9.67742
Sg5_diverse_1N_2_georgiev_p1	Sg5	georgiev	p1	10	65	0.686881	0.467476	90.3226	63.4409	45.1613	2	0.952898	6.45161
Sg5_diverse_1N_2_georgiev_p2	Sg5	georgiev	p2	10	65	0.726161	0.523436	100	18.2796	28.972	3	0.953764	9.67742
Sg5_diverse_1N_3_bepler_p1	Sg5	bepler	p1	10	65	0.605654	0.361627	74.1935	75.2688	50	2	0.956723	6.45161
Sg5_diverse_1N_3_bepler_p2	Sg5	bepler	p2	10	65	0.610937	0.368107	93.5484	46.2366	36.7089	2	0.954842	6.45161
Sg5_diverse_1N_3_georgiev_p1	Sg5	georgiev	p1	10	65	0.573032	0.32286	93.5484	31.1828	31.1828	2	0.948849	6.45161
Sg5_diverse_1N_3_georgiev_p2	Sg5	georgiev	p2	10	65	0.643124	0.408802	96.7742	7.52688	25.8621	3	0.955151	9.67742
Sg5_diverse_2N_1_bepler_p1	Sg5	bepler	p1	20	130	0.613123	0.370804	80.6452	68.8172	46.2963	3	0.952232	9.67742
Sg5_diverse_2N_1_bepler_p2	Sg5	bepler	p2	20	130	0.660114	0.431125	93.5484	46.2366	36.7089	3	0.954209	9.67742
Sg5_diverse_2N_1_georgiev_p1	Sg5	georgiev	p1	20	130	0.617492	0.376225	83.871	68.8172	47.2727	3	0.961713	9.67742
Sg5_diverse_2N_1_georgiev_p2	Sg5	georgiev	p2	20	130	0.668935	0.442945	83.871	70.9677	49.0566	2	0.954662	6.45161
Sg5_diverse_2N_2_bepler_p1	Sg5	bepler	p1	20	126	0.566725	0.315613	74.1935	78.4946	53.4884	1	0.944338	3.22581
Sg5_diverse_2N_2_bepler_p2	Sg5	bepler	p2	20	126	0.638171	0.402403	90.3226	44.086	35	3	0.958628	9.67742
Sg5_diverse_2N_2_georgiev_p1	Sg5	georgiev	p1	20	126	0.652215	0.420674	83.871	76.3441	54.1667	3	0.954738	9.67742
Sg5_diverse_2N_2_georgiev_p2	Sg5	georgiev	p2	20	126	0.680316	0.458427	90.3226	70.9677	50.9091	3	0.961852	9.67742
Sg5_diverse_2N_3_bepler_p1	Sg5	bepler	p1	20	130	0.657979	0.428288	87.0968	74.1935	52.9412	3	0.955739	9.67742
Sg5_diverse_2N_3_bepler_p2	Sg5	bepler	p2	20	130	0.637279	0.401257	90.3226	76.3441	56	2	0.962089	6.45161
Sg5_diverse_2N_3_georgiev_p1	Sg5	georgiev	p1	20	130	0.668849	0.442829	90.3226	72.043	51.8519	2	0.957477	6.45161
Sg5_diverse_2N_3_georgiev_p2	Sg5	georgiev	p2	20	130	0.676456	0.453146	83.871	79.5699	57.7778	2	0.960694	6.45161
Sg8_diverse_0N_1_bepler_p1	Sg8	bepler	p1	5	36	0.069444	-0.0024416	0	86.1314	0	0	0.894423	0
Sg8_diverse_0N_1_bepler_p2	Sg8	bepler	p2	5	36	0.308304	0.0884461	50	35.7664	1.1236	1	0.924828	2.8777
Sg8_diverse_0N_1_georgiev_p1	Sg8	georgiev	p1	5	36	0.341703	0.110314	0	91.9708	0	1	0.930506	2.8777
Sg8_diverse_0N_1_georgiev_p2	Sg8	georgiev	p2	5	36	0.334818	0.105622	50	63.5036	1.96078	1	0.92679	2.8777
Sg8_diverse_0N_2_bepler_p1	Sg8	bepler	p1	5	39	0.324223	0.0985885	50	84.6715	4.54545	0	0.931271	0
Sg8_diverse_0N_2_bepler_p2	Sg8	bepler	p2	5	39	0.334502	0.105409	100	0.729927	1.44928	1	0.944318	2.8777
Sg8_diverse_0N_2_georgiev_p1	Sg8	georgiev	p1	5	39	0.234701	0.0481875	100	63.5036	3.84615	2	0.918398	5.7554
Sg8_diverse_0N_2_georgiev_p2	Sg8	georgiev	p2	5	39	0.330441	0.102689	100	0	1.43885	2	0.939544	5.7554
Sg8_diverse_0N_3_bepler_p1	Sg8	bepler	p1	5	39	0.276982	0.0699798	50	88.3212	5.88235	1	0.931992	2.8777
Sg8_diverse_0N_3_bepler_p2	Sg8	bepler	p2	5	39	0.29623	0.0810933	100	45.2555	2.5974	1	0.932139	2.8777
Sg8_diverse_0N_3_georgiev_p1	Sg8	georgiev	p1	5	39	0.287282	0.0758341	50	89.0511	6.25	0	0.915671	0
Sg8_diverse_0N_3_georgiev_p2	Sg8	georgiev	p2	5	39	0.330298	0.102594	100	53.2847	3.0303	2	0.946635	5.7554
Sg8_diverse_1N_1_bepler_p1	Sg8	bepler	p1	10	76	0.224945	0.0436701	50	80.292	3.57143	1	0.910417	2.8777
Sg8_diverse_1N_1_bepler_p2	Sg8	bepler	p2	10	76	0.432125	0.180796	100	0.729927	1.44928	1	0.93832	2.8777
Sg8_diverse_1N_1_georgiev_p1	Sg8	georgiev	p1	10	76	0.262107	0.0619023	100	70.8029	4.7619	2	0.915683	5.7554
Sg8_diverse_1N_1_georgiev_p2	Sg8	georgiev	p2	10	76	0.347783	0.114536	100	32.8467	2.12766	0	0.930756	0
Sg8_diverse_1N_2_bepler_p1	Sg8	bepler	p1	10	69	0.254424	0.0579046	0	89.781	0	0	0.926212	0
Sg8_diverse_1N_2_bepler_p2	Sg8	bepler	p2	10	69	0.348647	0.115143	100	70.073	4.65116	0	0.934723	0
Sg8_diverse_1N_2_georgiev_p1	Sg8	georgiev	p1	10	69	0.303529	0.0855032	50	78.1022	3.22581	1	0.924991	2.8777
Sg8_diverse_1N_2_georgiev_p2	Sg8	georgiev	p2	10	69	0.35682	0.120951	100	70.073	4.65116	0	0.933532	0
Sg8_diverse_1N_3_bepler_p1	Sg8	bepler	p1	10	72	0.237322	0.0494337	0	96.3504	0	1	0.911034	2.8777
Sg8_diverse_1N_3_bepler_p2	Sg8	bepler	p2	10	72	0.279345	0.0713041	100	44.5255	2.5641	0	0.934341	0
Sg8_diverse_1N_3_georgiev_p1	Sg8	georgiev	p1	10	72	0.234852	0.0482589	50	89.0511	6.25	1	0.907274	2.8777
Sg8_diverse_1N_3_georgiev_p2	Sg8	georgiev	p2	10	72	0.34927	0.11558	100	3.64964	1.49254	1	0.943334	2.8777
Sg8_diverse_2N_1_bepler_p1	Sg8	bepler	p1	20	145	0.351094	0.116868	50	81.0219	3.7037	1	0.920863	2.8777
Sg8_diverse_2N_1_bepler_p2	Sg8	bepler	p2	20	145	0.376793	0.13571	100	29.1971	2.0202	1	0.943446	2.8777
Sg8_diverse_2N_1_georgiev_p1	Sg8	georgiev	p1	20	145	0.332846	0.104296	100	78.8321	6.45161	1	0.939103	2.8777
Sg8_diverse_2N_1_georgiev_p2	Sg8	georgiev	p2	20	145	0.368077	0.12917	100	58.3942	3.38983	2	0.948441	5.7554
Sg8_diverse_2N_2_bepler_p1	Sg8	bepler	p1	20	146	0.362164	0.124821	50	85.4015	4.7619	1	0.920881	2.8777
Sg8_diverse_2N_2_bepler_p2	Sg8	bepler	p2	20	146	0.344817	0.112467	100	78.1022	6.25	0	0.914413	0
Sg8_diverse_2N_2_georgiev_p1	Sg8	georgiev	p1	20	146	0.317251	0.0940839	100	75.1825	5.55556	0	0.904813	0
Sg8_diverse_2N_2_georgiev_p2	Sg8	georgiev	p2	20	146	0.34918	0.115517	100	77.3723	6.06061	0	0.913843	0
Sg8_diverse_2N_3_bepler_p1	Sg8	bepler	p1	20	140	0.401817	0.155336	0	91.2409	0	2	0.948359	5.7554
Sg8_diverse_2N_3_bepler_p2	Sg8	bepler	p2	20	140	0.36228	0.124906	100	76.6423	5.88235	1	0.932958	2.8777
Sg8_diverse_2N_3_georgiev_p1	Sg8	georgiev	p1	20	140	0.366619	0.128091	100	78.1022	6.25	3	0.937659	8.63309
Sg8_diverse_2N_3_georgiev_p2	Sg8	georgiev	p2	20	140	0.380602	0.138616	100	59.1241	3.44828	2	0.93897	5.7554
