# Supplementary material for: Machine learning-coupled combinatorial mutagenesis enables resource-efficient engineering of CRISPR-Cas9 genome editor activities
Source: Nat Commun. 2022 Apr 25;13:2219. doi: 10.1038/s41467-022-29874-5 (PMC9039034; doi:10.1038/s41467-022-29874-5)
Supplement: Supplementary file 7 — Supplementary Data 3 [file 41467_2022_29874_MOESM7_ESM.xlsx]

## Sheet: Sheet 1
SpCas9_off_target_performance
samplenames	sgRNA	embedding	para	v_percent	variant_no	cors	rsquare	sensitivity	specificity	precision	overlaps	NDCG_score	enrichment
Sg5off_10_r1_bepler_p1	Sg5off	bepler	p1	10	83	0.188044	0.0294061	44.4444	89.0323	19.0476	0	0.934025	0
Sg5off_10_r1_bepler_p2	Sg5off	bepler	p2	10	83	0.283939	0.0749462	100	0	5.4878	2	0.945993	4.87805
Sg5off_10_r1_georgiev_p1	Sg5off	georgiev	p1	10	83	0.23364	0.0487519	100	40	8.82353	2	0.933992	4.87805
Sg5off_10_r1_georgiev_p2	Sg5off	georgiev	p2	10	83	0.253017	0.05824	100	21.2903	6.87023	2	0.938812	4.87805
Sg5off_10_r2_bepler_p1	Sg5off	bepler	p1	10	83	0.101647	0.00422306	22.2222	75.4839	5	2	0.921508	4.87805
Sg5off_10_r2_bepler_p2	Sg5off	bepler	p2	10	83	0.201877	0.034833	100	0	5.4878	2	0.936377	4.87805
Sg5off_10_r2_georgiev_p1	Sg5off	georgiev	p1	10	83	0.158638	0.0191485	100	20	6.76692	2	0.917896	4.87805
Sg5off_10_r2_georgiev_p2	Sg5off	georgiev	p2	10	83	0.166224	0.0216282	100	0	5.4878	1	0.931574	2.43902
Sg5off_10_r3_bepler_p1	Sg5off	bepler	p1	10	83	0.213735	0.0397916	66.6667	67.7419	10.7143	2	0.934407	4.87805
Sg5off_10_r3_bepler_p2	Sg5off	bepler	p2	10	83	0.247186	0.0553051	100	0	5.4878	3	0.94713	7.31707
Sg5off_10_r3_georgiev_p1	Sg5off	georgiev	p1	10	83	0.163926	0.0208646	88.8889	42.5806	8.24742	2	0.936911	4.87805
Sg5off_10_r3_georgiev_p2	Sg5off	georgiev	p2	10	83	0.224845	0.0446943	88.8889	12.2581	5.55556	2	0.939239	4.87805
Sg5off_20_r1_bepler_p1	Sg5off	bepler	p1	20	165	0.194566	0.0319167	100	21.2903	6.87023	2	0.93591	4.87805
Sg5off_20_r1_bepler_p2	Sg5off	bepler	p2	20	165	0.278307	0.07176	100	0	5.4878	2	0.9471	4.87805
Sg5off_20_r1_georgiev_p1	Sg5off	georgiev	p1	20	165	0.251811	0.0576273	100	16.129	6.47482	1	0.932822	2.43902
Sg5off_20_r1_georgiev_p2	Sg5off	georgiev	p2	20	165	0.287011	0.0767112	100	10.9677	6.12245	2	0.944508	4.87805
Sg5off_20_r2_bepler_p1	Sg5off	bepler	p1	20	165	0.306187	0.0881561	88.8889	16.129	5.7971	4	0.958872	9.7561
Sg5off_20_r2_bepler_p2	Sg5off	bepler	p2	20	165	0.288997	0.0778618	100	9.03226	6	3	0.955471	7.31707
Sg5off_20_r2_georgiev_p1	Sg5off	georgiev	p1	20	165	0.268217	0.0662115	88.8889	10.3226	5.44218	2	0.948258	4.87805
Sg5off_20_r2_georgiev_p2	Sg5off	georgiev	p2	20	165	0.321356	0.0977346	100	0	5.4878	3	0.957317	7.31707
Sg5off_20_r3_bepler_p1	Sg5off	bepler	p1	20	165	0.250798	0.057115	77.7778	41.2903	7.14286	3	0.946774	7.31707
Sg5off_20_r3_bepler_p2	Sg5off	bepler	p2	20	165	0.332807	0.105271	77.7778	10.3226	4.79452	3	0.950016	7.31707
Sg5off_20_r3_georgiev_p1	Sg5off	georgiev	p1	20	165	0.301151	0.085079	88.8889	9.03226	5.36913	2	0.946151	4.87805
Sg5off_20_r3_georgiev_p2	Sg5off	georgiev	p2	20	165	0.324658	0.0998806	100	2.58065	5.625	4	0.948969	9.7561
Sg5off_5_r1_bepler_p1	Sg5off	bepler	p1	5	41	-0.0765157	-0.000282054	44.4444	49.0323	4.81928	0	0.912806	0
Sg5off_5_r1_bepler_p2	Sg5off	bepler	p2	5	41	0.088665	0.00173716	100	0	5.4878	1	0.915394	2.43902
Sg5off_5_r1_georgiev_p1	Sg5off	georgiev	p1	5	41	0.0240739	-0.00558971	33.3333	47.0968	3.52941	1	0.91911	2.43902
Sg5off_5_r1_georgiev_p2	Sg5off	georgiev	p2	5	41	0.0492112	-0.00373615	100	0	5.4878	0	0.917376	0
Sg5off_5_r2_bepler_p1	Sg5off	bepler	p1	5	41	0.179337	0.0261873	44.4444	65.8065	7.01754	1	0.918561	2.43902
Sg5off_5_r2_bepler_p2	Sg5off	bepler	p2	5	41	0.266313	0.0651875	100	0	5.4878	2	0.950214	4.87805
Sg5off_5_r2_georgiev_p1	Sg5off	georgiev	p1	5	41	0.114611	0.007044	100	16.7742	6.52174	1	0.907993	2.43902
Sg5off_5_r2_georgiev_p2	Sg5off	georgiev	p2	5	41	0.274289	0.0695258	100	0	5.4878	3	0.95338	7.31707
Sg5off_5_r3_bepler_p1	Sg5off	bepler	p1	5	41	0.22745	0.0458801	77.7778	67.7419	12.2807	3	0.943478	7.31707
Sg5off_5_r3_bepler_p2	Sg5off	bepler	p2	5	41	0.278756	0.0720119	100	0	5.4878	4	0.947824	9.7561
Sg5off_5_r3_georgiev_p1	Sg5off	georgiev	p1	5	41	0.241024	0.0522784	88.8889	63.2258	12.3077	3	0.948057	7.31707
Sg5off_5_r3_georgiev_p2	Sg5off	georgiev	p2	5	41	0.316872	0.094855	100	0	5.4878	4	0.953159	9.7561
Sg5off_50_r1_bepler_p1	Sg5off	bepler	p1	50	414	0.249719	0.0565718	77.7778	40.6452	7.07071	4	0.953651	9.7561
Sg5off_50_r1_bepler_p2	Sg5off	bepler	p2	50	414	0.277031	0.0710468	100	6.45161	5.84416	3	0.951659	7.31707
Sg5off_50_r1_georgiev_p1	Sg5off	georgiev	p1	50	414	0.256464	0.060007	100	20	6.76692	3	0.950696	7.31707
Sg5off_50_r1_georgiev_p2	Sg5off	georgiev	p2	50	414	0.247171	0.055298	88.8889	30.3226	6.89655	3	0.950084	7.31707
Sg5off_50_r2_bepler_p1	Sg5off	bepler	p1	50	414	0.302571	0.0859416	88.8889	36.7742	7.54717	4	0.95983	9.7561
Sg5off_50_r2_bepler_p2	Sg5off	bepler	p2	50	414	0.297413	0.0828276	100	14.8387	6.38298	4	0.949465	9.7561
Sg5off_50_r2_georgiev_p1	Sg5off	georgiev	p1	50	414	0.283497	0.0746937	100	3.87097	5.6962	4	0.955257	9.7561
Sg5off_50_r2_georgiev_p2	Sg5off	georgiev	p2	50	414	0.287421	0.0769482	100	7.09677	5.88235	4	0.951092	9.7561
Sg5off_50_r3_bepler_p1	Sg5off	bepler	p1	50	414	0.31915	0.0963126	88.8889	21.9355	6.20155	3	0.951413	7.31707
Sg5off_50_r3_bepler_p2	Sg5off	bepler	p2	50	414	0.309625	0.0902863	100	6.45161	5.84416	3	0.94672	7.31707
Sg5off_50_r3_georgiev_p1	Sg5off	georgiev	p1	50	414	0.321435	0.0977855	100	0.645161	5.52147	4	0.956685	9.7561
Sg5off_50_r3_georgiev_p2	Sg5off	georgiev	p2	50	414	0.278517	0.0718779	100	5.16129	5.76923	3	0.9454	7.31707
Sg5off_70_r1_bepler_p1	Sg5off	bepler	p1	70	579	0.284492	0.0752622	100	21.2903	6.87023	4	0.955542	9.7561
Sg5off_70_r1_bepler_p2	Sg5off	bepler	p2	70	579	0.294698	0.0812103	77.7778	30.9677	6.14035	4	0.953293	9.7561
Sg5off_70_r1_georgiev_p1	Sg5off	georgiev	p1	70	579	0.290456	0.0787129	88.8889	23.871	6.34921	4	0.955082	9.7561
Sg5off_70_r1_georgiev_p2	Sg5off	georgiev	p2	70	579	0.293774	0.080663	100	13.5484	6.29371	4	0.953992	9.7561
Sg5off_70_r2_bepler_p1	Sg5off	bepler	p1	70	579	0.309549	0.0902392	88.8889	25.1613	6.45161	4	0.957887	9.7561
Sg5off_70_r2_bepler_p2	Sg5off	bepler	p2	70	579	0.296103	0.0820451	88.8889	32.9032	7.14286	3	0.949571	7.31707
Sg5off_70_r2_georgiev_p1	Sg5off	georgiev	p1	70	579	0.328795	0.1026	88.8889	29.0323	6.77966	4	0.958105	9.7561
Sg5off_70_r2_georgiev_p2	Sg5off	georgiev	p2	70	579	0.302111	0.0856616	100	18.0645	6.61765	3	0.951888	7.31707
Sg5off_70_r3_bepler_p1	Sg5off	bepler	p1	70	579	0.312475	0.0920706	88.8889	31.6129	7.01754	4	0.957579	9.7561
Sg5off_70_r3_bepler_p2	Sg5off	bepler	p2	70	579	0.304844	0.0873307	88.8889	38.7097	7.76699	4	0.952115	9.7561
Sg5off_70_r3_georgiev_p1	Sg5off	georgiev	p1	70	579	0.300811	0.0848728	100	18.0645	6.61765	4	0.956697	9.7561
Sg5off_70_r3_georgiev_p2	Sg5off	georgiev	p2	70	579	0.315624	0.0940608	100	9.67742	6.04027	4	0.955168	9.7561
