# Supplementary material for: Machine learning-coupled combinatorial mutagenesis enables resource-efficient engineering of CRISPR-Cas9 genome editor activities
Source: Nat Commun. 2022 Apr 25;13:2219. doi: 10.1038/s41467-022-29874-5 (PMC9039034; doi:10.1038/s41467-022-29874-5)
Supplement: Supplementary file 8 — Supplementary Data 4 [file 41467_2022_29874_MOESM8_ESM.xlsx]

## Sheet: Sheet 1
SpCas9 PAM_MLDE_performance_summary
samplenames	sgRNA	v_percent	embedding	para	cors	rsquare	NDCG_score
SpG_NGAT_10_r1_bepler_p1	NGAT	10	r1	bepler	0.627617	0.371455	0.946454
SpG_NGAT_10_r1_bepler_p2	NGAT	10	r1	bepler	0.79937	0.625622	0.971152
SpG_NGAT_10_r1_georgiev_p1	NGAT	10	r1	georgiev	0.322559	0.0708609	0.848686
SpG_NGAT_10_r1_georgiev_p2	NGAT	10	r1	georgiev	0.611798	0.351123	0.95462
SpG_NGAT_10_r2_bepler_p1	NGAT	10	r2	bepler	0.184592	-0.00170076	0.789791
SpG_NGAT_10_r2_bepler_p2	NGAT	10	r2	bepler	0.552964	0.280057	0.958785
SpG_NGAT_10_r2_georgiev_p1	NGAT	10	r2	georgiev	0.0850035	-0.0295438	0.826771
SpG_NGAT_10_r2_georgiev_p2	NGAT	10	r2	georgiev	0.403243	0.13159	0.826731
SpG_NGAT_10_r3_bepler_p1	NGAT	10	r3	bepler	-0.370653	0.105435	0.710386
SpG_NGAT_10_r3_bepler_p2	NGAT	10	r3	bepler	0.144652	-0.015338	0.825924
SpG_NGAT_10_r3_georgiev_p1	NGAT	10	r3	georgiev	-0.170397	-0.00692655	0.790093
SpG_NGAT_10_r3_georgiev_p2	NGAT	10	r3	georgiev	0.0767518	-0.030928	0.818819
SpG_NGAT_20_r1_bepler_p1	NGAT	20	r1	bepler	0.20844	0.00801955	0.832056
SpG_NGAT_20_r1_bepler_p2	NGAT	20	r1	bepler	0.789408	0.609208	0.973009
SpG_NGAT_20_r1_georgiev_p1	NGAT	20	r1	georgiev	0.70447	0.477622	0.977849
SpG_NGAT_20_r1_georgiev_p2	NGAT	20	r1	georgiev	0.54611	0.272245	0.941129
SpG_NGAT_20_r2_bepler_p1	NGAT	20	r2	bepler	0.26112	0.0336718	0.842359
SpG_NGAT_20_r2_bepler_p2	NGAT	20	r2	bepler	0.610307	0.349233	0.96042
SpG_NGAT_20_r2_georgiev_p1	NGAT	20	r2	georgiev	0.363946	0.100326	0.866231
SpG_NGAT_20_r2_georgiev_p2	NGAT	20	r2	georgiev	0.585461	0.318423	0.957827
SpG_NGAT_20_r3_bepler_p1	NGAT	20	r3	bepler	0.0744416	-0.0312902	0.792624
SpG_NGAT_20_r3_bepler_p2	NGAT	20	r3	bepler	0.217317	0.0119386	0.845807
SpG_NGAT_20_r3_georgiev_p1	NGAT	20	r3	georgiev	0.120963	-0.021863	0.80526
SpG_NGAT_20_r3_georgiev_p2	NGAT	20	r3	georgiev	0.172111	-0.00631786	0.856005
SpG_NGAT_25_r1_bepler_p1	NGAT	25	r1	bepler	-0.0369257	-0.035623	0.822008
SpG_NGAT_25_r1_bepler_p2	NGAT	25	r1	bepler	0.247766	0.0266247	0.831073
SpG_NGAT_25_r1_georgiev_p1	NGAT	25	r1	georgiev	-0.120737	-0.0219197	0.783773
SpG_NGAT_25_r1_georgiev_p2	NGAT	25	r1	georgiev	0.156829	-0.0115308	0.823453
SpG_NGAT_25_r2_bepler_p1	NGAT	25	r2	bepler	0.425026	0.150301	0.839616
SpG_NGAT_25_r2_bepler_p2	NGAT	25	r2	bepler	0.620267	0.361943	0.944574
SpG_NGAT_25_r2_georgiev_p1	NGAT	25	r2	georgiev	0.142493	-0.0159808	0.825437
SpG_NGAT_25_r2_georgiev_p2	NGAT	25	r2	georgiev	0.565471	0.294563	0.944866
SpG_NGAT_25_r3_bepler_p1	NGAT	25	r3	bepler	-0.0318673	-0.0359839	0.790471
SpG_NGAT_25_r3_bepler_p2	NGAT	25	r3	bepler	0.287531	0.0486988	0.849327
SpG_NGAT_25_r3_georgiev_p1	NGAT	25	r3	georgiev	0.0836028	-0.0297887	0.805676
SpG_NGAT_25_r3_georgiev_p2	NGAT	25	r3	georgiev	0.187866	-0.000436047	0.844503
SpG_NGAT_50_r1_bepler_p1	NGAT	50	r1	bepler	0.448811	0.171855	0.908638
SpG_NGAT_50_r1_bepler_p2	NGAT	50	r1	bepler	0.773007	0.582634	0.97596
SpG_NGAT_50_r1_georgiev_p1	NGAT	50	r1	georgiev	0.483835	0.205729	0.876869
SpG_NGAT_50_r1_georgiev_p2	NGAT	50	r1	georgiev	0.619547	0.361017	0.959344
SpG_NGAT_50_r2_bepler_p1	NGAT	50	r2	bepler	0.443946	0.16735	0.911251
SpG_NGAT_50_r2_bepler_p2	NGAT	50	r2	bepler	0.59659	0.332065	0.954909
SpG_NGAT_50_r2_georgiev_p1	NGAT	50	r2	georgiev	0.4973	0.21943	0.928833
SpG_NGAT_50_r2_georgiev_p2	NGAT	50	r2	georgiev	0.540523	0.265949	0.946803
SpG_NGAT_50_r3_bepler_p1	NGAT	50	r3	bepler	0.198887	0.0039841	0.810138
SpG_NGAT_50_r3_bepler_p2	NGAT	50	r3	bepler	0.605961	0.343751	0.92259
SpG_NGAT_50_r3_georgiev_p1	NGAT	50	r3	georgiev	0.591813	0.326178	0.926388
SpG_NGAT_50_r3_georgiev_p2	NGAT	50	r3	georgiev	0.413592	0.140357	0.838061
SpG_NGCC_10_r1_bepler_p1	NGCC	10	r1	bepler	-0.0441339	-0.0350171	0.708574
SpG_NGCC_10_r1_bepler_p2	NGCC	10	r1	bepler	-0.0132117	-0.036856	0.674296
SpG_NGCC_10_r1_georgiev_p1	NGCC	10	r1	georgiev	0.0952925	-0.0276201	0.724469
SpG_NGCC_10_r1_georgiev_p2	NGCC	10	r1	georgiev	0.252611	0.0291384	0.78597
SpG_NGCC_10_r2_bepler_p1	NGCC	10	r2	bepler	0.154307	-0.0123445	0.802987
SpG_NGCC_10_r2_bepler_p2	NGCC	10	r2	bepler	0.604184	0.341521	0.912414
SpG_NGCC_10_r2_georgiev_p1	NGCC	10	r2	georgiev	0.00954231	-0.0369426	0.650651
SpG_NGCC_10_r2_georgiev_p2	NGCC	10	r2	georgiev	0.698418	0.468817	0.856861
SpG_NGCC_10_r3_bepler_p1	NGCC	10	r3	bepler	0.0418221	-0.0352232	0.626435
SpG_NGCC_10_r3_bepler_p2	NGCC	10	r3	bepler	0.724105	0.50671	0.947994
SpG_NGCC_10_r3_georgiev_p1	NGCC	10	r3	georgiev	0.0678514	-0.0322627	0.688674
SpG_NGCC_10_r3_georgiev_p2	NGCC	10	r3	georgiev	0.701595	0.473429	0.935714
SpG_NGCC_20_r1_bepler_p1	NGCC	20	r1	bepler	0.325053	0.0725354	0.770169
SpG_NGCC_20_r1_bepler_p2	NGCC	20	r1	bepler	0.10814	-0.0249097	0.683531
SpG_NGCC_20_r1_georgiev_p1	NGCC	20	r1	georgiev	0.768304	0.575117	0.918425
SpG_NGCC_20_r1_georgiev_p2	NGCC	20	r1	georgiev	0.0191633	-0.0366562	0.651861
SpG_NGCC_20_r2_bepler_p1	NGCC	20	r2	bepler	0.56337	0.292104	0.797474
SpG_NGCC_20_r2_bepler_p2	NGCC	20	r2	bepler	0.715873	0.494417	0.892361
SpG_NGCC_20_r2_georgiev_p1	NGCC	20	r2	georgiev	0.403433	0.131749	0.728867
SpG_NGCC_20_r2_georgiev_p2	NGCC	20	r2	georgiev	0.744438	0.537676	0.926694
SpG_NGCC_20_r3_bepler_p1	NGCC	20	r3	bepler	0.405911	0.133829	0.695591
SpG_NGCC_20_r3_bepler_p2	NGCC	20	r3	bepler	0.719587	0.499946	0.94381
SpG_NGCC_20_r3_georgiev_p1	NGCC	20	r3	georgiev	0.757758	0.558426	0.82069
SpG_NGCC_20_r3_georgiev_p2	NGCC	20	r3	georgiev	0.813372	0.649039	0.960601
SpG_NGCC_25_r1_bepler_p1	NGCC	25	r1	bepler	0.754362	0.553101	0.947695
SpG_NGCC_25_r1_bepler_p2	NGCC	25	r1	bepler	0.725902	0.509412	0.9383
SpG_NGCC_25_r1_georgiev_p1	NGCC	25	r1	georgiev	0.462522	0.184813	0.780416
SpG_NGCC_25_r1_georgiev_p2	NGCC	25	r1	georgiev	0.657869	0.411784	0.923783
SpG_NGCC_25_r2_bepler_p1	NGCC	25	r2	bepler	0.7269	0.510916	0.902809
SpG_NGCC_25_r2_bepler_p2	NGCC	25	r2	bepler	0.679239	0.441416	0.918705
SpG_NGCC_25_r2_georgiev_p1	NGCC	25	r2	georgiev	0.614185	0.354158	0.918944
SpG_NGCC_25_r2_georgiev_p2	NGCC	25	r2	georgiev	0.716026	0.494646	0.922246
SpG_NGCC_25_r3_bepler_p1	NGCC	25	r3	bepler	0.335455	0.0796605	0.722289
SpG_NGCC_25_r3_bepler_p2	NGCC	25	r3	bepler	0.778741	0.591861	0.943138
SpG_NGCC_25_r3_georgiev_p1	NGCC	25	r3	georgiev	0.284445	0.0468686	0.73114
SpG_NGCC_25_r3_georgiev_p2	NGCC	25	r3	georgiev	0.801733	0.629546	0.923105
SpG_NGCC_50_r1_bepler_p1	NGCC	50	r1	bepler	0.725794	0.50925	0.822277
SpG_NGCC_50_r1_bepler_p2	NGCC	50	r1	bepler	0.597702	0.333442	0.788668
SpG_NGCC_50_r1_georgiev_p1	NGCC	50	r1	georgiev	0.540734	0.266185	0.799676
SpG_NGCC_50_r1_georgiev_p2	NGCC	50	r1	georgiev	0.658072	0.412061	0.871535
SpG_NGCC_50_r2_bepler_p1	NGCC	50	r2	bepler	0.674802	0.435186	0.917507
SpG_NGCC_50_r2_bepler_p2	NGCC	50	r2	bepler	0.663669	0.419733	0.914342
SpG_NGCC_50_r2_georgiev_p1	NGCC	50	r2	georgiev	0.518451	0.241709	0.882508
SpG_NGCC_50_r2_georgiev_p2	NGCC	50	r2	georgiev	0.71198	0.488653	0.908948
SpG_NGCC_50_r3_bepler_p1	NGCC	50	r3	bepler	0.914345	0.829953	0.979695
SpG_NGCC_50_r3_bepler_p2	NGCC	50	r3	bepler	0.889098	0.782736	0.966741
SpG_NGCC_50_r3_georgiev_p1	NGCC	50	r3	georgiev	0.831681	0.680274	0.964448
SpG_NGCC_50_r3_georgiev_p2	NGCC	50	r3	georgiev	0.867305	0.743041	0.962412
SpG_NGGG_10_r1_bepler_p1	NGGG	10	r1	bepler	-0.158894	-0.0108545	0.792928
SpG_NGGG_10_r1_bepler_p2	NGGG	10	r1	bepler	0.175296	-0.00517018	0.850135
SpG_NGGG_10_r1_georgiev_p1	NGGG	10	r1	georgiev	-0.318765	0.0683374	0.768044
SpG_NGGG_10_r1_georgiev_p2	NGGG	10	r1	georgiev	0.21949	0.0129233	0.819995
SpG_NGGG_10_r2_bepler_p1	NGGG	10	r2	bepler	0.489207	0.21115	0.814392
SpG_NGGG_10_r2_bepler_p2	NGGG	10	r2	bepler	0.385665	0.117209	0.840727
SpG_NGGG_10_r2_georgiev_p1	NGGG	10	r2	georgiev	-0.203622	0.00596061	0.753023
SpG_NGGG_10_r2_georgiev_p2	NGGG	10	r2	georgiev	0.336411	0.0803271	0.851227
SpG_NGGG_10_r3_bepler_p1	NGGG	10	r3	bepler	0.409454	0.136825	0.909881
SpG_NGGG_10_r3_bepler_p2	NGGG	10	r3	bepler	0.404164	0.132361	0.867976
SpG_NGGG_10_r3_georgiev_p1	NGGG	10	r3	georgiev	0.494177	0.216218	0.922269
SpG_NGGG_10_r3_georgiev_p2	NGGG	10	r3	georgiev	0.382463	0.114658	0.870999
SpG_NGGG_20_r1_bepler_p1	NGGG	20	r1	bepler	0.480403	0.202298	0.875848
SpG_NGGG_20_r1_bepler_p2	NGGG	20	r1	bepler	0.395673	0.125319	0.875526
SpG_NGGG_20_r1_georgiev_p1	NGGG	20	r1	georgiev	0.376695	0.110118	0.8927
SpG_NGGG_20_r1_georgiev_p2	NGGG	20	r1	georgiev	0.527821	0.251877	0.884277
SpG_NGGG_20_r2_bepler_p1	NGGG	20	r2	bepler	0.578185	0.309643	0.886966
SpG_NGGG_20_r2_bepler_p2	NGGG	20	r2	bepler	0.490953	0.212925	0.845157
SpG_NGGG_20_r2_georgiev_p1	NGGG	20	r2	georgiev	0.253509	0.0296099	0.874584
SpG_NGGG_20_r2_georgiev_p2	NGGG	20	r2	georgiev	0.51914	0.242451	0.846568
SpG_NGGG_20_r3_bepler_p1	NGGG	20	r3	bepler	0.592474	0.326989	0.948741
SpG_NGGG_20_r3_bepler_p2	NGGG	20	r3	bepler	0.619046	0.360374	0.913135
SpG_NGGG_20_r3_georgiev_p1	NGGG	20	r3	georgiev	0.283036	0.0460393	0.851216
SpG_NGGG_20_r3_georgiev_p2	NGGG	20	r3	georgiev	0.615389	0.355692	0.906031
SpG_NGGG_25_r1_bepler_p1	NGGG	25	r1	bepler	0.463993	0.186226	0.872952
SpG_NGGG_25_r1_bepler_p2	NGGG	25	r1	bepler	0.496766	0.21888	0.91201
SpG_NGGG_25_r1_georgiev_p1	NGGG	25	r1	georgiev	0.126257	-0.0205059	0.820887
SpG_NGGG_25_r1_georgiev_p2	NGGG	25	r1	georgiev	0.612807	0.352404	0.932332
SpG_NGGG_25_r2_bepler_p1	NGGG	25	r2	bepler	0.456214	0.178802	0.848598
SpG_NGGG_25_r2_bepler_p2	NGGG	25	r2	bepler	0.493036	0.215051	0.845438
SpG_NGGG_25_r2_georgiev_p1	NGGG	25	r2	georgiev	0.63909	0.386526	0.941213
SpG_NGGG_25_r2_georgiev_p2	NGGG	25	r2	georgiev	0.485391	0.207294	0.839355
SpG_NGGG_25_r3_bepler_p1	NGGG	25	r3	bepler	0.627315	0.371063	0.919614
SpG_NGGG_25_r3_bepler_p2	NGGG	25	r3	bepler	0.583042	0.315491	0.921789
SpG_NGGG_25_r3_georgiev_p1	NGGG	25	r3	georgiev	0.621514	0.363549	0.902677
SpG_NGGG_25_r3_georgiev_p2	NGGG	25	r3	georgiev	0.626718	0.370286	0.904879
SpG_NGGG_50_r1_bepler_p1	NGGG	50	r1	bepler	0.491023	0.212997	0.883033
SpG_NGGG_50_r1_bepler_p2	NGGG	50	r1	bepler	0.549877	0.276526	0.893339
SpG_NGGG_50_r1_georgiev_p1	NGGG	50	r1	georgiev	0.680748	0.443544	0.938399
SpG_NGGG_50_r1_georgiev_p2	NGGG	50	r1	georgiev	0.633073	0.378588	0.930311
SpG_NGGG_50_r2_bepler_p1	NGGG	50	r2	bepler	0.61196	0.351328	0.868083
SpG_NGGG_50_r2_bepler_p2	NGGG	50	r2	bepler	0.526755	0.250711	0.846264
SpG_NGGG_50_r2_georgiev_p1	NGGG	50	r2	georgiev	0.651952	0.403747	0.944013
SpG_NGGG_50_r2_georgiev_p2	NGGG	50	r2	georgiev	0.543627	0.269439	0.870613
SpG_NGGG_50_r3_bepler_p1	NGGG	50	r3	bepler	0.727004	0.511072	0.94996
SpG_NGGG_50_r3_bepler_p2	NGGG	50	r3	bepler	0.688692	0.454825	0.918489
SpG_NGGG_50_r3_georgiev_p1	NGGG	50	r3	georgiev	0.347426	0.0881386	0.894527
SpG_NGGG_50_r3_georgiev_p2	NGGG	50	r3	georgiev	0.646831	0.396849	0.911613
SpG_NGTA_10_r1_bepler_p1	NGTA	10	r1	bepler	0.265225	0.0359125	0.881964
SpG_NGTA_10_r1_bepler_p2	NGTA	10	r1	bepler	0.440685	0.164359	0.88281
SpG_NGTA_10_r1_georgiev_p1	NGTA	10	r1	georgiev	0.348151	0.0886615	0.869149
SpG_NGTA_10_r1_georgiev_p2	NGTA	10	r1	georgiev	0.466244	0.188398	0.910483
SpG_NGTA_10_r2_bepler_p1	NGTA	10	r2	bepler	0.189016	1.33747e-05	0.829308
SpG_NGTA_10_r2_bepler_p2	NGTA	10	r2	bepler	0.147444	-0.0144921	0.889443
SpG_NGTA_10_r2_georgiev_p1	NGTA	10	r2	georgiev	-0.0109646	-0.0369124	0.784696
SpG_NGTA_10_r2_georgiev_p2	NGTA	10	r2	georgiev	0.643203	0.391995	0.95657
SpG_NGTA_10_r3_bepler_p1	NGTA	10	r3	bepler	0.0397775	-0.0353962	0.89761
SpG_NGTA_10_r3_bepler_p2	NGTA	10	r3	bepler	0.441479	0.165085	0.942849
SpG_NGTA_10_r3_georgiev_p1	NGTA	10	r3	georgiev	-0.272958	0.0402286	0.767536
SpG_NGTA_10_r3_georgiev_p2	NGTA	10	r3	georgiev	0.286165	0.0478866	0.901356
SpG_NGTA_20_r1_bepler_p1	NGTA	20	r1	bepler	0.450036	0.172997	0.920987
SpG_NGTA_20_r1_bepler_p2	NGTA	20	r1	bepler	0.569688	0.299527	0.940714
SpG_NGTA_20_r1_georgiev_p1	NGTA	20	r1	georgiev	0.556816	0.28449	0.932595
SpG_NGTA_20_r1_georgiev_p2	NGTA	20	r1	georgiev	0.629628	0.374077	0.961363
SpG_NGTA_20_r2_bepler_p1	NGTA	20	r2	bepler	0.49952	0.221725	0.938018
SpG_NGTA_20_r2_bepler_p2	NGTA	20	r2	bepler	0.774362	0.584809	0.973754
SpG_NGTA_20_r2_georgiev_p1	NGTA	20	r2	georgiev	0.198625	0.00387585	0.843012
SpG_NGTA_20_r2_georgiev_p2	NGTA	20	r2	georgiev	0.806211	0.637012	0.972521
SpG_NGTA_20_r3_bepler_p1	NGTA	20	r3	bepler	0.598332	0.334224	0.943451
SpG_NGTA_20_r3_bepler_p2	NGTA	20	r3	bepler	0.691164	0.458364	0.965504
SpG_NGTA_20_r3_georgiev_p1	NGTA	20	r3	georgiev	0.405558	0.133532	0.936903
SpG_NGTA_20_r3_georgiev_p2	NGTA	20	r3	georgiev	0.570137	0.300058	0.952666
SpG_NGTA_25_r1_bepler_p1	NGTA	25	r1	bepler	0.65368	0.406086	0.917156
SpG_NGTA_25_r1_bepler_p2	NGTA	25	r1	bepler	0.670914	0.42976	0.967241
SpG_NGTA_25_r1_georgiev_p1	NGTA	25	r1	georgiev	0.264123	0.0353077	0.914363
SpG_NGTA_25_r1_georgiev_p2	NGTA	25	r1	georgiev	0.55154	0.278426	0.946291
SpG_NGTA_25_r2_bepler_p1	NGTA	25	r2	bepler	0.617395	0.358257	0.949361
SpG_NGTA_25_r2_bepler_p2	NGTA	25	r2	bepler	0.705284	0.478811	0.954727
SpG_NGTA_25_r2_georgiev_p1	NGTA	25	r2	georgiev	0.305461	0.0597252	0.841333
SpG_NGTA_25_r2_georgiev_p2	NGTA	25	r2	georgiev	0.672609	0.432122	0.963103
SpG_NGTA_25_r3_bepler_p1	NGTA	25	r3	bepler	0.521031	0.244491	0.915336
SpG_NGTA_25_r3_bepler_p2	NGTA	25	r3	bepler	0.719431	0.499714	0.967953
SpG_NGTA_25_r3_georgiev_p1	NGTA	25	r3	georgiev	0.111745	-0.0240876	0.848858
SpG_NGTA_25_r3_georgiev_p2	NGTA	25	r3	georgiev	0.747306	0.542113	0.974487
SpG_NGTA_50_r1_bepler_p1	NGTA	50	r1	bepler	0.714127	0.491828	0.933911
SpG_NGTA_50_r1_bepler_p2	NGTA	50	r1	bepler	0.73134	0.517631	0.954579
SpG_NGTA_50_r1_georgiev_p1	NGTA	50	r1	georgiev	0.47104	0.19306	0.832815
SpG_NGTA_50_r1_georgiev_p2	NGTA	50	r1	georgiev	0.766777	0.572686	0.970545
SpG_NGTA_50_r2_bepler_p1	NGTA	50	r2	bepler	0.518108	0.241341	0.935077
SpG_NGTA_50_r2_bepler_p2	NGTA	50	r2	bepler	0.639582	0.387178	0.955099
SpG_NGTA_50_r2_georgiev_p1	NGTA	50	r2	georgiev	0.00736003	-0.0369809	0.813533
SpG_NGTA_50_r2_georgiev_p2	NGTA	50	r2	georgiev	0.642964	0.391676	0.964309
SpG_NGTA_50_r3_bepler_p1	NGTA	50	r3	bepler	0.815446	0.652543	0.971206
SpG_NGTA_50_r3_bepler_p2	NGTA	50	r3	bepler	0.906625	0.815376	0.980268
SpG_NGTA_50_r3_georgiev_p1	NGTA	50	r3	georgiev	0.824162	0.667363	0.973599
SpG_NGTA_50_r3_georgiev_p2	NGTA	50	r3	georgiev	0.89617	0.795829	0.983683
