# Supplementary material for: Machine learning-coupled combinatorial mutagenesis enables resource-efficient engineering of CRISPR-Cas9 genome editor activities
Source: Nat Commun. 2022 Apr 25;13:2219. doi: 10.1038/s41467-022-29874-5 (PMC9039034; doi:10.1038/s41467-022-29874-5)
Supplement: Supplementary file 9 — Supplementary Data 5 [file 41467_2022_29874_MOESM9_ESM.xlsx]

## Sheet: Sheet1
Amino acid residues selected for mutagenesis
Amino acid residue(s)	Domain location	Reason for selection in this study	Mutation(s)	Reference
L887	WED	Close proximity to N888 and A889, substitutions may help increase stability of protein.	Arginine has the length and best capacity to potentially interact in different conformations.	Nishimasu et al., Cell, 2015 (PMID: 26317473)
N888	WED	Interaction with backbone of PAM duplex	Glutamine is longer in structure than asparagine that could have better access to the backbone.	Nishimasu et al., Cell, 2015 (PMID: 26317473)
A889	WED		Arginine could provide additional electrostatic charges for stronger interaction with backbone and serine was said to contribute to majority of bonds with DNA backbone, mainly providing stability.	Tan et al., PNAS, 2019 (PMID: 31570596), Luscombe et al., NAR, 2001 (PMID: 11433033)
N985	PI	Direct contact with 4/5th base of PAM	Aspartate and leucine may have less interactions with the PAM.	Nishimasu et al., Cell, 2015 (PMID: 26317473)
N986	PI	Interaction with the 5th base of PAM	Threonine being in the same group as asparagine but having a shorter structure could help reduce the amount of interactions with PAM. Leucine takes on a similar structure to asparagine, and may prevent interactions with the 5th position while increasing flexibility by reducing the amount of interactions with the surrounding residues.	Nishimasu et al., Cell, 2015 (PMID: 26317473)
L988	PI	Mutations were reported to reduce PAM constraint at the 5th base of PAM	Aspartic acid could provide some repulsion and was also used in previous study to reduce binding to PAM.	Nishimasu et al., Cell, 2015 (PMID: 26317473), Ma et al., Nature Com, 2019 (PMID: 30718489)
L989	PI	Decrease interactions with the residues involved in binding to PAM	Arginine was used in previous study which showed reduced interactions with PAM.	Ma et al., Nature Com, 2019 (PMID: 30718489)
R991	PI	Reported changes in this position could help reduce PAM constraints, interacts with 4th, 5th and 6th PAM bases.	Glutamine has a long structure but less electrostatic to arginine, and isoleucine for non-base specific interactions	Nishimasu et al., Cell, 2015 (PMID: 26317473), Ma et al., Nature Com, 2019 (PMID: 30718489)
