# Supplementary material for: Machine learning-coupled combinatorial mutagenesis enables resource-efficient engineering of CRISPR-Cas9 genome editor activities
Source: Nat Commun. 2022 Apr 25;13:2219. doi: 10.1038/s41467-022-29874-5 (PMC9039034; doi:10.1038/s41467-022-29874-5)
Supplement: Supplementary file 10 — Supplementary Data 6 [file 41467_2022_29874_MOESM10_ESM.xlsx]

## Sheet: Sheet1
Experimental Enrichment scores determined for each KKH-SaCas9 variant with indicated sgRNAs
		log2(E)
No.	887-888-889-985-986-988-989-991	sg1 (PAM: ACAAGT)	sg2 (PAM: GGTGGT)	sg3 (PAM: TGGAGT)	sg5 (PAM: TGCCGT)	sg6 (PAM: TCTTGT)	sg7 (PAM: GGGTGT)
1	L-N-A-N-N-L-L-R	1.22114	1.31076	1.17374	0.0529835	-0.133856	-0.0823136
2	L-N-A-N-N-L-L-Q	0.165511	0.0144887	0.0182587	-0.0966842	-0.0594829	-0.00218636
3	L-N-A-N-N-L-L-I	0.130545	0.120279	-0.0505579	-0.22409	0.180971	0.0588032
4	L-N-A-N-N-L-R-R	0.837049	1.15155	0.968233	0.0457091	0.0298024	0.142362
5	L-N-A-N-N-L-R-Q	-0.070387	-0.0921256	0.212304	-0.364661	0.225611	-0.0567962
6	L-N-A-N-N-L-R-I	0.258781	0.0473543	0.226918	-0.285379	-0.00820473	0.203953
7	L-N-A-N-N-D-L-R	0.691075	0.516814	1.2523	-0.0440033	-0.00858477	0.150081
8	L-N-A-N-N-D-L-Q	-0.122354	0.0781534	-0.124932	-0.197528	-0.0732829	-0.0236015
9	L-N-A-N-N-D-L-I	0.0142993	-0.0173389	-0.0374057	0.0590212	0.0425249	-0.0958784
10	L-N-A-N-N-D-R-R	0.448168	0.726451	1.02538	0.00564465	0.0219008	0.343287
11	L-N-A-N-N-D-R-Q	0.0453583	-0.10149	-0.0952988	0.00360287	-0.0364034	-0.0131874
12	L-N-A-N-N-D-R-I	-0.182917	0.0730357	-0.0370709	0.160838	0.215028	-0.103574
13	L-N-A-N-T-L-L-R	-0.0846697	0.0138988	-0.0604613	0.121487	0.074732	0.153575
14	L-N-A-N-T-L-L-Q	0.122682	0.1	-0.145562	-0.281221	0.0897085	0.120129
15	L-N-A-N-T-L-L-I	0.183705	0.0804981	0.05607	-0.088756	0.237252	0.0565377
16	L-N-A-N-T-L-R-R	-0.0611017	-0.105895	-0.0176988	-0.0597571	0.0488276	-0.102606
17	L-N-A-N-T-L-R-Q	-0.0250952	-0.0846076	-0.0489791	0.237078	0.040762	-0.139914
18	L-N-A-N-T-L-R-I	-0.0650466	-0.0491569	0.243707	0.0877716	0.0733185	0.184584
19	L-N-A-N-T-D-L-R	-0.0759067	-0.11418	-0.194013	-0.285911	0.154964	-0.0324085
20	L-N-A-N-T-D-L-Q	0.116762	0.00691562	0.183235	-0.302261	0.0778162	0.194747
21	L-N-A-N-T-D-L-I	0.0684432	-0.140432	-0.0475071	0.143363	0.185564	0.110447
22	L-N-A-N-T-D-R-R	-0.0034656	0.0874229	-0.0284937	0.0212879	0.120028	0.103698
23	L-N-A-N-T-D-R-Q	-0.22514	0.00261931	0.0620272	0.126412	-0.0792863	0.125324
24	L-N-A-N-T-D-R-I	0.21418	0.0901555	0.0472442	-0.195688	0.0244389	0.0420999
25	L-N-A-N-L-L-L-R	0.102617	0.0986331	0.0891152	-0.0216339	0.0908109	-0.0849663
26	L-N-A-N-L-L-L-Q	0.0342037	-0.0363498	0.193757	0.130228	0.0830603	0.137611
27	L-N-A-N-L-L-L-I	0.15121	0.0434202	0.0028043	-0.0538078	-0.114578	0.286117
28	L-N-A-N-L-L-R-R	0.0843467	0.0469384	0.0430851	0.238656	-0.164633	0.0381914
29	L-N-A-N-L-L-R-Q	0.0566911	0.0931995	0.054664	-0.169736	-0.151588	0.0581654
30	L-N-A-N-L-L-R-I	0.057711	-0.00122524	0.0181307	-0.226253	0.00482242	0.0632539
31	L-N-A-N-L-D-L-R	-0.0216484	0.0243008	0.115041	0.416205	-0.150155	0.134658
32	L-N-A-N-L-D-L-Q	0.171845	0.0593045	0.108791	-0.077667	0.08859	-0.0885219
33	L-N-A-N-L-D-L-I	0.253296	0.00702998	-0.212882	-0.218845	0.174931	0.113402
34	L-N-A-N-L-D-R-R	0.0151558	0.103871	-0.147194	-0.311453	-0.00408738	0.0802975
35	L-N-A-N-L-D-R-Q	0.129635	0.0999367	-0.110181	-0.0615407	-0.086485	0.0741668
36	L-N-A-N-L-D-R-I	0.129547	0.040014	-0.253831	0.166512	0.0720597	-0.0234617
37	L-N-A-L-N-L-L-R	-0.0310509	-0.0833086	-0.0757277	0.15226	-0.290959	-0.128013
38	L-N-A-L-N-L-L-Q	-0.143767	-0.063148	-0.111914	-0.118726	0.298725	0.116918
39	L-N-A-L-N-L-L-I	-0.060452	-0.121276	-0.196978	0.280342	0.0835535	-0.0364112
40	L-N-A-L-N-L-R-R	-0.0870785	0.149387	-0.172817	-0.136178	-0.310378	0.188113
41	L-N-A-L-N-L-R-Q	-0.122269	-0.0925062	-0.294828	-0.0571698	0.164438	-0.0265266
42	L-N-A-L-N-L-R-I	0.0274183	-0.0890181	-0.00369469	0.000649657	0.214403	0.179243
43	L-N-A-L-N-D-L-R	0.254442	-0.134468	-0.103587	0.0634563	0.0187443	-0.0264657
44	L-N-A-L-N-D-L-Q	0.164262	-0.107046	-0.132254	0.0562686	-0.0994751	-0.0305446
45	L-N-A-L-N-D-L-I	0.180404	-0.0960184	0.0951266	0.111181	0.0952325	0.000213304
46	L-N-A-L-N-D-R-R	0.049327	-0.0264759	-0.134413	-0.149983	0.200041	-0.0852016
47	L-N-A-L-N-D-R-Q	0.0935272	-0.019163	0.0211459	0.454883	-0.0870955	-0.0409308
48	L-N-A-L-N-D-R-I	-0.0521611	-0.0538877	0.112324	-0.131925	-0.141235	0.103689
49	L-N-A-L-T-L-L-R	-0.127555	-0.142486	-0.10689	-0.262482	-0.102171	0.180281
50	L-N-A-L-T-L-L-Q	-0.248328	0.134481	0.0470203	0.248211	0.0275094	-0.0016658
51	L-N-A-L-T-L-L-I	-0.177781	0.0425054	0.196439	-0.528668	-0.042192	0.089065
52	L-N-A-L-T-L-R-R	0.0916942	0.0730723	0.0044494	-0.0296329	0.183737	-0.0278273
53	L-N-A-L-T-L-R-Q	-0.276927	-0.0278043	-0.00323122	-0.115515	0.086143	0.0883061
54	L-N-A-L-T-L-R-I	0.0370119	-0.122078	-0.256341	0.318938	0.0130175	0.156758
55	L-N-A-L-T-D-L-R	-0.195821	-0.133007	-0.200279	-0.146761	0.237438	-0.00386974
56	L-N-A-L-T-D-L-Q	0.0193855	0.043578	-0.210623	-0.222254	0.154463	0.134086
57	L-N-A-L-T-D-L-I	0.16795	-0.0961186	-0.0205852	0.17848	-0.213041	-0.0567122
58	L-N-A-L-T-D-R-R	0.199495	0.0173861	-0.033691	0.00426842	0.0188273	0.0317828
59	L-N-A-L-T-D-R-Q	0.134288	-0.0834784	0.021656	0.238691	-0.130872	0.16995
60	L-N-A-L-T-D-R-I	-0.0337526	0.00681966	-0.171945	0.0770298	-0.189808	0.182603
61	L-N-A-L-L-L-L-R	-0.202101	0.021583	-0.119176	-0.110405	-0.137147	0.249604
62	L-N-A-L-L-L-L-Q	0.00746076	-0.0752332	0.0565266	0.0200817	-0.187022	0.0349764
63	L-N-A-L-L-L-L-I	0.138295	-0.106422	0.121201	-0.317072	0.0520015	0.0791521
64	L-N-A-L-L-L-R-R	-0.00133874	0.0375102	0.0865118	-0.21341	0.102591	0.0436192
65	L-N-A-L-L-L-R-Q	0.0912374	0.00557043	0.0752431	0.214008	0.116597	-0.00340664
66	L-N-A-L-L-L-R-I	0.0279696	-0.0654277	0.0573079	-0.158099	-0.0046463	0.140724
67	L-N-A-L-L-D-L-R	-0.371073	-0.0930013	0.235461	-0.309544	-0.0138159	-0.0936933
68	L-N-A-L-L-D-L-Q	0.0277685	-0.0290455	0.0608443	-0.280141	0.118636	0.0800878
69	L-N-A-L-L-D-L-I	0.105027	-0.0091099	-0.163726	-0.133309	0.181298	0.0206793
70	L-N-A-L-L-D-R-R	-0.139246	0.102862	-0.151905	0.0391827	0.0671136	-0.040124
71	L-N-A-L-L-D-R-Q	0.107597	-0.076224	0.00178815	0.0477957	-0.0577633	0.103215
72	L-N-A-L-L-D-R-I	0.138597	-0.123897	-0.199075	0.124346	-0.125643	-0.0837987
73	L-N-A-D-N-L-L-R	-0.0560266	-0.116786	-0.365164	-0.0230227	0.11299	0.0136429
74	L-N-A-D-N-L-L-Q	0.176174	-0.0356351	-0.430904	-0.0422528	-0.188424	0.0424021
75	L-N-A-D-N-L-L-I	0.058279	-0.159692	-0.0214123	-0.169409	0.118354	0.0835276
76	L-N-A-D-N-L-R-R	-0.113572	-0.0415617	-0.578962	-0.109035	-0.0649059	0.110507
77	L-N-A-D-N-L-R-Q	-0.0673374	0.106466	-0.0184312	-0.0414669	0.146071	0.112613
78	L-N-A-D-N-L-R-I	0.0541962	0.0213998	0.00672242	-0.292031	0.104933	0.0483651
79	L-N-A-D-N-D-L-R	0.0557344	-0.136239	-0.00511467	-0.0284494	-0.170789	-0.176263
80	L-N-A-D-N-D-L-Q	0.00781706	-0.090549	-0.261175	0.331363	-0.007887	0.187536
81	L-N-A-D-N-D-L-I	0.237747	0.000974462	-0.0871161	-0.00658985	0.00935459	0.0556788
82	L-N-A-D-N-D-R-R	-0.0376547	-0.0970795	-0.412222	-0.152397	0.0905727	0.112424
83	L-N-A-D-N-D-R-Q	-0.043139	-0.171585	-0.0432942	0.167055	0.0872391	0.139484
84	L-N-A-D-N-D-R-I	0.238446	0.0119059	0.030658	-0.107106	0.0719633	-0.0522005
85	L-N-A-D-T-L-L-R	0.0665083	-0.0986606	-0.339135	0.174536	-0.251618	0.00464807
86	L-N-A-D-T-L-L-Q	0.195358	0.142532	0.0596212	0.00516406	-0.0312742	-0.175761
87	L-N-A-D-T-L-L-I	0.201251	0.075228	-0.224699	0.0433742	0.0405466	-0.0589246
88	L-N-A-D-T-L-R-R	-0.136486	0.072905	-0.217016	-0.146923	-0.0232906	-0.0563366
89	L-N-A-D-T-L-R-Q	0.127827	0.0246307	-0.362053	0.0876441	-0.148347	0.00481036
90	L-N-A-D-T-L-R-I	-0.167124	-0.208832	-0.0456822	0.27407	0.0671934	0.0522075
91	L-N-A-D-T-D-L-R	0.0299879	-0.0667535	-0.339164	-0.0425358	-0.0854647	0.0728806
92	L-N-A-D-T-D-L-Q	0.231317	-0.0358091	0.0179091	-0.146184	0.112492	0.0862303
93	L-N-A-D-T-D-L-I	0.238148	0.0300442	0.0331085	0.0258397	0.151113	0.10471
94	L-N-A-D-T-D-R-R	-0.00618312	0.00330585	0.0166977	0.135297	-0.156511	0.00847465
95	L-N-A-D-T-D-R-Q	0.226415	-0.0179873	-0.217256	0.0894783	0.000314634	0.012262
96	L-N-A-D-T-D-R-I	-0.0545933	0.119948	-0.00831117	-0.170284	-0.0207298	0.139729
97	L-N-A-D-L-L-L-R	0.243058	0.0488525	-0.0731935	-0.146107	-0.182849	-0.143967
98	L-N-A-D-L-L-L-Q	-0.0610508	0.0763295	0.010144	0.0308633	0.221502	0.0911093
99	L-N-A-D-L-L-L-I	0.11199	0.0774099	0.0424767	0.00611474	0.20367	0.0814942
100	L-N-A-D-L-L-R-R	-0.287978	0.167367	-0.0230378	0.454286	-0.126285	-0.0702224
101	L-N-A-D-L-L-R-Q	-0.393345	-0.0669465	0.234305	-0.0722944	-0.271487	-0.0269758
102	L-N-A-D-L-L-R-I	0.153229	0.0771071	0.208697	-0.108513	0.0722901	-0.109527
103	L-N-A-D-L-D-L-R	-0.0855873	-0.114619	-0.276589	-0.107462	-0.149978	0.0684496
104	L-N-A-D-L-D-L-Q	-0.222775	0.0487858	-0.108935	-0.0546624	-0.0522504	0.000527249
105	L-N-A-D-L-D-L-I	0.0116582	-0.0357821	0.285748	-0.0583199	0.4775	0.0993032
106	L-N-A-D-L-D-R-R	0.185516	-0.00776106	-0.371922	-0.344031	0.236801	-0.0907406
107	L-N-A-D-L-D-R-Q	-0.177539	0.106533	-0.149305	0.386229	0.0710643	-0.0177007
108	L-N-A-D-L-D-R-I	0.328621	0.00789172	-0.292262	-0.181232	-0.121742	0.0486692
109	L-N-R-N-N-L-L-R	0.803912	1.00719	0.424804	-0.224456	0.208082	0.0562511
110	L-N-R-N-N-L-L-Q	-0.141876	-0.166193	0.0372479	-0.0247277	-0.269685	-0.101431
111	L-N-R-N-N-L-L-I	-0.11016	0.100667	-0.0269251	0.276929	-0.0571958	-0.138328
112	L-N-R-N-N-L-R-R	0.347133	0.902484	0.074727	0.190958	-0.089229	-0.142396
113	L-N-R-N-N-L-R-Q	-0.0182539	-0.29407	0.53137	-0.148523	0.107546	0.0754868
114	L-N-R-N-N-L-R-I	-0.408084	-0.0528298	0.0315059	-0.231867	0.22927	-0.0687028
115	L-N-R-N-N-D-L-R	0.489876	1.27123	0.764124	-0.235471	-0.0944923	0.0237215
116	L-N-R-N-N-D-L-Q	-0.119454	-0.187123	0.0785208	0.0151855	0.263189	0.0293514
117	L-N-R-N-N-D-L-I	-0.192989	-0.00302551	-0.0659112	0.0926815	-0.198108	-0.0320962
118	L-N-R-N-N-D-R-R	0.258683	1.04402	0.137093	0.139964	0.0388167	0.0408164
119	L-N-R-N-N-D-R-Q	0.152716	0.109787	0.725153	0.189506	-0.125229	0.0125096
120	L-N-R-N-N-D-R-I	-0.0480172	0.00673396	0.516774	0.0767792	-0.328187	0.0542277
121	L-N-R-N-T-L-L-R	0.0751656	-0.0869363	-0.185904	0.441057	0.0370995	0.0189919
122	L-N-R-N-T-L-L-Q	0.283886	-0.0868466	-0.106801	-0.166961	-0.0985126	0.139838
123	L-N-R-N-T-L-L-I	-0.0214087	-0.0357694	0.0104709	-0.234575	0.288403	-0.0416873
124	L-N-R-N-T-L-R-R	-0.294673	-0.0305568	-0.287226	-0.00902074	0.105109	-0.372437
125	L-N-R-N-T-L-R-Q	0.165706	0.0625211	0.140881	0.00754182	-0.117163	-0.137856
126	L-N-R-N-T-L-R-I	-0.102947	-0.0521829	-0.0529734	0.0604513	0.150491	0.0079953
127	L-N-R-N-T-D-L-R	-0.0438114	-0.033156	0.121076	0.0842241	0.0465127	0.059098
128	L-N-R-N-T-D-L-Q	-0.17147	0.00078743	-0.265507	0.245428	-0.384964	0.13219
129	L-N-R-N-T-D-L-I	-0.0151518	0.00526081	0.118983	-0.154056	-0.0278398	0.0779247
130	L-N-R-N-T-D-R-R	0.0278881	0.00325066	0.0622107	-0.0412417	0.19024	0.161246
131	L-N-R-N-T-D-R-Q	0.108908	-0.0965999	0.422837	-0.190851	-0.229307	0.0938675
132	L-N-R-N-T-D-R-I	-0.131007	0.041637	-0.308796	-0.0526591	-0.143545	0.23304
133	L-N-R-N-L-L-L-R	0.149516	-0.19217	-0.257554	-0.178698	-0.0818146	0.218544
134	L-N-R-N-L-L-L-Q	0.114349	-0.188416	-0.165918	0.112969	0.321043	0.0373557
135	L-N-R-N-L-L-L-I	-0.150348	0.0541572	0.0658643	-0.130526	-0.0580936	0.108244
136	L-N-R-N-L-L-R-R	-0.146666	0.0192371	-0.0619328	-0.119014	0.394831	0.130395
137	L-N-R-N-L-L-R-Q	-0.20504	-0.0401436	-0.183732	0.116652	0.456105	-0.0854164
138	L-N-R-N-L-L-R-I	-0.0319051	-0.115166	0.160749	-0.0539194	0.0563329	-0.216532
139	L-N-R-N-L-D-L-R	-0.157119	-0.128268	-0.112413	-0.190813	-0.0581631	0.165067
140	L-N-R-N-L-D-L-Q	0.197042	-0.031039	-0.128413	0.277603	-0.261811	-0.0171556
141	L-N-R-N-L-D-L-I	0.0559519	0.00381662	0.160236	-0.241315	-0.175127	0.205713
142	L-N-R-N-L-D-R-R	-0.040111	-0.0118825	0.0945217	-0.0836902	-0.123314	0.0640604
143	L-N-R-N-L-D-R-Q	-0.398458	0.0481595	-0.124308	0.04756	0.0604323	0.0819371
144	L-N-R-N-L-D-R-I	-0.000420075	-0.158922	-0.198625	0.69695	-0.412768	-0.0459509
145	L-N-R-L-N-L-L-R	-3.36333e-06	-0.010093	0.0515711	-0.0290266	-0.117304	-0.135082
146	L-N-R-L-N-L-L-Q	0.0453569	0.028676	0.0443607	0.0464605	-0.00310581	0.0454133
147	L-N-R-L-N-L-L-I	0.0277865	0.000542667	-0.208001	-0.338532	0.142302	-0.101578
148	L-N-R-L-N-L-R-R	0.0545612	-0.0304954	-0.142108	0.0116953	-0.0908621	0.143178
149	L-N-R-L-N-L-R-Q	-0.0636696	-0.159862	-0.165288	-0.177566	0.105509	0.0179363
150	L-N-R-L-N-L-R-I	-0.143995	-0.128518	0.0121256	0.0845008	-0.173099	0.00291306
151	L-N-R-L-N-D-L-R	-0.124355	-0.0668159	0.149428	-0.0259863	-0.0659783	-0.0866737
152	L-N-R-L-N-D-L-Q	0.0775261	-0.0734498	-0.341934	-0.0872292	0.0613869	-0.241423
153	L-N-R-L-N-D-L-I	0.148292	0.0767958	0.114921	0.335846	0.413539	0.0919033
154	L-N-R-L-N-D-R-R	-0.06754	0.00129808	-0.0698363	0.037147	0.212187	-0.0343362
155	L-N-R-L-N-D-R-Q	0.102506	0.0501611	-0.260058	-0.271822	0.238759	0.431302
156	L-N-R-L-N-D-R-I	0.0900141	-0.179033	-0.137109	0.0580106	0.123252	0.117601
157	L-N-R-L-T-L-L-R	-0.294647	-0.0188587	-0.162667	-0.265472	-0.0359591	-0.0512183
158	L-N-R-L-T-L-L-Q	-0.00578864	-0.00599572	0.034607	-0.0535852	-0.0797245	0.0708965
159	L-N-R-L-T-L-L-I	-0.117362	-0.0684339	0.0570081	-0.229366	0.117063	0.00539921
160	L-N-R-L-T-L-R-R	-0.130994	-0.185705	-0.0282743	0.00188548	0.107926	-0.00855712
161	L-N-R-L-T-L-R-Q	0.0661775	-0.0664867	-0.11723	0.467253	0.0640594	0.21807
162	L-N-R-L-T-L-R-I	0.207678	-0.0711215	-0.10914	0.0660498	-0.00368838	0.154156
163	L-N-R-L-T-D-L-R	-0.0566818	-0.0932454	-0.0432217	-0.454687	-0.0223248	-0.0201461
164	L-N-R-L-T-D-L-Q	-0.34518	-0.125314	-0.0787131	0.0713694	0.0543689	0.192302
165	L-N-R-L-T-D-L-I	0.00573965	-0.140117	-0.067976	0.226979	-0.0596573	-0.197181
166	L-N-R-L-T-D-R-R	-0.0453089	0.00540867	-0.640573	0.164407	-0.109972	-0.116431
167	L-N-R-L-T-D-R-Q	0.0225843	-0.0447155	-0.151834	-0.25283	-0.14077	0.0215212
168	L-N-R-L-T-D-R-I	0.114471	-0.123819	-0.0885468	-0.249744	0.0155453	0.12906
169	L-N-R-L-L-L-L-R	-0.281297	-0.0936559	0.0493676	-0.0934802	0.0536876	-0.0288545
170	L-N-R-L-L-L-L-Q	0.12627	-0.0731015	-0.0285207	-0.26304	0.0289905	0.0216273
171	L-N-R-L-L-L-L-I	-0.148281	-0.175863	-0.156672	-0.235531	-0.34969	-0.113818
172	L-N-R-L-L-L-R-R	-0.358635	-0.0603286	-0.304612	0.11682	-0.198125	-0.0147576
173	L-N-R-L-L-L-R-Q	-0.243371	-0.116103	-0.255793	0.14862	-0.0353979	0.0319713
174	L-N-R-L-L-L-R-I	-0.100667	-0.00124014	0.0430351	0.166059	0.251608	0.204628
175	L-N-R-L-L-D-L-R	-0.0613553	0.0622609	-0.135776	0.104508	-0.253279	-0.144961
176	L-N-R-L-L-D-L-Q	0.340141	-0.0634212	0.13092	-0.0255285	-0.339024	-0.0386333
177	L-N-R-L-L-D-L-I	0.12243	0.0561176	-0.178498	0.192749	0.135445	-0.106874
178	L-N-R-L-L-D-R-R	-0.0352615	-0.0804988	0.0388155	0.0612457	0.0259444	0.0528412
179	L-N-R-L-L-D-R-Q	-0.0712207	-0.138645	-0.0853613	-0.0426658	-0.184115	-0.0748405
180	L-N-R-L-L-D-R-I	-0.158033	-0.161571	-0.0194957	0.127564	0.0285576	-0.0458834
181	L-N-R-D-N-L-L-R	-0.298492	-0.0993718	-0.263362	0.134422	0.354931	-0.201504
182	L-N-R-D-N-L-L-Q	-0.240895	-0.202281	0.0913463	-0.509887	-0.199332	0.163856
183	L-N-R-D-N-L-L-I	-0.0543391	-0.0409485	-0.0832001	-0.124123	0.233432	0.0488997
184	L-N-R-D-N-L-R-R	-0.181255	-0.0350663	-0.222024	0.165249	-0.0687053	-0.0614436
185	L-N-R-D-N-L-R-Q	-0.154963	-0.128457	-0.341528	0.0108396	-0.321045	0.0798698
186	L-N-R-D-N-L-R-I	-0.15113	-0.138721	-0.136562	-0.12456	-0.036993	-0.0300905
187	L-N-R-D-N-D-L-R	-0.0407391	-0.215116	-0.36302	0.591663	-0.103732	-0.0598396
188	L-N-R-D-N-D-L-Q	-0.0838436	-0.0123635	-0.36139	0.0385009	-0.139551	0.00202205
189	L-N-R-D-N-D-L-I	-0.0249755	-0.116223	-0.0121996	0.131835	-0.048716	0.174843
190	L-N-R-D-N-D-R-R	0.0388903	-0.0804726	-0.21649	-0.114318	0.0849531	-0.133556
191	L-N-R-D-N-D-R-Q	-0.306556	-0.243831	-0.277913	0.172307	0.0707932	-0.00465312
192	L-N-R-D-N-D-R-I	-0.231394	-0.113331	-0.118018	-0.13733	0.0193473	0.00393859
193	L-N-R-D-T-L-L-R	-0.137451	-0.259688	-0.414414	-0.110756	0.10498	-0.118374
194	L-N-R-D-T-L-L-Q	0.136622	-0.159915	0.102881	-0.466864	-0.165812	-0.0356128
195	L-N-R-D-T-L-L-I	0.0844198	0.106748	0.0111251	-0.124453	-0.0957618	-0.267441
196	L-N-R-D-T-L-R-R	-0.161108	0.0200486	-0.160277	-0.00541506	-0.0937236	-0.165032
197	L-N-R-D-T-L-R-Q	-0.319236	-0.1146	0.235833	-0.323858	-0.0550379	-0.271007
198	L-N-R-D-T-L-R-I	-0.143245	-0.0488048	0.193106	-0.088686	-0.0837068	-0.119691
199	L-N-R-D-T-D-L-R	-0.221819	-0.0465626	-0.349511	0.239701	0.0625269	-0.000268826
200	L-N-R-D-T-D-L-Q	0.104242	0.111901	-0.249062	-0.0958172	0.0679909	0.232345
201	L-N-R-D-T-D-L-I	0.221593	-0.120876	-0.0997415	-0.157864	0.307536	-0.12964
202	L-N-R-D-T-D-R-R	-0.0758735	0.107141	-0.0936639	0.235229	-0.11642	-0.0226156
203	L-N-R-D-T-D-R-Q	0.0890207	0.0630349	-0.0603971	0.135591	-0.159322	0.130181
204	L-N-R-D-T-D-R-I	-0.0215126	-0.212109	0.0276413	-0.19347	0.0628643	0.0510649
205	L-N-R-D-L-L-L-R	0.20702	-0.106352	-0.0929226	-0.168356	-0.00125117	-0.12863
206	L-N-R-D-L-L-L-Q	-0.0541187	-0.1233	-0.274197	-0.0421206	-0.0587581	-0.0979074
207	L-N-R-D-L-L-L-I	-0.319853	-0.0413456	0.0260184	0.245794	0.213277	0.000515725
208	L-N-R-D-L-L-R-R	-0.224476	-0.0548385	0.00905467	0.177284	0.183747	0.1546
209	L-N-R-D-L-L-R-Q	-0.0711582	-0.0401955	-0.12975	-0.031297	0.112781	0.070101
210	L-N-R-D-L-L-R-I	-0.256446	-0.0997418	-0.224334	-0.0875539	-0.0266309	-0.208351
211	L-N-R-D-L-D-L-R	-0.158685	-0.178727	-0.0321142	0.436556	0.00978105	0.328504
212	L-N-R-D-L-D-L-Q	-0.182157	-0.0190663	0.142061	0.28175	-0.106299	-0.146271
213	L-N-R-D-L-D-L-I	-0.179452	0.117077	-0.023531	0.137893	-0.331561	0.0114698
214	L-N-R-D-L-D-R-R	-0.0511611	0.0901401	0.00669099	0.571857	-0.160427	-0.0363346
215	L-N-R-D-L-D-R-Q	0.0524088	0.0755844	-0.221182	0.0896549	0.565543	-0.0749101
216	L-N-R-D-L-D-R-I	-0.0906627	-0.0632501	-0.212271	0.696637	0.0614163	-0.247097
217	L-N-S-N-N-L-L-R	1.41258	1.2321	1.03505	-0.172997	0.0286254	0.171604
218	L-N-S-N-N-L-L-Q	0.12626	-0.231362	0.0519126	0.0808976	0.146454	0.161334
219	L-N-S-N-N-L-L-I	-0.257922	0.0427977	0.0680415	-0.30327	0.220026	0.0289501
220	L-N-S-N-N-L-R-R	0.506554	1.01782	0.815936	-0.10183	-0.0621403	0.133453
221	L-N-S-N-N-L-R-Q	-0.165618	-0.0643919	0.0908517	-0.0646279	0.139432	-0.0115318
222	L-N-S-N-N-L-R-I	0.233295	-0.0971526	0.0248152	-0.185759	0.274577	0.2937
223	L-N-S-N-N-D-L-R	0.76777	0.436598	1.29232	0.0492318	-0.0141057	-0.0644342
224	L-N-S-N-N-D-L-Q	-0.0606412	-0.0704701	-0.112681	0.290913	0.123221	-0.0732
225	L-N-S-N-N-D-L-I	-0.169751	-0.0838654	0.111451	0.0534508	0.187945	0.195368
226	L-N-S-N-N-D-R-R	0.435474	0.347235	0.96534	0.589587	0.000757022	0.0472493
227	L-N-S-N-N-D-R-Q	-0.201141	-0.154978	0.12536	-0.239837	0.123433	-0.0383492
228	L-N-S-N-N-D-R-I	0.184527	-0.0536889	-0.138377	0.182579	0.0628795	-0.0780697
229	L-N-S-N-T-L-L-R	0.100822	-0.000141367	0.0462797	-0.149194	0.0124983	0.0236913
230	L-N-S-N-T-L-L-Q	0.19565	0.0411438	0.0714559	-0.0927789	0.0492648	-0.129782
231	L-N-S-N-T-L-L-I	-0.164314	-0.120291	-0.134754	-0.191523	0.398251	-0.104184
232	L-N-S-N-T-L-R-R	-0.151822	0.0263303	0.0455073	-0.271937	-0.138078	0.137424
233	L-N-S-N-T-L-R-Q	0.245414	0.0230856	-0.154816	-0.252539	-0.020624	-0.0888615
234	L-N-S-N-T-L-R-I	0.176981	0.0681785	0.0608836	-0.252258	0.129552	-0.148451
235	L-N-S-N-T-D-L-R	-0.176945	-0.11791	0.00758906	-0.44169	0.503328	-0.0177622
236	L-N-S-N-T-D-L-Q	0.211125	0.0369633	0.101091	0.142444	-0.0768705	0.0887454
237	L-N-S-N-T-D-L-I	-0.256071	-0.174087	-0.415783	-0.622655	-0.395208	0.214667
238	L-N-S-N-T-D-R-R	-0.319629	-0.20791	0.0266151	-0.282475	0.261328	0.115674
239	L-N-S-N-T-D-R-Q	0.124814	-0.0293669	-0.329117	-0.161419	-0.178972	0.0587747
240	L-N-S-N-T-D-R-I	0.157795	0.0340881	0.0452566	-0.0591118	0.0248154	0.124796
241	L-N-S-N-L-L-L-R	0.10578	0.0384834	-0.310365	-0.181622	-0.225997	0.0238971
242	L-N-S-N-L-L-L-Q	0.0910591	-0.0424553	0.141317	0.0495658	-0.107419	-0.00214271
243	L-N-S-N-L-L-L-I	0.207377	-0.0846061	0.16008	0.455537	0.254916	-0.0411654
244	L-N-S-N-L-L-R-R	-0.131527	-0.160428	-0.212531	0.0793739	0.0683373	0.071053
245	L-N-S-N-L-L-R-Q	0.0115997	0.0438801	-0.0232984	-0.114177	-0.0155902	0.0960731
246	L-N-S-N-L-L-R-I	-0.277483	-0.0362728	-0.0265258	0.37438	0.00545568	0.110257
247	L-N-S-N-L-D-L-R	-0.301461	-0.0714808	0.00430697	-0.192675	-0.109338	0.0596607
248	L-N-S-N-L-D-L-Q	0.212147	-0.186622	-0.0060729	-0.000410539	0.190406	-0.0346691
249	L-N-S-N-L-D-L-I	-0.055206	-0.0305606	-0.156331	0.194159	0.472018	-0.18302
250	L-N-S-N-L-D-R-R	0.0436289	0.102624	-0.161836	-0.183039	-0.121675	-0.180458
251	L-N-S-N-L-D-R-Q	0.0827808	-0.101746	-0.164235	-0.179238	0.046619	-0.14757
252	L-N-S-N-L-D-R-I	-0.144582	-0.108597	0.118013	-0.45146	0.0041471	-0.0678869
253	L-N-S-L-N-L-L-R	-0.088623	-0.213186	-0.291546	-0.12502	-0.0380687	0.00465429
254	L-N-S-L-N-L-L-Q	0.264914	0.0457793	-0.0943589	-0.135725	0.141851	-0.0883258
255	L-N-S-L-N-L-L-I	-0.0718847	-0.188955	0.131832	-0.0617247	0.193651	-0.118059
256	L-N-S-L-N-L-R-R	-0.165892	-0.00295494	-0.235825	-0.0390708	-0.244048	0.0903488
257	L-N-S-L-N-L-R-Q	0.0599712	-0.00244063	-0.154357	-0.148622	-0.0459685	0.350026
258	L-N-S-L-N-L-R-I	-0.204573	-0.0649646	-0.162241	-0.428669	-0.10997	-0.391657
259	L-N-S-L-N-D-L-R	0.0187504	-0.171423	-0.107363	-0.129718	0.166549	-0.104617
260	L-N-S-L-N-D-L-Q	0.00903713	-0.0474356	-0.119268	-0.358452	0.0506752	-0.196857
261	L-N-S-L-N-D-L-I	0.0950759	-0.137437	0.0657605	0.133353	-0.118446	0.0635796
262	L-N-S-L-N-D-R-R	-0.0029957	-0.00848987	-0.041653	0.120989	0.250254	-0.00112663
263	L-N-S-L-N-D-R-Q	-0.108941	-0.1332	0.0229258	0.0307454	0.121234	0.131993
264	L-N-S-L-N-D-R-I	0.181979	-0.175116	-0.0123108	0.196723	-0.0628437	0.0103543
265	L-N-S-L-T-L-L-R	-0.392176	-0.120814	0.199847	-0.0107351	-0.121125	-0.0793673
266	L-N-S-L-T-L-L-Q	0.110262	-0.149943	0.0929013	0.2611	0.363105	-0.00617324
267	L-N-S-L-T-L-L-I	0.268184	-0.0435203	0.0215811	-0.213004	0.0945076	0.165394
268	L-N-S-L-T-L-R-R	-0.0653976	-0.0594226	-0.232748	-0.227829	0.124478	-0.13802
269	L-N-S-L-T-L-R-Q	0.166482	-0.14558	-0.168909	0.103141	-0.0725875	0.0337511
270	L-N-S-L-T-L-R-I	-0.171977	0.00802167	-0.316045	0.243572	0.125048	-0.0188866
271	L-N-S-L-T-D-L-R	-0.0802909	0.0363547	-0.210593	0.398501	-0.0481733	-0.0337098
272	L-N-S-L-T-D-L-Q	-0.00773016	-0.0174232	-0.368388	-0.111486	0.26922	-0.0763402
273	L-N-S-L-T-D-L-I	-0.0934585	-0.0371982	-0.0616893	-0.120068	-0.440674	-0.197461
274	L-N-S-L-T-D-R-R	-0.184397	-0.0310589	-0.0681821	0.0508525	-0.206479	-0.00802109
275	L-N-S-L-T-D-R-Q	0.0560982	0.00966463	-0.181565	0.183087	-0.345356	-0.0429797
276	L-N-S-L-T-D-R-I	0.0876302	-0.136386	-0.0701344	-0.199377	-0.236949	-0.111712
277	L-N-S-L-L-L-L-R	-0.273112	-0.311345	-0.0980348	0.12517	-0.0332036	-0.00866032
278	L-N-S-L-L-L-L-Q	0.0191762	-0.195069	-0.148323	0.230335	-0.0651821	-0.166137
279	L-N-S-L-L-L-L-I	0.0919946	-0.156229	-0.119698	0.153934	-0.259743	0.0952916
280	L-N-S-L-L-L-R-R	0.0222022	-0.103104	0.0229041	0.0240127	0.0176951	-0.221283
281	L-N-S-L-L-L-R-Q	-0.123186	0.0635196	-0.0557607	0.578762	0.0576052	0.187725
282	L-N-S-L-L-L-R-I	-0.262191	-0.0536066	-0.16152	-0.214277	0.286013	0.0827798
283	L-N-S-L-L-D-L-R	0.0927628	-0.0571396	-0.0254095	0.0370366	0.0144221	0.080495
284	L-N-S-L-L-D-L-Q	0.0140042	-0.190786	-0.109737	0.0239883	0.0440603	-0.083023
285	L-N-S-L-L-D-L-I	-0.356459	-0.277487	-0.0582267	0.147341	0.0160888	-0.212407
286	L-N-S-L-L-D-R-R	-0.205311	-0.0388676	-0.296027	0.450376	0.0360683	0.0203448
287	L-N-S-L-L-D-R-Q	0.0459345	-0.129451	-0.224781	0.473355	0.428088	-0.149171
288	L-N-S-L-L-D-R-I	-0.083321	-0.194396	-0.243868	-0.182231	0.0390289	-0.124513
289	L-N-S-D-N-L-L-R	-0.139235	-0.53133	-0.130956	-0.265632	0.0628414	-0.163168
290	L-N-S-D-N-L-L-Q	-0.121675	-0.242476	-0.228331	-0.0717572	-0.175247	0.118712
291	L-N-S-D-N-L-L-I	-0.0926477	-0.0898563	0.036815	0.543664	0.176277	-0.0947845
292	L-N-S-D-N-L-R-R	-0.192092	-0.0732575	-0.335625	0.0272167	-0.0573644	-0.0423465
293	L-N-S-D-N-L-R-Q	0.100587	-0.105486	-0.0691212	-0.107755	-0.0841893	-0.220521
294	L-N-S-D-N-L-R-I	0.0591135	-0.0172482	-0.0653378	-0.0123494	-0.0664595	0.0900278
295	L-N-S-D-N-D-L-R	-0.0231809	0.041853	-0.170617	-0.28357	0.131277	0.0937867
296	L-N-S-D-N-D-L-Q	0.226097	-0.0980573	-0.0830243	0.152316	0.022401	-0.0805063
297	L-N-S-D-N-D-L-I	0.0920979	-0.0423822	-0.172868	-0.0151912	0.0498707	-0.0892228
298	L-N-S-D-N-D-R-R	-0.218219	-0.224614	-0.228451	0.284982	-0.138351	0.0242565
299	L-N-S-D-N-D-R-Q	-0.0321281	-0.0765253	-0.0250973	-0.232478	0.0447091	0.125868
300	L-N-S-D-N-D-R-I	-0.0603336	-0.0161935	0.00688674	-0.322658	-0.197687	0.120482
301	L-N-S-D-T-L-L-R	-0.569193	-0.0283477	-0.193651	-0.109921	-0.124108	-0.119354
302	L-N-S-D-T-L-L-Q	-0.0518153	-0.0811962	0.0684492	-0.296717	-0.435209	-0.0206551
303	L-N-S-D-T-L-L-I	-0.28849	-0.12842	-0.0450409	-0.0705263	0.144071	-0.0301276
304	L-N-S-D-T-L-R-R	-0.0664596	-0.0797872	-0.218967	0.0366862	0.00365816	-0.0953548
305	L-N-S-D-T-L-R-Q	0.19492	-0.0751216	0.14183	-0.344369	-0.208975	-0.0815122
306	L-N-S-D-T-L-R-I	0.182087	-0.0316518	-0.112105	-0.187691	0.0108294	0.0292231
307	L-N-S-D-T-D-L-R	-0.203455	-0.136181	-0.0491509	-0.0369776	-0.166136	-0.0070939
308	L-N-S-D-T-D-L-Q	0.21963	-0.0823436	0.0683413	-0.178476	0.178735	0.124915
309	L-N-S-D-T-D-L-I	-0.186868	0.0594243	0.121093	0.0776351	-0.204705	-0.151682
310	L-N-S-D-T-D-R-R	-0.128352	-0.0802549	-0.300037	0.250192	-0.381863	0.0580283
311	L-N-S-D-T-D-R-Q	-0.066677	-0.218105	0.110041	-0.279077	0.0803941	-0.186806
312	L-N-S-D-T-D-R-I	0.446604	-0.149279	-0.0156863	-0.0100782	0.357611	0.0233227
313	L-N-S-D-L-L-L-R	0.171405	-0.0210459	-0.190778	0.0737518	-0.202814	0.322883
314	L-N-S-D-L-L-L-Q	-0.244786	-0.156576	-0.00456911	-0.0731918	0.0352089	0.0777175
315	L-N-S-D-L-L-L-I	-0.158415	-0.0433348	0.0884436	0.302525	0.0834314	0.220957
316	L-N-S-D-L-L-R-R	0.0947941	-0.11641	0.0165693	0.00821296	-0.0201569	0.0827086
317	L-N-S-D-L-L-R-Q	0.203727	-0.0168914	-0.0697866	-0.184764	0.0608648	-0.167553
318	L-N-S-D-L-L-R-I	-0.0585166	-0.140732	-0.00987825	0.0815328	0.339687	0.0669012
319	L-N-S-D-L-D-L-R	-0.0764107	-0.173617	0.107748	-0.203379	0.0904555	0.154539
320	L-N-S-D-L-D-L-Q	-0.0965184	-0.235344	0.125046	-0.130078	0.0484922	-0.33398
321	L-N-S-D-L-D-L-I	-0.0980267	0.00621738	0.179697	-0.241861	0.139598	0.342189
322	L-N-S-D-L-D-R-R	-0.197369	-0.0176813	-0.133715	0.103321	-0.217554	-0.216339
323	L-N-S-D-L-D-R-Q	-0.116458	-0.157629	-0.03496	0.145876	-0.0255925	-0.0826034
324	L-N-S-D-L-D-R-I	-0.053139	-0.176203	-0.0206031	-0.255146	0.0945998	-0.0611734
325	L-Q-A-N-N-L-L-R	1.54231	1.17698	1.42463	0.0450651	0.187791	0.150146
326	L-Q-A-N-N-L-L-Q	0.170141	-0.1314	-0.00391988	0.13937	0.115114	0.154469
327	L-Q-A-N-N-L-L-I	-0.00264027	-0.11735	-0.102836	-0.226405	0.00865031	0.0471984
328	L-Q-A-N-N-L-R-R	0.892138	1.02593	1.18009	0.525169	-0.220621	0.202457
329	L-Q-A-N-N-L-R-Q	0.0607276	-0.126571	0.0517117	-0.0914241	0.154757	-0.0191666
330	L-Q-A-N-N-L-R-I	-0.161271	-0.0581554	0.106014	0.237756	0.18615	0.0718464
331	L-Q-A-N-N-D-L-R	0.445242	0.0303092	1.02819	-0.149185	0.0283925	-0.290929
332	L-Q-A-N-N-D-L-Q	-0.112589	0.0176458	-0.164093	0.0811038	0.119373	-0.117667
333	L-Q-A-N-N-D-L-I	0.0667312	-0.056468	-0.222764	0.215217	0.322882	-0.0413819
334	L-Q-A-N-N-D-R-R	-0.0236381	0.217555	1.11596	-0.154204	0.0985635	0.167344
335	L-Q-A-N-N-D-R-Q	0.0707591	-0.132323	-0.0406496	-0.102138	-0.151295	0.0216154
336	L-Q-A-N-N-D-R-I	0.0225439	-0.170719	-0.0543634	0.160268	0.142717	-0.0769334
337	L-Q-A-N-T-L-L-R	-0.159319	-0.155003	-0.0165368	-0.00910861	-0.078164	-0.0599169
338	L-Q-A-N-T-L-L-Q	-0.0953482	-0.0195792	0.0631277	0.00420126	-0.0776418	0.0133597
339	L-Q-A-N-T-L-L-I	0.0213357	-0.083081	-0.216234	-0.0652875	-0.115075	-0.0361073
340	L-Q-A-N-T-L-R-R	-0.258889	-0.117637	-0.0624353	-0.185066	0.117216	-0.0227941
341	L-Q-A-N-T-L-R-Q	-0.236033	-0.113012	0.189758	0.161	-0.0609229	0.18402
342	L-Q-A-N-T-L-R-I	-0.0588157	-0.268346	0.0936025	-0.0799535	-0.0111513	0.286184
343	L-Q-A-N-T-D-L-R	-0.212226	-0.156916	-0.115185	0.0780063	-0.113902	-0.0911927
344	L-Q-A-N-T-D-L-Q	-0.0422197	0.0303153	-0.142763	0.343902	-0.0264634	0.033903
345	L-Q-A-N-T-D-L-I	0.135957	-0.0740948	-0.113135	-0.0462198	0.482808	0.107831
346	L-Q-A-N-T-D-R-R	-0.174352	-0.0689078	-0.11565	-0.0588633	-0.107532	-0.204831
347	L-Q-A-N-T-D-R-Q	-0.107571	-0.253931	-0.162147	0.0356149	0.245268	0.215378
348	L-Q-A-N-T-D-R-I	-0.0756913	0.123977	0.0553245	-0.00814507	-0.0394177	0.0279778
349	L-Q-A-N-L-L-L-R	-0.0920139	-0.0385827	-0.0351173	0.136373	-0.249213	-0.00504527
350	L-Q-A-N-L-L-L-Q	-0.170019	0.00449311	-0.0747977	-0.161593	-0.101836	-0.166254
351	L-Q-A-N-L-L-L-I	-0.292321	-0.0184895	0.0134107	0.183542	-0.00855334	0.028423
352	L-Q-A-N-L-L-R-R	0.105635	-0.0957679	-0.244195	-0.171326	-0.100892	-0.23247
353	L-Q-A-N-L-L-R-Q	-0.0520057	0.0547954	-0.205996	0.226025	0.0871548	-0.137408
354	L-Q-A-N-L-L-R-I	0.0201551	0.131907	0.384961	0.545206	-0.190471	0.148753
355	L-Q-A-N-L-D-L-R	-0.119933	0.014368	-0.22692	0.495222	-0.0793073	-0.0935051
356	L-Q-A-N-L-D-L-Q	-0.331084	-0.13004	0.192564	-0.415926	0.00708539	-0.0364643
357	L-Q-A-N-L-D-L-I	-0.205127	-0.0503206	0.0681723	0.457416	0.227016	-0.268255
358	L-Q-A-N-L-D-R-R	-0.269183	-0.19027	-0.0953502	0.124278	-0.16912	-0.128284
359	L-Q-A-N-L-D-R-Q	-0.107233	-0.0373686	-0.140411	-0.054708	0.0502153	0.0664808
360	L-Q-A-N-L-D-R-I	-0.111912	-0.129175	0.0247837	-0.643935	-0.195267	0.0866619
361	L-Q-A-L-N-L-L-R	-0.15666	-0.180219	-0.363421	-0.0841147	0.165124	-0.141135
362	L-Q-A-L-N-L-L-Q	-0.284339	-0.0278838	-0.0965157	0.0189058	-0.335145	0.0212465
363	L-Q-A-L-N-L-L-I	0.0473319	-0.00372352	0.00541579	-0.215012	0.0478261	-0.101014
364	L-Q-A-L-N-L-R-R	0.0479914	-0.252132	-0.129039	0.227052	-0.378126	0.0478119
365	L-Q-A-L-N-L-R-Q	0.0491383	-0.342078	-0.0636048	0.168033	-0.238163	0.0768464
366	L-Q-A-L-N-L-R-I	-0.488754	-0.0867296	-0.246433	0.274466	-0.185153	0.0057323
367	L-Q-A-L-N-D-L-R	-0.17947	-0.159979	-0.53015	-0.21872	-0.24774	-0.0268765
368	L-Q-A-L-N-D-L-Q	-0.288413	-0.0596424	-0.351829	0.262467	-0.141566	0.0182591
369	L-Q-A-L-N-D-L-I	-0.316053	-0.125351	-0.0988191	0.299953	0.182136	0.259659
370	L-Q-A-L-N-D-R-R	-0.314692	-0.133181	-0.322415	-0.338605	0.0521645	0.0533919
371	L-Q-A-L-N-D-R-Q	0.0690467	-0.178941	0.0159922	-0.117821	0.428342	0.0877568
372	L-Q-A-L-N-D-R-I	-0.0622315	-0.147467	-0.0381013	-0.001874	-0.0611803	-0.0170226
373	L-Q-A-L-T-L-L-R	-0.210561	0.0379009	-0.124276	0.185182	-0.00196382	-0.134887
374	L-Q-A-L-T-L-L-Q	0.0967595	0.0943528	0.0790008	0.151993	0.121784	0.0965806
375	L-Q-A-L-T-L-L-I	0.18674	0.104918	-0.0628573	0.263533	0.208223	-0.0541643
376	L-Q-A-L-T-L-R-R	-0.345124	0.000851906	-0.248595	-0.196014	-0.0895488	-0.0212356
377	L-Q-A-L-T-L-R-Q	0.00696776	-0.0536716	-0.194943	-0.588185	-0.282299	0.0562926
378	L-Q-A-L-T-L-R-I	-0.0356072	-0.150027	-0.320797	-0.397061	0.258295	-0.0318806
379	L-Q-A-L-T-D-L-R	-0.137953	-0.281375	-0.147903	0.0521163	0.00425683	0.130836
380	L-Q-A-L-T-D-L-Q	-0.130857	-0.0432193	-0.134257	-0.0748376	0.0869432	0.116114
381	L-Q-A-L-T-D-L-I	0.00280154	-0.0398119	-0.120228	0.0944893	0.109262	0.0555215
382	L-Q-A-L-T-D-R-R	-0.136707	-0.0419698	-0.146255	-0.0118118	-0.0380366	-0.082354
383	L-Q-A-L-T-D-R-Q	0.0718767	-0.19832	0.0129788	-0.0319298	0.0203222	-0.121533
384	L-Q-A-L-T-D-R-I	-0.084916	-0.115964	-0.00770511	-0.206649	-0.0419666	0.0693175
385	L-Q-A-L-L-L-L-R	-0.0414353	-0.101621	-0.299569	0.178733	0.061177	-0.0739265
386	L-Q-A-L-L-L-L-Q	0.172613	-0.0261448	-0.112923	0.226188	0.0586093	-0.135498
387	L-Q-A-L-L-L-L-I	-0.115421	0.0408893	-0.147445	-0.198331	-0.0793872	-0.130387
388	L-Q-A-L-L-L-R-R	-0.25381	-0.153882	-0.0498585	-0.0573269	-0.0158929	-0.183721
389	L-Q-A-L-L-L-R-Q	-0.232323	-0.0748416	-0.023768	-0.179534	-0.320922	0.260464
390	L-Q-A-L-L-L-R-I	-0.202784	-0.00217718	-0.0925937	0.107351	0.106603	-0.0499754
391	L-Q-A-L-L-D-L-R	-0.399402	-0.0136259	-0.133024	0.413242	-0.327873	-0.0670663
392	L-Q-A-L-L-D-L-Q	0.0207693	-0.0437547	-0.444227	-0.147968	0.0570092	-0.117993
393	L-Q-A-L-L-D-L-I	0.219638	-0.120066	0.117191	-0.814488	-0.107888	0.251995
394	L-Q-A-L-L-D-R-R	-0.387585	0.0408461	0.115327	-0.269385	-0.110728	0.134192
395	L-Q-A-L-L-D-R-Q	-0.035565	-0.0611415	-0.0650888	0.115187	-0.0761411	0.0618982
396	L-Q-A-L-L-D-R-I	0.102221	-0.0836519	-0.249418	0.208612	0.0510571	0.288201
397	L-Q-A-D-N-L-L-R	-0.258561	-0.151742	-0.378905	-0.107583	0.235492	-0.0715954
398	L-Q-A-D-N-L-L-Q	-0.236767	-0.280092	-0.240408	-0.40253	0.0551628	0.104503
399	L-Q-A-D-N-L-L-I	0.197493	-0.12519	-0.0496527	0.242328	-0.257187	-0.0554199
400	L-Q-A-D-N-L-R-R	0.0317688	-0.0728835	-0.239226	-0.224502	-0.26493	-0.148527
401	L-Q-A-D-N-L-R-Q	-0.157165	-0.0135981	-0.164356	0.355447	0.172153	0.0494518
402	L-Q-A-D-N-L-R-I	-0.131071	-0.15632	-0.0360517	0.0227228	0.0133731	-0.0420693
403	L-Q-A-D-N-D-L-R	-0.179344	-0.166471	-0.20462	-0.240379	-0.0389553	0.135482
404	L-Q-A-D-N-D-L-Q	-0.0974372	-0.146267	-0.191576	-0.150336	0.151216	-0.000885307
405	L-Q-A-D-N-D-L-I	0.344969	-0.0199389	-0.12187	-0.0186208	-0.0497415	-0.00588114
406	L-Q-A-D-N-D-R-R	-0.411986	-0.111203	-0.148233	0.0589465	0.0952586	0.187248
407	L-Q-A-D-N-D-R-Q	-0.34645	-0.180887	-0.0881584	0.507692	0.119658	0.0996783
408	L-Q-A-D-N-D-R-I	-0.216477	-0.116856	0.00949728	0.115913	0.218598	0.0834044
409	L-Q-A-D-T-L-L-R	-0.0488051	-0.0795084	-0.120853	-0.243266	-0.266378	0.16033
410	L-Q-A-D-T-L-L-Q	-0.286904	0.173631	-0.0391202	-0.27423	-0.212357	-0.0892451
411	L-Q-A-D-T-L-L-I	-0.359307	-0.0317274	-0.164249	0.0469491	0.0131564	0.255292
412	L-Q-A-D-T-L-R-R	-0.20371	-0.2564	-0.0154432	-0.0316241	-0.12282	-0.00483479
413	L-Q-A-D-T-L-R-Q	-0.0316762	-0.194169	0.153483	0.00181126	0.14239	-0.106391
414	L-Q-A-D-T-L-R-I	-0.161333	-0.186885	-0.168388	0.156936	-0.180239	-0.134299
415	L-Q-A-D-T-D-L-R	-0.109908	0.000552003	-0.118091	-0.0131546	0.0231694	0.284351
416	L-Q-A-D-T-D-L-Q	-0.21812	-0.00131304	0.167407	0.087099	0.0186855	0.13745
417	L-Q-A-D-T-D-L-I	-0.139548	0.00627824	0.346805	0.153333	0.249476	-0.060834
418	L-Q-A-D-T-D-R-R	-0.012742	-0.0994687	-0.328702	0.609841	-0.172483	-0.0957313
419	L-Q-A-D-T-D-R-Q	-0.0193438	-0.0467387	-0.0798431	-0.0825189	-0.0198841	0.0395687
420	L-Q-A-D-T-D-R-I	0.165603	0.0898827	0.300944	0.0394388	0.0257107	0.127147
421	L-Q-A-D-L-L-L-R	-0.261446	-0.103617	-0.296527	-0.0189142	-0.134269	0.286868
422	L-Q-A-D-L-L-L-Q	0.0830295	-0.129369	0.0856201	-0.0772127	0.228527	-0.0805703
423	L-Q-A-D-L-L-L-I	0.0846114	-0.0368023	-0.120812	-0.3539	0.139423	0.0722157
424	L-Q-A-D-L-L-R-R	-0.218379	-0.133751	-0.252195	0.0453646	0.0995735	0.174292
425	L-Q-A-D-L-L-R-Q	-0.160318	0.0875941	0.16505	0.123823	0.186136	-0.131431
426	L-Q-A-D-L-L-R-I	0.0703719	-0.312217	-0.0214473	0.105659	-0.326378	-0.0584274
427	L-Q-A-D-L-D-L-R	-0.187779	-0.0141547	-0.0662251	-0.220581	-0.203848	-0.268717
428	L-Q-A-D-L-D-L-Q	0.196378	-0.0636741	-0.144809	-0.0498869	-0.0309131	-0.11913
429	L-Q-A-D-L-D-L-I	-0.337235	-0.253529	0.0227121	-0.0817635	-0.0129943	0.0149939
430	L-Q-A-D-L-D-R-R	-0.387252	0.0689969	-0.0972294	0.271462	-0.163572	-0.0184411
431	L-Q-A-D-L-D-R-Q	-0.31633	-0.0948686	0.0141462	-0.650591	-0.25736	0.111906
432	L-Q-A-D-L-D-R-I	-0.358418	-0.0182374	-0.222015	-0.299709	0.581266	0.200328
433	L-Q-R-N-N-L-L-R	0.844755	1.15237	0.407063	-0.162354	0.137846	0.148341
434	L-Q-R-N-N-L-L-Q	-0.0757159	-0.0158815	-0.0824317	-0.0326292	0.139455	-0.095432
435	L-Q-R-N-N-L-L-I	-0.177936	-0.0397248	-0.0107	-0.361339	-0.1343	-0.234538
436	L-Q-R-N-N-L-R-R	0.494359	0.898943	0.312143	-0.00174024	0.1209	-0.0226777
437	L-Q-R-N-N-L-R-Q	0.339888	0.0396519	0.357963	0.0494758	0.382911	-0.216029
438	L-Q-R-N-N-L-R-I	0.194246	-0.0162771	0.413074	-0.247126	0.0602268	0.0420572
439	L-Q-R-N-N-D-L-R	0.880791	0.689543	0.974816	0.0337938	-0.031031	0.0766931
440	L-Q-R-N-N-D-L-Q	-0.0692971	0.0799493	-0.187504	0.116094	-0.0805403	-0.051622
441	L-Q-R-N-N-D-L-I	-0.410083	0.0673103	0.0309686	-0.160939	0.163113	-0.234374
442	L-Q-R-N-N-D-R-R	0.839895	0.73702	0.786094	0.239297	0.167354	0.0807361
443	L-Q-R-N-N-D-R-Q	-0.31785	-0.116205	0.46981	-0.0367762	-0.0283574	0.17188
444	L-Q-R-N-N-D-R-I	0.146704	0.0508361	0.0445284	-0.163073	-0.0617514	-0.250395
445	L-Q-R-N-T-L-L-R	0.00783267	0.0152755	-0.0288745	0.206038	0.00810429	-0.0128738
446	L-Q-R-N-T-L-L-Q	0.106598	0.0537026	-0.118869	-0.376004	0.0339325	0.20803
447	L-Q-R-N-T-L-L-I	0.148078	-0.00745829	0.0771217	-0.229495	-0.179131	0.108519
448	L-Q-R-N-T-L-R-R	-0.351181	-0.138635	0.237235	-0.219078	-0.180167	0.0984587
449	L-Q-R-N-T-L-R-Q	-0.527879	0.0854113	0.034984	0.0818176	-0.0868237	-0.0188516
450	L-Q-R-N-T-L-R-I	0.191109	0.0599586	0.128502	0.0151601	-0.271158	-0.0393582
451	L-Q-R-N-T-D-L-R	0.0253237	-0.0288564	0.0753238	-0.0538507	-0.00621055	0.080726
452	L-Q-R-N-T-D-L-Q	0.13683	0.0965709	-0.0717111	-0.0916911	-0.0190429	-0.0207258
453	L-Q-R-N-T-D-L-I	-0.241566	0.0209345	0.140285	0.063251	-0.115459	0.270426
454	L-Q-R-N-T-D-R-R	-0.0137484	-0.0273849	-0.0297025	0.271595	0.102275	-0.0298027
455	L-Q-R-N-T-D-R-Q	0.10825	-0.17708	0.274533	-0.318921	0.0919835	-0.165816
456	L-Q-R-N-T-D-R-I	0.106239	-0.0881054	0.0380658	0.319314	-0.00600967	-0.118124
457	L-Q-R-N-L-L-L-R	-0.15611	-0.0885576	-0.0894999	0.0521876	-0.0287374	-0.10043
458	L-Q-R-N-L-L-L-Q	0.299989	0.0336085	-0.056965	-0.170662	0.00780778	-0.0884684
459	L-Q-R-N-L-L-L-I	-0.0520234	0.018561	-0.0878894	-0.116041	0.372505	-0.0630997
460	L-Q-R-N-L-L-R-R	0.0273856	-0.173756	-0.0562495	0.192541	0.0847028	0.161874
461	L-Q-R-N-L-L-R-Q	-0.00185698	-0.162039	-0.292334	-0.0348758	-0.338238	0.0619838
462	L-Q-R-N-L-L-R-I	-0.48719	-0.121176	-0.242229	-0.643282	0.0139024	0.0112578
463	L-Q-R-N-L-D-L-R	-0.273732	-0.196858	-0.0951696	0.335508	-0.0982257	-0.00869905
464	L-Q-R-N-L-D-L-Q	0.0100915	0.123737	0.0310763	-0.180446	-0.117841	-0.0646416
465	L-Q-R-N-L-D-L-I	-0.293902	0.0692247	0.020626	0.372199	0.498086	0.0384948
466	L-Q-R-N-L-D-R-R	0.2018	-0.164787	0.0535455	0.0827069	-0.0780457	0.0974348
467	L-Q-R-N-L-D-R-Q	-0.177409	-0.0301488	0.0419801	0.0486147	-0.1693	-0.00169501
468	L-Q-R-N-L-D-R-I	-0.0265185	-0.0874225	-0.102551	-0.0195146	-0.198542	-0.139472
469	L-Q-R-L-N-L-L-R	-0.121339	-0.0740969	-0.255552	0.0661168	0.0520391	-0.0591988
470	L-Q-R-L-N-L-L-Q	0.189208	-0.146295	0.116594	0.131241	0.156325	-0.0256257
471	L-Q-R-L-N-L-L-I	0.159939	-0.118427	-0.117772	0.050463	0.304931	0.138313
472	L-Q-R-L-N-L-R-R	-0.276267	-0.0101658	-0.313034	-0.38158	0.146931	0.00246747
473	L-Q-R-L-N-L-R-Q	-0.327203	-0.125705	-0.19862	-0.209095	-0.15605	0.104246
474	L-Q-R-L-N-L-R-I	0.23472	-0.0364289	0.0164641	-0.189122	-0.122052	0.0127856
475	L-Q-R-L-N-D-L-R	-0.199895	-0.11315	-0.182917	-0.11897	-0.227542	-0.0018133
476	L-Q-R-L-N-D-L-Q	-0.137596	-0.163107	0.0207579	0.133775	0.0901538	0.287251
477	L-Q-R-L-N-D-L-I	0.150975	-0.205857	-0.210611	-0.000843064	0.585344	0.172434
478	L-Q-R-L-N-D-R-R	-0.334568	-0.0841416	-0.10164	0.375607	0.0309348	-0.118078
479	L-Q-R-L-N-D-R-Q	-0.195493	-0.20272	-0.164338	-0.108818	0.206972	0.172346
480	L-Q-R-L-N-D-R-I	-0.118536	0.0814721	-0.0512302	0.00519383	0.0184256	-0.230207
481	L-Q-R-L-T-L-L-R	-0.0997418	-0.0714888	-0.253748	-0.105448	0.297846	-0.167889
482	L-Q-R-L-T-L-L-Q	-0.000780822	-0.0514138	-0.200083	-0.114098	-0.155263	0.0239817
483	L-Q-R-L-T-L-L-I	-0.144726	0.0394596	-0.193884	-0.083601	0.29562	-0.153301
484	L-Q-R-L-T-L-R-R	0.0068653	-0.0575262	0.00618931	0.0963278	-0.108334	-0.0829029
485	L-Q-R-L-T-L-R-Q	-0.021794	0.13404	-0.0500134	-0.1441	-0.17624	-0.0886711
486	L-Q-R-L-T-L-R-I	-0.0763975	-0.00384189	-0.120907	0.204543	-0.152448	0.039896
487	L-Q-R-L-T-D-L-R	-0.160512	-0.208567	-0.0842462	-0.190113	-0.151076	-0.0598046
488	L-Q-R-L-T-D-L-Q	-0.400639	-0.229827	-0.105769	-0.170858	-0.118314	0.156978
489	L-Q-R-L-T-D-L-I	0.087286	-0.0839526	-0.0425208	-0.191475	0.0903586	-0.0491788
490	L-Q-R-L-T-D-R-R	-0.0475699	-0.0343441	-0.177961	-0.385351	0.0683127	-0.0233519
491	L-Q-R-L-T-D-R-Q	-0.0765507	-0.0950264	-0.167668	-0.169349	0.0241254	0.146755
492	L-Q-R-L-T-D-R-I	0.0401636	-0.0423396	0.200689	-0.013075	0.113256	-0.0753002
493	L-Q-R-L-L-L-L-R	-0.0830057	0.251508	-0.0317011	-0.340212	-0.100674	0.0892158
494	L-Q-R-L-L-L-L-Q	-0.114564	-0.105723	-0.198093	0.340828	-0.0559981	-0.178843
495	L-Q-R-L-L-L-L-I	0.205122	0.0748494	-0.0478202	-0.281248	0.121065	-0.0497608
496	L-Q-R-L-L-L-R-R	-0.0676296	-0.0122679	-0.0660647	0.0555343	0.25713	-0.0568442
497	L-Q-R-L-L-L-R-Q	-0.0990731	-0.21301	-0.0758855	-0.371155	-0.287509	-0.132737
498	L-Q-R-L-L-L-R-I	0.0712044	-0.173922	0.0991834	0.154346	0.00215554	0.0134184
499	L-Q-R-L-L-D-L-R	-0.0826449	-0.0362557	0.0272488	-0.2018	-0.148042	0.0261361
500	L-Q-R-L-L-D-L-Q	-0.0194047	-0.00576423	-0.111778	0.253203	0.0337344	0.0109452
501	L-Q-R-L-L-D-L-I	0.226473	-0.11692	0.0135808	-0.154366	0.208211	0.0201764
502	L-Q-R-L-L-D-R-R	-0.096048	-0.0558844	-0.10698	0.144452	-0.0240497	0.0126187
503	L-Q-R-L-L-D-R-Q	0.0832224	0.0376205	-0.152561	-0.326905	-0.0523958	0.134886
504	L-Q-R-L-L-D-R-I	0.0039097	-0.0962516	0.106886	-0.230923	0.198675	-0.0538653
505	L-Q-R-D-N-L-L-R	-0.299833	-0.0245843	-0.0627397	0.0159916	-0.0834762	-0.117558
506	L-Q-R-D-N-L-L-Q	-0.0210469	-0.0122165	0.0402804	-0.165712	-0.0801242	0.0415039
507	L-Q-R-D-N-L-L-I	-0.252832	-0.0891883	0.0265217	-0.0873455	-0.0841265	-0.00631511
508	L-Q-R-D-N-L-R-R	-0.0183312	-0.0924094	-0.170427	-0.18808	-0.239918	-0.00277922
509	L-Q-R-D-N-L-R-Q	-0.0986139	0.00689103	-0.159935	0.0643069	-0.207111	0.0374929
510	L-Q-R-D-N-L-R-I	-0.0348729	-0.20334	0.0611965	-0.188686	-0.0488325	-0.186622
511	L-Q-R-D-N-D-L-R	-0.141318	-0.158092	-0.165983	0.0696976	0.0674063	0.0122796
512	L-Q-R-D-N-D-L-Q	0.0825038	-0.165753	0.0582065	0.0662444	-0.0655693	-0.18561
513	L-Q-R-D-N-D-L-I	0.159891	0.141683	-0.0421254	0.31814	0.18857	-0.0349693
514	L-Q-R-D-N-D-R-R	-0.153665	-0.0860477	-0.16193	0.0105164	0.340532	-0.064468
515	L-Q-R-D-N-D-R-Q	-0.291483	-0.237131	-0.146836	0.0954153	-0.157166	0.13612
516	L-Q-R-D-N-D-R-I	0.139129	-0.113033	-0.0594782	-0.0306729	-0.217092	0.00585468
517	L-Q-R-D-T-L-L-R	-0.207949	-0.101282	-0.128939	-0.0264463	-0.0511316	-0.100403
518	L-Q-R-D-T-L-L-Q	0.0915731	-0.0981723	-0.0663339	-0.20692	-0.258248	-0.00229839
519	L-Q-R-D-T-L-L-I	-0.02042	0.0588429	-0.172571	0.185506	0.00582666	0.0878771
520	L-Q-R-D-T-L-R-R	-0.283422	0.055015	-0.333801	-0.116172	0.0620214	-0.0262389
521	L-Q-R-D-T-L-R-Q	-0.221314	-0.0917004	0.0293418	-0.340763	-0.0925529	0.0855492
522	L-Q-R-D-T-L-R-I	0.173139	-0.03218	-0.128506	0.367886	-0.0099116	0.152013
523	L-Q-R-D-T-D-L-R	-0.26652	-0.144639	-0.416617	0.41459	0.0888541	-0.0828861
524	L-Q-R-D-T-D-L-Q	0.0593641	-0.0140633	0.00291117	0.171388	0.194635	0.222474
525	L-Q-R-D-T-D-L-I	-0.0157071	0.0916158	-0.169273	-0.307526	0.571392	0.154108
526	L-Q-R-D-T-D-R-R	-0.0595792	-0.0664393	0.0957023	-0.0691111	-0.24564	-0.0802084
527	L-Q-R-D-T-D-R-Q	-0.154461	-0.0820174	-0.179017	0.0293365	0.407026	0.0571855
528	L-Q-R-D-T-D-R-I	-0.166879	0.0657161	0.482434	-0.153357	-0.0448586	0.230157
529	L-Q-R-D-L-L-L-R	-0.10263	0.0259969	-0.24768	-0.280802	0.0367012	0.407815
530	L-Q-R-D-L-L-L-Q	0.0508451	-0.142751	-0.340162	0.144399	0.24087	0.164879
531	L-Q-R-D-L-L-L-I	-0.217232	0.02382	-0.0796469	0.138818	0.027604	-0.204051
532	L-Q-R-D-L-L-R-R	0.103465	-0.152978	-0.168958	-0.184506	0.0851063	-0.0802448
533	L-Q-R-D-L-L-R-Q	0.0786592	-0.0691089	0.209001	0.303261	0.0721931	-0.1699
534	L-Q-R-D-L-L-R-I	0.0274002	0.0180477	-0.172973	-0.190024	-0.21805	0.00353948
535	L-Q-R-D-L-D-L-R	-0.13955	-0.261506	-0.114434	0.202307	0.424199	0.274617
536	L-Q-R-D-L-D-L-Q	0.348598	0.0408292	-0.0294719	-0.331953	0.148312	-0.0227147
537	L-Q-R-D-L-D-L-I	0.218122	-0.0806621	0.0632392	-0.364259	-0.279904	-0.0400277
538	L-Q-R-D-L-D-R-R	0.0819462	0.00705985	-0.00949116	-0.0758756	-0.0968467	0.0356679
539	L-Q-R-D-L-D-R-Q	0.217883	-0.0677689	-0.162682	-0.0280981	-0.223665	0.0580437
540	L-Q-R-D-L-D-R-I	-0.139831	-0.0100327	0.118075	0.478303	0.235254	-0.114705
541	L-Q-S-N-N-L-L-R	1.33135	1.19404	1.40086	-0.230414	0.149046	0.134615
542	L-Q-S-N-N-L-L-Q	0.139433	-0.170072	-0.266273	-0.0373584	0.210568	0.0304426
543	L-Q-S-N-N-L-L-I	0.127948	0.0135405	-0.352686	-0.000547197	0.0843606	-0.0691604
544	L-Q-S-N-N-L-R-R	0.8319	1.01175	1.06013	0.361218	0.0108984	0.00570347
545	L-Q-S-N-N-L-R-Q	-0.0014915	-0.202706	0.244804	-0.192907	0.197901	0.127496
546	L-Q-S-N-N-L-R-I	0.16652	-0.114126	-0.102348	0.0872513	-0.216406	0.22753
547	L-Q-S-N-N-D-L-R	0.302489	-0.0537161	0.797421	0.14471	-0.00594304	0.0897687
548	L-Q-S-N-N-D-L-Q	0.0705342	-0.0504508	0.0105884	-0.0372698	0.371224	-0.115211
549	L-Q-S-N-N-D-L-I	-0.0901793	-0.126178	0.0292398	0.227647	-0.0747134	-0.188676
550	L-Q-S-N-N-D-R-R	0.117837	0.392911	1.08416	-0.0186331	0.0303974	-0.0054297
551	L-Q-S-N-N-D-R-Q	-0.155747	-0.140856	-0.363559	-0.15633	0.288544	0.0458288
552	L-Q-S-N-N-D-R-I	0.0547804	-0.028035	0.190372	-0.345183	0.028732	-0.0640096
553	L-Q-S-N-T-L-L-R	-0.19148	0.0347522	-0.157846	0.0376325	0.0616635	-0.105386
554	L-Q-S-N-T-L-L-Q	-0.0505938	-0.389249	0.11434	-0.379728	-0.371645	0.0443454
555	L-Q-S-N-T-L-L-I	-0.13555	-0.118374	-0.0229898	-0.529575	0.199488	0.000513345
556	L-Q-S-N-T-L-R-R	-0.187268	-0.0566347	0.193698	-0.563151	-0.00668629	-0.106219
557	L-Q-S-N-T-L-R-Q	-0.175485	-0.0811835	0.108676	0.207199	-0.158273	-0.235084
558	L-Q-S-N-T-L-R-I	-0.0210094	-0.0864972	0.265202	0.254486	0.0853122	0.153312
559	L-Q-S-N-T-D-L-R	-0.203209	-0.0340306	-0.263836	-0.171214	0.169507	0.164201
560	L-Q-S-N-T-D-L-Q	-0.178331	-0.0645912	-0.265335	-0.312719	0.427525	-0.277722
561	L-Q-S-N-T-D-L-I	0.139353	-0.315615	-0.20619	0.0934631	-0.0155786	0.0405448
562	L-Q-S-N-T-D-R-R	0.0193243	-0.0700518	0.0967716	-0.283512	0.0433984	-0.0499192
563	L-Q-S-N-T-D-R-Q	0.131379	-0.0637474	-0.00225661	0.0962623	0.166093	-0.0456829
564	L-Q-S-N-T-D-R-I	0.186476	-0.010521	-0.0808927	-0.125895	-0.269928	0.0137375
565	L-Q-S-N-L-L-L-R	-0.192095	-0.110858	0.29625	-0.0588498	0.0824367	-0.0300365
566	L-Q-S-N-L-L-L-Q	0.273412	-0.187688	0.173796	0.379875	0.159671	-0.168709
567	L-Q-S-N-L-L-L-I	-0.293959	-0.0385088	0.101316	-0.409178	0.0504439	-0.0237389
568	L-Q-S-N-L-L-R-R	-0.0938222	0.0443471	0.0295356	0.527328	0.187949	-0.0485486
569	L-Q-S-N-L-L-R-Q	-0.206847	-0.0375654	-0.172804	0.0746136	0.260637	-0.0801923
570	L-Q-S-N-L-L-R-I	0.282647	-0.0844293	-0.0575362	0.0681108	0.0821384	-0.0392317
571	L-Q-S-N-L-D-L-R	0.100811	-0.0948433	-0.12251	-0.0365014	-0.040846	-0.0692563
572	L-Q-S-N-L-D-L-Q	-0.403101	-0.03274	0.0186686	-0.0558761	-0.100277	0.221592
573	L-Q-S-N-L-D-L-I	0.14637	-0.0570891	0.0711649	0.196034	0.111136	0.0862232
574	L-Q-S-N-L-D-R-R	-0.0963814	-0.139306	-0.0432692	0.130361	0.150045	-0.176343
575	L-Q-S-N-L-D-R-Q	-0.314842	-0.0630999	-0.0371129	-0.476036	-0.018559	-0.0799533
576	L-Q-S-N-L-D-R-I	-0.1323	-0.12128	0.0543999	0.00193028	-0.235676	-0.0699641
577	L-Q-S-L-N-L-L-R	-0.156529	-0.0689034	-0.294048	0.0304202	-0.178241	-0.0699126
578	L-Q-S-L-N-L-L-Q	0.032058	-0.0162755	0.0896558	-0.266775	0.403766	-0.0897615
579	L-Q-S-L-N-L-L-I	-0.083115	0.0360074	0.11622	0.00996812	-0.15231	0.0331884
580	L-Q-S-L-N-L-R-R	-0.4217	0.0577475	-0.218846	-0.0862724	-0.121261	-0.063992
581	L-Q-S-L-N-L-R-Q	0.016584	-0.233734	-0.291335	-0.0684535	0.33675	-0.0787617
582	L-Q-S-L-N-L-R-I	-0.190798	0.0289707	0.0369997	0.103109	0.448405	-0.454936
583	L-Q-S-L-N-D-L-R	-0.135315	-0.0111327	-0.270119	0.308721	-0.193075	0.135294
584	L-Q-S-L-N-D-L-Q	-0.0517293	-0.163402	-0.151838	-0.0711218	0.0289089	0.0859828
585	L-Q-S-L-N-D-L-I	-0.00661175	-0.253418	0.258322	0.268445	0.0254191	-0.06638
586	L-Q-S-L-N-D-R-R	-0.198533	-0.00847198	-0.474708	-0.0180088	-0.0605375	-0.181257
587	L-Q-S-L-N-D-R-Q	-0.186189	-0.119689	-0.0570669	0.164544	0.103671	0.149003
588	L-Q-S-L-N-D-R-I	-0.116863	-0.165105	-0.289703	-0.0147894	0.132936	-0.137527
589	L-Q-S-L-T-L-L-R	-0.0260589	-0.0244548	-0.139148	-0.347509	-0.0590039	0.0862558
590	L-Q-S-L-T-L-L-Q	-0.123439	-0.0900953	-0.0699488	-0.404911	0.135066	-0.0547446
591	L-Q-S-L-T-L-L-I	-0.0579842	-0.136486	0.130254	-0.0222918	-0.14155	0.0461496
592	L-Q-S-L-T-L-R-R	-0.506138	-0.0786569	-0.141854	-0.13857	-0.16422	-0.085132
593	L-Q-S-L-T-L-R-Q	-0.0683229	-0.129949	0.102384	0.0864535	-0.00859268	0.0101816
594	L-Q-S-L-T-L-R-I	-0.148458	-0.2789	-0.150808	-0.557766	0.426036	-0.131937
595	L-Q-S-L-T-D-L-R	-0.431283	0.198172	-0.00275401	-0.051408	-0.220753	0.147794
596	L-Q-S-L-T-D-L-Q	0.192066	-0.17755	0.0270319	0.347903	-0.0965393	0.046789
597	L-Q-S-L-T-D-L-I	0.0646578	0.0473309	0.0526527	-0.0585169	-0.190245	-0.0497417
598	L-Q-S-L-T-D-R-R	-0.0679038	-0.00216618	0.0439658	0.0509985	0.139815	0.0944762
599	L-Q-S-L-T-D-R-Q	-0.0533335	-0.0471211	-0.0369559	0.0837579	0.0576322	-0.0496943
600	L-Q-S-L-T-D-R-I	0.0933517	0.102092	-0.1229	-0.0573335	0.0454956	-0.0761696
601	L-Q-S-L-L-L-L-R	0.135628	-0.0522006	-0.193098	-0.277062	-0.0089527	0.101532
602	L-Q-S-L-L-L-L-Q	-0.0802308	-0.0693064	-0.0549757	-0.101564	-0.00737458	-0.150235
603	L-Q-S-L-L-L-L-I	0.0440022	-0.0162274	-0.29863	0.0518178	0.122061	-0.0994722
604	L-Q-S-L-L-L-R-R	-0.208898	-0.0124818	-0.207972	-0.0990654	-0.0432437	0.137357
605	L-Q-S-L-L-L-R-Q	-0.227016	-0.00166798	-0.102816	-0.290172	-0.321697	0.0231872
606	L-Q-S-L-L-L-R-I	-0.273109	-0.0956412	-0.175506	-0.199368	-0.175083	0.0296865
607	L-Q-S-L-L-D-L-R	0.0105605	-0.0397687	-0.105031	0.083218	0.129409	0.0252905
608	L-Q-S-L-L-D-L-Q	-0.0635652	-0.166682	0.0275122	-0.157626	-0.106374	0.247228
609	L-Q-S-L-L-D-L-I	-0.114273	-0.248896	-0.323675	0.0221384	-0.0944421	0.121835
610	L-Q-S-L-L-D-R-R	-0.469612	-0.0226909	-0.151075	-0.185616	0.224912	-0.0469938
611	L-Q-S-L-L-D-R-Q	-0.0405313	-0.0050813	0.315541	-0.0492986	0.0406648	0.0489449
612	L-Q-S-L-L-D-R-I	-0.0282809	0.0414503	-0.0607107	0.174032	-0.0173004	0.0394115
613	L-Q-S-D-N-L-L-R	-0.261612	-0.170091	-0.254934	0.00825398	-0.0213036	-0.176426
614	L-Q-S-D-N-L-L-Q	-0.147579	-0.0285403	-0.151357	-0.10574	-0.032217	-0.101578
615	L-Q-S-D-N-L-L-I	-0.0228585	-0.107698	-0.0549913	0.276691	-0.00666009	-0.0892962
616	L-Q-S-D-N-L-R-R	-0.204488	-0.0865813	-0.261389	-0.185499	0.0933792	-0.00624014
617	L-Q-S-D-N-L-R-Q	-0.346347	-0.039983	-0.103345	0.421097	0.147305	-0.0196147
618	L-Q-S-D-N-L-R-I	-0.159556	-0.0171438	0.0551932	0.159904	0.0793102	0.000629943
619	L-Q-S-D-N-D-L-R	0.0223683	0.00686004	-0.144727	0.211995	-0.0441869	-0.169317
620	L-Q-S-D-N-D-L-Q	-0.0631902	-0.127559	-0.377659	0.0883226	0.0970729	0.0149522
621	L-Q-S-D-N-D-L-I	-0.0476867	-0.100762	0.122443	0.254854	-0.0573063	0.150843
622	L-Q-S-D-N-D-R-R	-0.194832	-0.209693	-0.190567	0.0939043	-0.0445584	0.0493563
623	L-Q-S-D-N-D-R-Q	-0.0104849	-0.146625	-0.176417	-0.124677	0.0483857	-0.130628
624	L-Q-S-D-N-D-R-I	0.0437057	0.0581631	-0.0700602	-0.100956	0.120077	0.00175864
625	L-Q-S-D-T-L-L-R	0.271209	-0.06697	-0.413539	0.21773	0.0967084	-0.186409
626	L-Q-S-D-T-L-L-Q	0.0582689	-0.00725556	-0.229533	-0.0192554	-0.0470814	-0.053588
627	L-Q-S-D-T-L-L-I	0.293699	-0.166709	-0.0855002	-0.0875662	0.11898	-0.140194
628	L-Q-S-D-T-L-R-R	-0.0235052	-0.177348	-0.22189	-0.125639	0.0123475	-0.173479
629	L-Q-S-D-T-L-R-Q	0.11006	-0.0383879	0.00973526	-0.254431	0.0349156	-0.0129708
630	L-Q-S-D-T-L-R-I	-0.208985	-0.0755861	0.14496	0.0429252	0.0984269	0.134483
631	L-Q-S-D-T-D-L-R	-0.236454	-0.0827282	-0.157554	0.121112	-0.0556312	0.226934
632	L-Q-S-D-T-D-L-Q	0.0552043	-0.0197183	-0.279742	0.109096	-0.0912779	0.0965673
633	L-Q-S-D-T-D-L-I	0.0747903	-0.0395541	0.0399217	0.156951	-0.0245194	0.0183225
634	L-Q-S-D-T-D-R-R	-0.0602644	-0.00442766	-0.155366	0.29634	-0.138686	0.00539484
635	L-Q-S-D-T-D-R-Q	0.240212	0.0652994	-0.162952	0.0168529	0.0918868	-0.270958
636	L-Q-S-D-T-D-R-I	-0.373902	0.0574357	0.144243	0.166397	0.0777178	0.103086
637	L-Q-S-D-L-L-L-R	-0.0212111	-0.0642678	0.060368	0.194128	0.00473503	0.154662
638	L-Q-S-D-L-L-L-Q	0.0898753	-0.097988	-0.0406829	0.223474	-0.0655709	0.0941104
639	L-Q-S-D-L-L-L-I	-0.147999	-0.0809329	-0.222532	0.251392	-0.0495186	-0.0119159
640	L-Q-S-D-L-L-R-R	-0.262353	-0.166353	-0.109934	-0.119874	-0.00679819	-0.0215809
641	L-Q-S-D-L-L-R-Q	0.198134	0.120951	-0.138531	0.00362819	0.160373	-0.0235209
642	L-Q-S-D-L-L-R-I	-0.302954	-0.0363508	0.146553	0.366739	-0.389903	0.0141607
643	L-Q-S-D-L-D-L-R	-0.168785	-0.120731	0.120329	-0.092056	0.126056	0.358039
644	L-Q-S-D-L-D-L-Q	0.142288	-0.0542634	-0.13693	0.124295	0.0315647	-0.185825
645	L-Q-S-D-L-D-L-I	-0.0579207	-0.179559	0.119996	0.0768996	0.117298	0.452976
646	L-Q-S-D-L-D-R-R	-0.112592	-0.203776	-0.102915	0.741906	-0.0365963	-0.0539854
647	L-Q-S-D-L-D-R-Q	-0.310911	-0.244882	-0.106832	0.203635	0.161234	0.252282
648	L-Q-S-D-L-D-R-I	0.0323922	-0.0264272	0.033532	0.26778	0.0903147	-0.0330779
649	R-N-A-N-N-L-L-R	0.184059	0.400093	0.212783	-0.161866	-0.0193498	0.190802
650	R-N-A-N-N-L-L-Q	-0.225864	-0.203829	-0.146515	-0.3781	0.0859282	-0.0761512
651	R-N-A-N-N-L-L-I	-0.166841	-0.0612935	-0.210942	-0.189637	-0.189905	-0.0520916
652	R-N-A-N-N-L-R-R	-0.103609	-0.047542	-0.151423	0.200683	-0.126323	0.0971967
653	R-N-A-N-N-L-R-Q	-0.0378258	-0.309325	-0.250555	0.247457	0.203831	0.0265389
654	R-N-A-N-N-L-R-I	-0.270889	0.00617948	-0.305287	-0.0497076	-0.11523	-0.0557745
655	R-N-A-N-N-D-L-R	-0.0940073	-0.0942674	0.125163	0.328796	-0.124354	-0.285143
656	R-N-A-N-N-D-L-Q	-0.0544296	-0.025527	-0.0571531	-0.00459456	-0.163735	0.249341
657	R-N-A-N-N-D-L-I	-0.0673467	-0.231508	-0.12844	0.420735	0.541154	0.20261
658	R-N-A-N-N-D-R-R	0.0635176	0.0493626	-0.161913	0.244033	-0.114629	-0.0136036
659	R-N-A-N-N-D-R-Q	-0.121734	-0.0969038	-0.356121	-0.00221276	-0.119552	-0.106186
660	R-N-A-N-N-D-R-I	0.0653796	0.0464744	-0.00208988	-0.0307732	0.218532	-0.0157767
661	R-N-A-N-T-L-L-R	-0.153155	-0.16354	0.0969725	0.307492	-0.205189	-0.180914
662	R-N-A-N-T-L-L-Q	-0.18196	-0.215186	-0.17498	0.182333	0.0891994	0.161734
663	R-N-A-N-T-L-L-I	-0.203366	-0.11325	0.20588	-0.331784	-0.052305	-0.0593246
664	R-N-A-N-T-L-R-R	-0.219416	0.0358887	-0.132392	-0.0474171	-0.0667593	0.0966846
665	R-N-A-N-T-L-R-Q	0.157018	0.0720314	-0.282864	-0.192958	0.0577855	0.0812616
666	R-N-A-N-T-L-R-I	0.131782	0.123365	0.301518	0.223204	-0.0816099	0.0236795
667	R-N-A-N-T-D-L-R	-0.0151046	-0.0978524	-0.113603	-0.0270223	0.0583498	0.239022
668	R-N-A-N-T-D-L-Q	0.137259	-0.154486	0.117641	-0.38345	-0.268316	-0.0742592
669	R-N-A-N-T-D-L-I	0.100138	-0.0707864	-0.170736	0.324382	0.120604	0.0529933
670	R-N-A-N-T-D-R-R	-0.212899	-0.20137	-0.147448	-0.0639605	-0.193026	-0.003605
671	R-N-A-N-T-D-R-Q	0.11982	-0.0635788	-0.0595599	0.27329	0.191752	-0.129235
672	R-N-A-N-T-D-R-I	0.17143	-0.0285194	-0.159955	0.0876569	-0.23287	0.118788
673	R-N-A-N-L-L-L-R	-0.0859492	-0.0867622	-0.179367	-0.111646	-0.0616092	0.0224511
674	R-N-A-N-L-L-L-Q	-0.0349073	-0.0434513	-0.209638	0.525482	0.102356	0.0812853
675	R-N-A-N-L-L-L-I	-0.237192	-0.116652	-0.103351	-0.152825	0.20722	-0.0461066
676	R-N-A-N-L-L-R-R	-0.251913	-0.0476453	-0.0747012	0.0123559	-0.0537151	-0.0935628
677	R-N-A-N-L-L-R-Q	-0.222779	-0.0490847	0.047243	-0.381852	0.172561	-0.0147587
678	R-N-A-N-L-L-R-I	-0.135777	-0.0611856	0.116471	-0.118729	0.091023	-0.0370264
679	R-N-A-N-L-D-L-R	-0.147384	-0.0511037	-0.0438824	-0.0345813	0.11192	-0.152365
680	R-N-A-N-L-D-L-Q	-0.00371404	0.0246328	-0.0344674	0.305121	-0.0406361	-0.0119103
681	R-N-A-N-L-D-L-I	0.149286	-0.054398	-0.0348026	0.361547	-0.0807401	0.186592
682	R-N-A-N-L-D-R-R	-0.425151	0.00202436	-0.148127	-0.168904	0.327687	0.101148
683	R-N-A-N-L-D-R-Q	-0.0836904	-0.016418	0.329796	-0.0418683	-0.2198	0.0784229
684	R-N-A-N-L-D-R-I	-0.0149017	-0.164208	0.0837355	-0.286302	0.426235	-0.0740412
685	R-N-A-L-N-L-L-R	-0.318094	-0.1479	-0.206143	0.231122	-0.17665	-0.208617
686	R-N-A-L-N-L-L-Q	-0.0236776	-0.0947483	0.169577	0.478739	0.0971402	0.130627
687	R-N-A-L-N-L-L-I	0.0465108	-0.075158	0.0560953	0.0764716	-0.00610532	0.102611
688	R-N-A-L-N-L-R-R	-0.315074	-0.0488945	-0.154786	0.117476	0.193581	-0.0279509
689	R-N-A-L-N-L-R-Q	-0.0704408	-0.0522389	-0.377267	-0.504792	-0.119275	0.0807086
690	R-N-A-L-N-L-R-I	-0.308793	-0.0840347	0.0778676	-0.154847	0.532572	0.129544
691	R-N-A-L-N-D-L-R	-0.069183	0.0552638	0.148173	-0.0998474	-0.602737	0.0463569
692	R-N-A-L-N-D-L-Q	-0.382045	-0.140796	0.07015	-0.00316049	-0.0567967	0.0306465
693	R-N-A-L-N-D-L-I	-0.175403	-0.157536	0.0515278	0.0369223	0.400405	0.179786
694	R-N-A-L-N-D-R-R	0.205212	-0.0344916	-0.391362	-0.088519	0.178152	0.120275
695	R-N-A-L-N-D-R-Q	-0.290283	-0.15757	0.173942	0.24774	0.14434	-0.023483
696	R-N-A-L-N-D-R-I	-0.0459815	-0.0629119	-0.263989	0.249081	0.0518037	-0.125051
697	R-N-A-L-T-L-L-R	-0.0445961	-0.0571072	-0.11566	-0.404969	0.24104	-0.228546
698	R-N-A-L-T-L-L-Q	0.0228605	-0.132897	0.0304322	0.0644335	-0.178607	-0.0659854
699	R-N-A-L-T-L-L-I	-0.149676	-0.144361	-0.1033	-0.211687	-0.292646	-0.195876
700	R-N-A-L-T-L-R-R	-0.0623248	-0.0501376	-0.193891	0.0707389	0.123825	-0.104094
701	R-N-A-L-T-L-R-Q	0.0446216	-0.176666	-0.238973	-0.0755184	0.0738815	-0.217008
702	R-N-A-L-T-L-R-I	-0.0892562	-0.354949	-0.118603	0.128551	-0.0903163	0.0776988
703	R-N-A-L-T-D-L-R	0.0479356	-0.156528	0.0524125	0.0223341	0.204004	0.0942018
704	R-N-A-L-T-D-L-Q	0.0725603	-0.174192	-0.104233	0.242929	0.131484	0.186725
705	R-N-A-L-T-D-L-I	-0.0131072	0.0395769	0.174032	-0.131324	0.369235	-0.029408
706	R-N-A-L-T-D-R-R	-0.178248	-0.0777688	-0.199982	-0.300589	-0.360339	0.26611
707	R-N-A-L-T-D-R-Q	-0.200098	-0.378979	-0.0038293	-0.129368	-0.130995	-0.0598566
708	R-N-A-L-T-D-R-I	-0.117473	0.0895648	0.175684	-0.191144	0.133669	-0.140792
709	R-N-A-L-L-L-L-R	-0.219562	0.0451122	-0.0791835	-0.00606639	0.0709306	0.0499254
710	R-N-A-L-L-L-L-Q	0.0296177	-0.169523	-0.126922	0.180583	-0.0603557	0.105776
711	R-N-A-L-L-L-L-I	-0.101311	-0.078422	0.155912	-0.0705164	0.0579171	-6.80949e-05
712	R-N-A-L-L-L-R-R	-0.112155	0.0212859	-0.163283	-0.307089	-0.145596	0.267739
713	R-N-A-L-L-L-R-Q	-0.109064	-0.229725	0.155223	0.0286794	-0.191741	0.207395
714	R-N-A-L-L-L-R-I	-0.137471	-0.0637076	0.125036	-0.253255	0.239873	0.112197
715	R-N-A-L-L-D-L-R	-0.0653694	-0.0409218	-0.235408	0.0629933	-0.0773379	0.0959101
716	R-N-A-L-L-D-L-Q	-0.0611326	-0.164737	-0.19603	0.0389171	0.00593531	0.251873
717	R-N-A-L-L-D-L-I	-0.183528	-0.0794591	-0.00245996	-0.25169	0.124393	0.117277
718	R-N-A-L-L-D-R-R	-0.261096	-0.288037	-0.227043	0.13122	-0.219124	0.135763
719	R-N-A-L-L-D-R-Q	-0.173913	0.0355503	-0.347707	-0.0753333	0.189425	-0.060902
720	R-N-A-L-L-D-R-I	-0.218994	-0.0354015	0.103744	0.20856	0.277998	-0.131976
721	R-N-A-D-N-L-L-R	-0.0497581	-0.248637	-0.0933758	0.0391832	0.183951	-0.104558
722	R-N-A-D-N-L-L-Q	-0.198488	-0.152807	-0.0365693	0.268444	-0.254576	-0.148552
723	R-N-A-D-N-L-L-I	-0.171389	-0.0657828	-0.106378	-0.0691629	0.0604812	0.190247
724	R-N-A-D-N-L-R-R	-0.184893	-0.0483562	-0.1824	-0.145555	-0.124949	-0.123582
725	R-N-A-D-N-L-R-Q	0.0705939	0.10226	-0.0878228	0.0605854	-0.164918	-0.122593
726	R-N-A-D-N-L-R-I	0.0719325	-0.159857	-0.0223437	-0.144653	0.0918356	-0.103747
727	R-N-A-D-N-D-L-R	-0.0870018	-0.299317	-0.0262941	-0.145528	0.181971	-0.174707
728	R-N-A-D-N-D-L-Q	0.0360481	0.059121	-0.1353	0.301231	0.144205	-0.0156495
729	R-N-A-D-N-D-L-I	0.0459039	-0.0239573	0.0777683	-0.0578771	-0.0613721	0.0847535
730	R-N-A-D-N-D-R-R	-0.00505052	-0.0776714	5.23011e-05	0.451966	-0.0424649	0.100232
731	R-N-A-D-N-D-R-Q	-0.232446	-0.101517	-0.179599	-0.189879	-0.357286	-0.0345228
732	R-N-A-D-N-D-R-I	-0.0537989	-0.122582	0.194678	-0.0497417	0.266566	-0.0618091
733	R-N-A-D-T-L-L-R	-0.193523	-0.0420617	-0.22796	-0.45365	-0.0120716	-0.152044
734	R-N-A-D-T-L-L-Q	0.1803	0.029354	0.110738	0.148503	0.256483	-0.0815917
735	R-N-A-D-T-L-L-I	-0.343359	-0.113974	0.105839	-0.136213	-0.0307107	-0.10569
736	R-N-A-D-T-L-R-R	0.00447332	-0.0619532	-0.111056	0.0456435	0.462014	0.0535453
737	R-N-A-D-T-L-R-Q	0.0931989	-0.134933	0.112197	0.041797	-0.0799952	-0.0724345
738	R-N-A-D-T-L-R-I	0.015007	-0.10278	-0.0344455	-0.0619575	-0.0759346	-0.01681
739	R-N-A-D-T-D-L-R	0.227109	-0.0196447	-0.495794	0.0426589	-0.20739	0.124941
740	R-N-A-D-T-D-L-Q	0.0959255	-0.0999086	-0.0365602	0.215402	0.0323914	0.284295
741	R-N-A-D-T-D-L-I	0.101541	-0.176893	0.0618108	0.176369	0.136647	-0.0465623
742	R-N-A-D-T-D-R-R	-0.119953	-0.335306	0.12558	0.435232	-0.0328047	-0.0567989
743	R-N-A-D-T-D-R-Q	-0.0652212	-0.218284	-0.15051	-0.0290944	-0.00899403	0.0685044
744	R-N-A-D-T-D-R-I	0.00424718	-0.132445	-0.160747	-0.423552	-0.297884	-0.215035
745	R-N-A-D-L-L-L-R	-0.025697	-0.11053	0.162983	-0.0292824	-0.19883	-0.0604128
746	R-N-A-D-L-L-L-Q	-0.30632	-0.0810204	-0.163252	-0.485976	-0.00904974	0.00576741
747	R-N-A-D-L-L-L-I	-0.122722	-0.112649	-0.271715	-0.237202	0.0753617	0.156365
748	R-N-A-D-L-L-R-R	-0.224503	-0.073315	-0.285846	-0.484328	-0.00336795	0.138134
749	R-N-A-D-L-L-R-Q	-0.135588	-0.0692603	-0.226962	-0.113617	0.0678636	0.00718068
750	R-N-A-D-L-L-R-I	-0.11639	-0.218641	0.0879932	-0.0378043	0.111049	-0.069104
751	R-N-A-D-L-D-L-R	0.0358528	-0.0330203	-0.257266	-0.541368	-0.182129	0.0944767
752	R-N-A-D-L-D-L-Q	-0.109483	-0.0376274	0.16553	-0.041869	-0.336756	-0.176096
753	R-N-A-D-L-D-L-I	0.0656829	0.01981	0.106543	-0.146593	0.112466	-0.219465
754	R-N-A-D-L-D-R-R	-0.131139	-0.0596903	-0.419462	-0.101111	-0.0106723	-0.155566
755	R-N-A-D-L-D-R-Q	-0.00751905	-0.0413277	-0.00827615	-0.049187	-0.0652445	-0.210533
756	R-N-A-D-L-D-R-I	0.066209	0.00962456	-0.111438	-0.295345	-0.0113695	0.168986
757	R-N-R-N-N-L-L-R	0.173807	0.36176	0.272954	-0.112583	0.133358	0.0244385
758	R-N-R-N-N-L-L-Q	0.011559	-0.101284	-0.00846599	-0.272359	-0.0307815	-0.233775
759	R-N-R-N-N-L-L-I	-0.0107619	-0.214833	-0.278298	0.0436456	0.178204	0.0522155
760	R-N-R-N-N-L-R-R	-0.356353	0.115168	-0.195304	0.141257	0.156664	0.112494
761	R-N-R-N-N-L-R-Q	0.172894	-0.0464102	-0.0221924	0.177401	0.204561	0.0830341
762	R-N-R-N-N-L-R-I	0.111403	-0.0579538	-0.218794	0.13606	0.065385	0.068999
763	R-N-R-N-N-D-L-R	-0.175208	0.114976	-0.0640886	0.176931	-0.332762	-0.186924
764	R-N-R-N-N-D-L-Q	-0.308542	-0.254048	0.0752967	-0.420153	0.0682386	-0.170053
765	R-N-R-N-N-D-L-I	-0.243167	-0.116789	-0.132923	0.13812	0.305724	0.11195
766	R-N-R-N-N-D-R-R	-0.104552	-0.178568	-0.0885155	0.3488	-0.00151677	-0.0932747
767	R-N-R-N-N-D-R-Q	-0.289633	0.0183063	0.00529262	-0.12304	0.21366	0.0337564
768	R-N-R-N-N-D-R-I	-0.0594899	-0.184603	-0.00481441	-0.011424	0.130082	0.0376084
769	R-N-R-N-T-L-L-R	-0.0901383	-0.0567871	-0.135235	0.0304259	-0.209268	0.0294954
770	R-N-R-N-T-L-L-Q	-0.102693	0.0135154	0.0479881	0.248997	-0.0592681	0.195809
771	R-N-R-N-T-L-L-I	-0.019784	-0.153689	-0.138111	0.316183	0.269716	0.18477
772	R-N-R-N-T-L-R-R	-0.424695	-0.331107	-0.0489748	0.205167	-0.181051	-0.0440085
773	R-N-R-N-T-L-R-Q	-0.396663	-0.144621	-0.140216	-0.431892	-0.0864319	-0.122335
774	R-N-R-N-T-L-R-I	-0.375853	-0.0587301	0.0669368	-0.084595	0.272994	-0.0424649
775	R-N-R-N-T-D-L-R	-0.0302854	-0.0206112	-0.129426	-0.170022	0.386066	0.105158
776	R-N-R-N-T-D-L-Q	0.205796	-0.0372354	-0.097383	0.203822	0.204566	-0.138117
777	R-N-R-N-T-D-L-I	-0.116185	-0.049611	-0.00285145	-0.39425	0.102779	-0.31765
778	R-N-R-N-T-D-R-R	0.210044	-0.0656434	-0.0692649	0.00606209	-0.094739	0.298369
779	R-N-R-N-T-D-R-Q	-0.183475	-0.0126493	0.0885408	-0.0467114	-0.0154365	0.0601454
780	R-N-R-N-T-D-R-I	-0.0162949	0.0259017	0.183806	0.00941455	0.213524	0.0690386
781	R-N-R-N-L-L-L-R	-0.1367	-0.0631247	-0.0878429	-0.199782	-0.186	0.124495
782	R-N-R-N-L-L-L-Q	-0.203305	0.0121892	-0.0858901	0.155934	-0.0834159	-0.135696
783	R-N-R-N-L-L-L-I	0.0311792	-0.0567803	-0.0514246	-0.0852109	0.136489	-0.0807101
784	R-N-R-N-L-L-R-R	-0.0429893	-0.0969913	-0.258492	-0.607038	0.110846	-0.0684627
785	R-N-R-N-L-L-R-Q	0.0416401	-0.0968751	-0.120822	0.116772	0.0362695	-0.239474
786	R-N-R-N-L-L-R-I	-0.290258	-0.0612587	-0.108854	-0.289465	0.0228568	-0.0973201
787	R-N-R-N-L-D-L-R	-0.266218	0.13205	-0.00889921	0.155441	-0.18851	0.162746
788	R-N-R-N-L-D-L-Q	0.114549	-0.0210696	-0.102311	-0.0254995	0.137933	-0.250277
789	R-N-R-N-L-D-L-I	0.140678	-0.07109	-0.169787	0.470579	-0.34717	-0.150087
790	R-N-R-N-L-D-R-R	-0.382715	-0.00214048	-0.0854167	0.0207047	-0.0115482	-0.165822
791	R-N-R-N-L-D-R-Q	0.170483	-0.0921341	0.118579	-0.0977394	-0.221833	-0.0603286
792	R-N-R-N-L-D-R-I	0.12147	-0.0668773	0.0701785	-0.365821	-0.1201	0.290263
793	R-N-R-L-N-L-L-R	-0.452263	0.0822751	0.117157	0.165611	0.00373622	-0.0323717
794	R-N-R-L-N-L-L-Q	0.108079	0.131613	0.0057139	0.0523966	-0.258865	0.252435
795	R-N-R-L-N-L-L-I	0.206974	0.141892	-0.0406664	-0.241301	-0.177494	0.120959
796	R-N-R-L-N-L-R-R	-0.0399667	-0.000426988	-0.414581	-0.102751	-0.145501	0.179488
797	R-N-R-L-N-L-R-Q	-0.190494	-0.0581676	0.093182	0.16503	0.0535552	-0.0259949
798	R-N-R-L-N-L-R-I	-0.414346	0.0436798	-0.113175	0.0686636	-0.103518	0.0919326
799	R-N-R-L-N-D-L-R	-0.255145	-0.0731507	0.101335	0.371439	0.10602	0.104958
800	R-N-R-L-N-D-L-Q	-0.011381	-0.0648926	-0.189994	0.206038	0.215524	0.150082
801	R-N-R-L-N-D-L-I	0.122832	-0.00491657	0.163693	0.907848	0.0932331	-0.141462
802	R-N-R-L-N-D-R-R	-0.249369	-0.177347	0.213167	-0.169982	-0.0163865	-0.185089
803	R-N-R-L-N-D-R-Q	-0.187485	0.0350584	0.0109866	-0.134025	-0.079894	0.089091
804	R-N-R-L-N-D-R-I	0.0902116	0.0863344	-0.00735126	0.0867892	-0.0603003	0.0793088
805	R-N-R-L-T-L-L-R	-0.0373919	-0.20277	0.0229884	0.199073	-0.0167346	-0.0767305
806	R-N-R-L-T-L-L-Q	-0.408871	0.216698	-0.0375831	0.179168	0.0966404	-0.0896793
807	R-N-R-L-T-L-L-I	-0.128003	-0.13007	-0.228113	0.332016	0.181563	0.0957501
808	R-N-R-L-T-L-R-R	-0.123333	-0.0342035	-0.287872	0.122437	0.125784	-0.000366769
809	R-N-R-L-T-L-R-Q	-0.0163516	-0.0555347	0.181131	-0.382461	-0.126918	-0.0159926
810	R-N-R-L-T-L-R-I	0.127282	-0.11503	-0.016557	0.526802	-0.0375944	0.0198972
811	R-N-R-L-T-D-L-R	-0.0280082	0.0365722	0.0964158	0.063459	-0.172016	-0.204086
812	R-N-R-L-T-D-L-Q	-0.0452981	0.0451053	0.00131794	-0.168427	0.107408	-0.128882
813	R-N-R-L-T-D-L-I	-0.156795	-0.0392374	-0.151671	0.187849	0.0171247	-0.166745
814	R-N-R-L-T-D-R-R	-0.0889747	-0.17821	-0.333196	-0.122831	-0.248663	0.0537723
815	R-N-R-L-T-D-R-Q	0.122608	-0.192603	0.06859	-0.375002	0.0401345	0.155054
816	R-N-R-L-T-D-R-I	-0.214681	-0.142743	0.0341845	-0.0646619	-0.0945419	0.104792
817	R-N-R-L-L-L-L-R	-0.111428	-0.19668	-0.0867776	-0.0453571	-0.256392	-0.030219
818	R-N-R-L-L-L-L-Q	-0.0673581	-0.0532178	-0.0616739	0.226957	0.0258195	0.0468902
819	R-N-R-L-L-L-L-I	0.0464679	-0.0918541	-0.129033	0.233806	0.130087	0.0624218
820	R-N-R-L-L-L-R-R	-0.343899	-0.0924244	-0.0340995	0.340802	0.0604933	-0.281971
821	R-N-R-L-L-L-R-Q	-0.136718	-0.169776	-0.123908	0.334926	-0.422887	0.112113
822	R-N-R-L-L-L-R-I	0.0171971	-0.240496	-0.0464703	-0.193306	0.131185	0.173575
823	R-N-R-L-L-D-L-R	-0.0476942	-0.027172	-0.394954	-0.0398158	-0.074642	-0.0685658
824	R-N-R-L-L-D-L-Q	-0.196709	-0.078537	-0.215735	-0.00181338	-0.0849291	-0.195596
825	R-N-R-L-L-D-L-I	0.0250892	-0.256934	-0.120525	0.0988116	-0.161461	-0.0430932
826	R-N-R-L-L-D-R-R	-0.364799	-0.18269	-0.0901157	0.249119	-0.30962	0.21485
827	R-N-R-L-L-D-R-Q	0.315432	-0.078852	0.251482	0.04149	-0.161766	-0.0945722
828	R-N-R-L-L-D-R-I	0.0662445	-0.0585775	0.0393376	-0.0343902	0.121571	0.135725
829	R-N-R-D-N-L-L-R	-0.395076	-0.141648	-0.143034	0.251566	-0.0183122	-0.112342
830	R-N-R-D-N-L-L-Q	0.194059	0.0176788	0.0100877	0.270958	-0.186484	0.174213
831	R-N-R-D-N-L-L-I	-0.173172	-0.270962	-0.362364	-0.225346	0.117612	0.0723637
832	R-N-R-D-N-L-R-R	-0.0843766	0.0154295	-0.236795	-0.29309	0.12932	0.225584
833	R-N-R-D-N-L-R-Q	-0.0543508	0.102069	-0.294623	0.0952743	-0.00154658	-0.0490589
834	R-N-R-D-N-L-R-I	-0.264886	-0.0479071	0.0360588	-0.265224	0.17886	0.0172367
835	R-N-R-D-N-D-L-R	-0.0714544	-0.0755229	-0.177995	0.0535077	-0.0235965	0.130597
836	R-N-R-D-N-D-L-Q	-0.368961	-0.075728	-0.276017	0.227868	0.116088	-0.0978497
837	R-N-R-D-N-D-L-I	-0.0842349	-0.172888	-0.311873	0.173346	-0.0444883	-0.0644878
838	R-N-R-D-N-D-R-R	-0.0579507	-0.0735537	-0.284757	0.0912333	-0.242928	0.0646296
839	R-N-R-D-N-D-R-Q	-0.130352	-0.171836	-0.163989	-0.0608928	-0.00547485	-0.135958
840	R-N-R-D-N-D-R-I	0.0215503	-0.110496	0.187719	0.202681	0.142882	0.0429712
841	R-N-R-D-T-L-L-R	0.00106248	-0.113786	0.138804	-0.301111	-0.258944	-0.0304999
842	R-N-R-D-T-L-L-Q	-0.0662684	-0.0606406	-0.253638	-0.106962	0.0427361	-0.0690422
843	R-N-R-D-T-L-L-I	-0.37268	-0.0126653	-0.185766	0.0774008	0.0228626	0.141053
844	R-N-R-D-T-L-R-R	-0.322247	-0.0198273	-0.0339254	-0.0776406	0.0966915	0.199572
845	R-N-R-D-T-L-R-Q	0.257994	-0.0919829	-0.170597	-0.129247	-0.217056	-0.0917556
846	R-N-R-D-T-L-R-I	0.107679	-0.0249997	0.0174135	0.162636	0.0964303	-0.0201072
847	R-N-R-D-T-D-L-R	-0.119921	0.0640899	-0.230532	0.221635	0.101339	-0.0430102
848	R-N-R-D-T-D-L-Q	0.0874144	-0.0379061	0.0539529	0.232031	0.125626	-0.308481
849	R-N-R-D-T-D-L-I	0.142193	0.00727821	0.222129	-0.309484	0.0232772	-0.0391978
850	R-N-R-D-T-D-R-R	-0.29856	-0.0650975	-0.191249	0.0442912	-0.142933	0.159579
851	R-N-R-D-T-D-R-Q	-0.115804	0.0375515	-0.0510671	0.0662694	0.232093	-0.0951482
852	R-N-R-D-T-D-R-I	-0.0903182	-0.0820653	-0.185787	-0.0648228	-0.242565	-0.140044
853	R-N-R-D-L-L-L-R	-0.141603	0.0786497	-0.203503	0.250237	0.00311941	-0.0767824
854	R-N-R-D-L-L-L-Q	-0.0536758	0.0312943	-0.36628	0.135635	0.00226879	-0.108842
855	R-N-R-D-L-L-L-I	0.187364	-0.207597	0.101708	-0.236513	-0.0100632	-0.110729
856	R-N-R-D-L-L-R-R	-0.217463	0.0449573	-0.180788	-0.0167924	0.01356	0.0158239
857	R-N-R-D-L-L-R-Q	-0.123748	-0.0053875	-0.286423	-0.483869	-0.401207	-0.171659
858	R-N-R-D-L-L-R-I	0.0732507	-0.0787554	0.0631674	-0.112196	0.0246154	0.152073
859	R-N-R-D-L-D-L-R	-0.152579	0.120191	0.013461	0.309915	-0.558408	-0.00106618
860	R-N-R-D-L-D-L-Q	-0.0157362	-0.0502994	0.172081	-0.197601	0.000492971	0.203105
861	R-N-R-D-L-D-L-I	-0.107221	-0.12379	-0.0334874	0.253279	-0.129406	-0.0518087
862	R-N-R-D-L-D-R-R	-0.407202	-0.263632	-0.0427495	0.0263569	0.2876	-0.0115527
863	R-N-R-D-L-D-R-Q	-0.264051	-0.106711	-0.00601249	-0.0262141	0.219339	-0.101925
864	R-N-R-D-L-D-R-I	-0.156217	0.0870888	-0.0620896	-0.163122	-0.366346	-0.00908372
865	R-N-S-N-N-L-L-R	0.201834	0.42693	0.151243	-0.487902	0.0525081	0.131408
866	R-N-S-N-N-L-L-Q	-0.292764	-0.0800776	0.124513	0.553031	-0.0495239	-0.243821
867	R-N-S-N-N-L-L-I	-0.207027	0.1521	-0.0862819	-0.0143844	0.124341	-0.270576
868	R-N-S-N-N-L-R-R	-0.0784438	0.137821	-0.0870084	-0.0596944	0.109233	0.130819
869	R-N-S-N-N-L-R-Q	0.00652012	-0.0609653	-0.205475	-0.125363	-0.331533	-0.0936878
870	R-N-S-N-N-L-R-I	0.0945071	0.046166	0.0981675	-0.505582	-0.0876268	0.182222
871	R-N-S-N-N-D-L-R	0.0810872	-0.16745	-0.105956	-0.0511837	-0.00672317	0.184945
872	R-N-S-N-N-D-L-Q	-0.0278712	-0.05825	-0.012971	0.0418594	0.36335	-0.152721
873	R-N-S-N-N-D-L-I	-0.305975	0.133334	0.0767903	0.926728	0.0252197	0.0315673
874	R-N-S-N-N-D-R-R	-0.3411	0.0737707	-0.169059	0.0908294	-0.103082	-0.102867
875	R-N-S-N-N-D-R-Q	-0.247665	-0.049885	-0.0169234	0.0736248	-0.278636	0.0138141
876	R-N-S-N-N-D-R-I	0.0765209	-0.00734535	-0.118023	0.0565347	0.276686	-0.119968
877	R-N-S-N-T-L-L-R	-0.173799	-0.33432	-0.125122	-0.0740181	-0.134038	0.149808
878	R-N-S-N-T-L-L-Q	-0.127576	-0.12425	-0.292811	0.046279	-0.0940151	0.346905
879	R-N-S-N-T-L-L-I	0.0657116	-0.108393	0.191309	0.00931331	0.189613	-0.0138779
880	R-N-S-N-T-L-R-R	-0.197236	0.0853986	0.00825738	0.191839	-0.0825524	-0.182149
881	R-N-S-N-T-L-R-Q	0.196407	0.0791492	0.0342983	0.186703	0.265489	0.257204
882	R-N-S-N-T-L-R-I	-0.196979	0.0612924	-0.309095	-0.643002	0.152595	0.0272121
883	R-N-S-N-T-D-L-R	-0.0021399	-0.180647	-0.166365	-0.0010664	0.182209	0.158735
884	R-N-S-N-T-D-L-Q	0.0574233	0.06351	0.117024	-0.286064	-0.318661	-0.108879
885	R-N-S-N-T-D-L-I	-0.0829203	-0.0860978	-0.191613	0.196465	0.0329532	0.156441
886	R-N-S-N-T-D-R-R	-0.198045	0.155426	0.100213	0.345239	-0.193167	0.0642982
887	R-N-S-N-T-D-R-Q	-0.253589	-0.046394	-0.023206	0.465417	-0.0781408	0.0507807
888	R-N-S-N-T-D-R-I	-0.173839	-0.0282157	-0.266544	-0.190864	-0.158336	-0.102404
889	R-N-S-N-L-L-L-R	-0.112572	-0.0201578	-0.460479	-0.359303	0.315361	-0.0929062
890	R-N-S-N-L-L-L-Q	-0.0996623	-0.129155	-0.0721801	-0.108204	-0.16006	0.213527
891	R-N-S-N-L-L-L-I	0.0420336	-0.0131821	0.0430354	-0.00947254	0.344521	-0.121282
892	R-N-S-N-L-L-R-R	0.0137367	-0.137006	-0.208979	0.490555	-0.0868894	-0.210468
893	R-N-S-N-L-L-R-Q	-0.00823903	-0.0540758	-0.166616	0.199958	-0.0640599	-0.0151417
894	R-N-S-N-L-L-R-I	0.337368	0.0341729	0.0436307	0.0384149	0.195342	-0.217424
895	R-N-S-N-L-D-L-R	-0.118601	-0.0995727	-0.1115	0.206685	-0.0960685	0.00262014
896	R-N-S-N-L-D-L-Q	0.262984	-0.141759	-0.108174	0.114389	-0.149554	0.0274524
897	R-N-S-N-L-D-L-I	0.173319	-0.0284849	-0.172512	-0.184139	0.232028	-0.0578276
898	R-N-S-N-L-D-R-R	-0.0200635	-0.0203638	-0.0808973	0.298329	0.100432	-0.0583811
899	R-N-S-N-L-D-R-Q	0.0166023	-0.0958293	-0.265473	0.0368213	-0.446445	-0.0247671
900	R-N-S-N-L-D-R-I	0.179755	-0.0771126	-0.0162585	0.197145	0.27017	-0.144782
901	R-N-S-L-N-L-L-R	-0.266628	-0.211575	-0.0552319	0.0561919	-0.0926284	-0.012665
902	R-N-S-L-N-L-L-Q	-0.000361609	0.0551977	-0.173143	-0.00742862	-0.140526	-0.0967281
903	R-N-S-L-N-L-L-I	-0.130403	-0.0584075	0.189005	-0.0155498	-0.129957	0.0814359
904	R-N-S-L-N-L-R-R	-0.130994	0.0411684	-0.170709	0.257652	-0.0743538	-0.0485286
905	R-N-S-L-N-L-R-Q	-0.0830678	-0.0290104	0.0261007	-0.169646	-0.131994	-0.0521431
906	R-N-S-L-N-L-R-I	-0.250243	0.0478789	0.0470329	-0.103312	0.169925	-0.0157232
907	R-N-S-L-N-D-L-R	-0.250695	0.146486	-0.0284045	-0.147484	0.0461369	0.0780919
908	R-N-S-L-N-D-L-Q	-0.0542004	-0.209846	0.0117677	-0.238114	0.234876	-0.0179252
909	R-N-S-L-N-D-L-I	-0.266007	-0.0671518	-0.110141	-0.492548	0.161306	-0.0324513
910	R-N-S-L-N-D-R-R	-0.102718	-0.026915	0.0498737	0.0278953	0.315384	0.0350056
911	R-N-S-L-N-D-R-Q	0.300273	-0.0384343	0.0276098	0.125336	-0.0419886	0.233938
912	R-N-S-L-N-D-R-I	0.240843	0.179806	-0.00757084	0.0958407	-0.251793	0.0345948
913	R-N-S-L-T-L-L-R	-0.414476	-0.0801405	-0.125202	-0.0407544	-0.0869705	0.0146196
914	R-N-S-L-T-L-L-Q	0.128509	0.0124165	-0.142839	-0.174431	-0.497047	0.103203
915	R-N-S-L-T-L-L-I	-0.0933866	-0.105418	-0.0415251	0.124456	-0.00250267	-0.21236
916	R-N-S-L-T-L-R-R	-0.408859	-0.0188934	-0.336942	0.441225	-0.000906865	0.146172
917	R-N-S-L-T-L-R-Q	-0.000472851	-0.0516888	0.0960567	0.0876561	0.0244413	-0.172443
918	R-N-S-L-T-L-R-I	-0.00389498	-0.201779	0.0747012	-0.433921	-0.145271	-0.00399437
919	R-N-S-L-T-D-L-R	-0.164211	-0.0441703	-0.154461	0.194178	0.0901983	0.0832069
920	R-N-S-L-T-D-L-Q	-0.0952055	-0.0639315	-0.0574365	-0.173457	-0.121641	-0.0711657
921	R-N-S-L-T-D-L-I	0.0495096	-0.0418366	-0.0414129	0.503997	0.163765	-0.0945606
922	R-N-S-L-T-D-R-R	-0.10219	0.0136203	-0.192214	-0.601982	-0.350318	0.15237
923	R-N-S-L-T-D-R-Q	-0.0556284	-0.1882	-0.0407708	0.00640119	0.316674	0.0499008
924	R-N-S-L-T-D-R-I	0.139415	-0.0773006	-0.346537	-0.261594	-0.142508	0.234733
925	R-N-S-L-L-L-L-R	0.157139	-0.0957168	-0.103596	0.538665	-0.0378722	0.0326307
926	R-N-S-L-L-L-L-Q	-0.020149	-0.21659	-0.089447	0.440213	-0.261966	-0.107955
927	R-N-S-L-L-L-L-I	0.120064	0.0400329	0.00429687	-0.098655	-0.17515	0.0937078
928	R-N-S-L-L-L-R-R	-0.281122	-0.135669	-0.225158	-0.354906	-0.0728689	0.0552187
929	R-N-S-L-L-L-R-Q	0.02244	-0.136145	-0.226535	-0.175768	0.00378919	0.088823
930	R-N-S-L-L-L-R-I	-0.0609008	0.0875417	-0.160307	0.00700668	0.169955	-0.264357
931	R-N-S-L-L-D-L-R	-0.325512	-0.205946	0.0356516	0.110417	-0.203764	-0.179502
932	R-N-S-L-L-D-L-Q	-0.172177	-0.13877	0.0661892	0.115201	0.198731	0.0102118
933	R-N-S-L-L-D-L-I	0.0512162	-0.202393	-0.32351	0.0253131	-0.290774	-0.191316
934	R-N-S-L-L-D-R-R	-0.321846	-0.103244	-0.308003	-0.0582265	-0.204732	-0.100056
935	R-N-S-L-L-D-R-Q	0.110054	0.130262	0.0401816	0.275896	0.241208	-0.158709
936	R-N-S-L-L-D-R-I	-0.236099	-0.0610901	-0.26703	-0.204991	0.00320278	-0.0460111
937	R-N-S-D-N-L-L-R	-0.213212	-0.111393	-0.111657	-0.179775	-0.0635594	-0.061097
938	R-N-S-D-N-L-L-Q	0.185468	-0.0846611	0.202762	-0.156198	-0.337102	0.0330007
939	R-N-S-D-N-L-L-I	0.186903	-0.102283	0.139537	0.294297	0.35544	0.0137057
940	R-N-S-D-N-L-R-R	-0.00763098	-0.0792251	-0.142775	-0.0163257	0.124483	-0.0700347
941	R-N-S-D-N-L-R-Q	-0.0752731	0.0473631	-0.0866133	-0.430382	0.122877	-0.135528
942	R-N-S-D-N-L-R-I	-0.0307833	0.0182273	-0.269376	0.0867577	0.134632	-0.040351
943	R-N-S-D-N-D-L-R	-0.245397	-0.171615	-0.262315	-0.131027	0.098063	-0.0868458
944	R-N-S-D-N-D-L-Q	-0.419021	-0.215435	-0.239358	0.0117525	-0.241637	0.0557946
945	R-N-S-D-N-D-L-I	-0.0370939	0.0204338	-0.208657	0.474775	-0.26167	-0.385982
946	R-N-S-D-N-D-R-R	-0.167319	-0.0898392	-0.24925	-0.0537179	-0.384652	0.0252648
947	R-N-S-D-N-D-R-Q	-0.165684	-0.00794313	0.0314757	0.175597	-0.103353	0.265592
948	R-N-S-D-N-D-R-I	0.515526	-0.0160718	-0.0173715	-0.107291	0.258229	0.273112
949	R-N-S-D-T-L-L-R	-0.240387	0.0506248	-0.367077	0.243114	-0.189121	-0.282658
950	R-N-S-D-T-L-L-Q	-0.129107	-0.130529	-0.0541413	-0.0582977	-0.116565	-0.155297
951	R-N-S-D-T-L-L-I	-0.179554	-0.00896393	-0.0656964	-0.245086	-0.172754	-0.10644
952	R-N-S-D-T-L-R-R	-0.0331677	-0.166042	-0.192695	0.173028	0.0435963	-0.0209947
953	R-N-S-D-T-L-R-Q	0.123841	-0.100731	0.167005	-0.161505	-0.131922	-0.326072
954	R-N-S-D-T-L-R-I	0.110742	0.019462	0.202639	-0.393117	0.0784025	0.089643
955	R-N-S-D-T-D-L-R	0.0922285	0.231076	-0.17506	0.225619	-0.32675	0.107571
956	R-N-S-D-T-D-L-Q	-0.0153573	0.0370188	-0.0364347	-0.135627	-0.0475803	0.16284
957	R-N-S-D-T-D-L-I	-0.0742386	-0.126856	-0.157911	0.307844	-0.114021	0.115455
958	R-N-S-D-T-D-R-R	-0.155374	-0.148612	-0.179655	-0.201529	-0.07575	0.0820344
959	R-N-S-D-T-D-R-Q	-0.0229807	-0.0394396	-0.212921	-0.0752161	0.250585	0.08841
960	R-N-S-D-T-D-R-I	-0.0512415	0.0133792	0.0464455	-0.320895	-0.0785424	-0.0328784
961	R-N-S-D-L-L-L-R	-0.184985	0.0509696	-0.303317	-0.254199	-0.0301816	0.0450137
962	R-N-S-D-L-L-L-Q	-0.00444034	-0.0305437	-0.407006	-0.0332717	-0.0185489	-0.0733352
963	R-N-S-D-L-L-L-I	-0.233192	0.0671712	0.167104	0.394332	0.340277	0.2528
964	R-N-S-D-L-L-R-R	0.0449846	-0.00967975	-0.281625	-0.224821	0.0823183	-0.173699
965	R-N-S-D-L-L-R-Q	-0.257563	-0.135299	0.0699611	-0.090223	0.108578	0.147736
966	R-N-S-D-L-L-R-I	-0.202482	-0.189749	-0.000632508	-0.0886783	0.0134396	-0.0868542
967	R-N-S-D-L-D-L-R	0.0226211	-0.208675	0.00944979	0.117757	0.019235	0.0188706
968	R-N-S-D-L-D-L-Q	-0.289787	0.11148	0.00904476	0.254779	0.0862554	-0.225807
969	R-N-S-D-L-D-L-I	-0.325108	-0.0380179	0.0442145	0.11477	-0.274612	0.127454
970	R-N-S-D-L-D-R-R	-0.119305	-0.266402	-0.185473	-0.0936273	0.0287369	-0.1189
971	R-N-S-D-L-D-R-Q	-0.0421586	-0.240866	0.108573	-0.0990198	0.307321	-0.0375691
972	R-N-S-D-L-D-R-I	-0.0930453	-0.127663	-0.41127	0.251984	0.338683	0.144749
973	R-Q-A-N-N-L-L-R	0.0856437	0.448557	0.116041	-0.0363142	0.19159	0.110643
974	R-Q-A-N-N-L-L-Q	-0.127573	0.0831011	-0.0989455	-0.259955	-0.0236327	0.161082
975	R-Q-A-N-N-L-L-I	0.123504	0.0601066	0.212067	0.292458	-0.0326991	0.105007
976	R-Q-A-N-N-L-R-R	0.0997406	-0.0245689	0.0357554	0.220589	-0.0206459	-0.194317
977	R-Q-A-N-N-L-R-Q	0.0148553	0.132186	-0.211735	-0.0108327	0.317401	0.15257
978	R-Q-A-N-N-L-R-I	0.266246	-0.265662	-0.305085	0.12706	0.192652	0.224719
979	R-Q-A-N-N-D-L-R	-0.11936	-0.0639973	-0.177724	-0.159841	-0.172895	-0.00188012
980	R-Q-A-N-N-D-L-Q	-0.33199	0.0328119	-0.0368011	-0.216697	-0.284407	-0.0252189
981	R-Q-A-N-N-D-L-I	0.264029	-0.0293933	0.345205	0.157624	0.440009	0.0912233
982	R-Q-A-N-N-D-R-R	-0.199138	-0.0513657	0.0944775	-0.0240534	-0.0807739	-0.313139
983	R-Q-A-N-N-D-R-Q	0.110216	-0.0532937	0.135235	0.62173	-0.0610919	-0.0861446
984	R-Q-A-N-N-D-R-I	0.0562374	-0.240777	0.136068	-0.045694	0.413681	-0.0266589
985	R-Q-A-N-T-L-L-R	-0.206274	0.00264214	-0.0389029	0.199689	0.248571	-0.212092
986	R-Q-A-N-T-L-L-Q	0.0605689	-0.143821	-0.00388482	0.233626	-0.140164	-0.125466
987	R-Q-A-N-T-L-L-I	-0.275242	-0.0458427	-0.0396451	0.376324	0.107107	-0.225057
988	R-Q-A-N-T-L-R-R	-0.00598561	-0.0374079	-0.0898683	0.200754	-0.166557	0.00306212
989	R-Q-A-N-T-L-R-Q	0.108565	-0.0695575	-0.164007	0.084199	0.224664	0.0244222
990	R-Q-A-N-T-L-R-I	0.433876	-0.0202288	0.168402	-0.159494	-0.176796	-0.0431829
991	R-Q-A-N-T-D-L-R	-0.0675678	-0.0211441	-0.111828	0.0897311	0.0324943	0.133546
992	R-Q-A-N-T-D-L-Q	-0.344263	0.0471337	-0.120793	-0.184361	-0.099731	0.102989
993	R-Q-A-N-T-D-L-I	0.0170654	-0.177801	-0.0372271	-0.201759	-0.202185	0.370952
994	R-Q-A-N-T-D-R-R	-0.105812	-0.148395	-0.181715	0.237584	0.119757	-0.00661293
995	R-Q-A-N-T-D-R-Q	0.283327	-0.157206	-0.125456	0.0966164	0.190119	0.0143791
996	R-Q-A-N-T-D-R-I	0.317899	-0.0675099	0.0451284	-0.0797006	-0.165499	-0.0517807
997	R-Q-A-N-L-L-L-R	0.10302	0.163693	-0.0983277	-0.15263	-0.046756	-0.2876
998	R-Q-A-N-L-L-L-Q	0.268482	0.0256021	0.0234458	0.0842562	-0.0559331	0.0790825
999	R-Q-A-N-L-L-L-I	-0.141184	-0.143772	0.0546207	-0.0663381	0.118964	-0.0620564
1000	R-Q-A-N-L-L-R-R	-0.236403	-0.164067	-0.0715239	0.293518	-0.0729749	0.00554074
1001	R-Q-A-N-L-L-R-Q	0.0845314	-0.164149	-0.179134	0.235543	0.0104636	-0.0140649
1002	R-Q-A-N-L-L-R-I	-0.0762086	-0.0523988	-0.146037	0.123484	0.38455	0.116917
1003	R-Q-A-N-L-D-L-R	-0.181044	-0.187831	-0.237155	0.127765	-0.316448	-0.329004
1004	R-Q-A-N-L-D-L-Q	0.098699	-0.195052	0.209624	0.506733	0.228046	0.156341
1005	R-Q-A-N-L-D-L-I	-0.0545789	0.0104219	0.0922639	-0.175001	-0.145181	-0.0146126
1006	R-Q-A-N-L-D-R-R	-0.0722501	-0.0494263	-0.147817	-0.284137	-0.315544	-0.188502
1007	R-Q-A-N-L-D-R-Q	-0.161262	-0.064411	-0.14324	-0.174221	-0.235848	-0.134279
1008	R-Q-A-N-L-D-R-I	0.211569	-0.0483616	0.173086	-0.110493	-0.0236539	0.054796
1009	R-Q-A-L-N-L-L-R	-0.000987517	-0.0931067	0.01575	-0.0779153	0.128856	0.0551494
1010	R-Q-A-L-N-L-L-Q	-0.00109808	-0.179072	0.0739864	-0.457219	0.0831407	-0.14313
1011	R-Q-A-L-N-L-L-I	-0.0331859	-0.272592	-0.256236	0.111916	0.153968	-0.169058
1012	R-Q-A-L-N-L-R-R	-0.125059	0.107278	-0.105602	-0.124132	0.0634175	-0.0114072
1013	R-Q-A-L-N-L-R-Q	-0.0174763	-0.0803943	-0.312744	-0.37709	-0.570061	0.0575794
1014	R-Q-A-L-N-L-R-I	-0.242848	-0.0951524	-0.0044403	0.231111	0.270769	-0.0304778
1015	R-Q-A-L-N-D-L-R	-0.183949	0.0936734	-0.0732874	-0.115324	-0.0325242	-0.0628745
1016	R-Q-A-L-N-D-L-Q	0.230544	0.0375494	-0.061526	0.270766	0.329589	-0.00721615
1017	R-Q-A-L-N-D-L-I	0.113887	-0.03736	-0.0458445	-0.0736789	0.0914701	0.130436
1018	R-Q-A-L-N-D-R-R	-0.0703481	0.0207533	-0.292739	-0.133622	-0.336021	-0.107514
1019	R-Q-A-L-N-D-R-Q	-0.26258	-0.0268914	0.020223	-0.035547	0.149836	-0.0825984
1020	R-Q-A-L-N-D-R-I	-0.347702	-0.242791	0.131452	-0.24163	0.055394	-0.0105058
1021	R-Q-A-L-T-L-L-R	-0.0502741	-0.158851	-0.0311362	0.187857	-0.0114492	-0.178041
1022	R-Q-A-L-T-L-L-Q	-0.344657	-0.145375	0.270873	-0.0698443	-0.176755	-0.0315579
1023	R-Q-A-L-T-L-L-I	-0.222221	-0.118777	-0.286238	-0.0132861	-0.318231	0.117979
1024	R-Q-A-L-T-L-R-R	-0.0216323	-0.104701	-0.128697	0.252427	-0.256656	-0.228523
1025	R-Q-A-L-T-L-R-Q	-0.248978	-0.129103	-0.0724562	0.176266	0.0349152	-0.171575
1026	R-Q-A-L-T-L-R-I	-0.0514323	-0.22256	0.0162252	-0.0023255	0.0931914	-0.0905331
1027	R-Q-A-L-T-D-L-R	-0.230725	-0.195375	-0.343017	-0.102966	-0.136261	-0.0485111
1028	R-Q-A-L-T-D-L-Q	-0.393195	-0.18412	0.0646487	0.0153471	-0.107851	-0.214395
1029	R-Q-A-L-T-D-L-I	0.164162	-0.13146	-0.119607	-0.0719532	0.0633508	0.0922536
1030	R-Q-A-L-T-D-R-R	-0.0385977	-0.13024	-0.193981	0.0853478	-0.263865	0.258491
1031	R-Q-A-L-T-D-R-Q	-0.0222503	-0.181918	-0.228579	0.202988	0.389315	0.0613664
1032	R-Q-A-L-T-D-R-I	-0.098871	-0.0267306	-0.117708	-0.467973	0.0534079	-0.0643037
1033	R-Q-A-L-L-L-L-R	-0.022591	-0.18999	0.0234704	-0.0206523	-0.065303	0.427705
1034	R-Q-A-L-L-L-L-Q	-0.223888	-0.000913085	0.00680001	0.0275259	-0.0258645	-0.0239049
1035	R-Q-A-L-L-L-L-I	0.0144142	-0.101117	-0.18255	0.417902	0.15377	-0.168984
1036	R-Q-A-L-L-L-R-R	-0.0968959	-0.102144	-0.072146	0.187826	-0.252768	0.0495483
1037	R-Q-A-L-L-L-R-Q	-0.137448	-0.127787	-0.119228	0.397216	0.120639	-0.142307
1038	R-Q-A-L-L-L-R-I	-0.245735	-0.0856046	-0.125973	-0.0614261	-0.079555	0.0441806
1039	R-Q-A-L-L-D-L-R	-0.0875023	-0.101624	-0.113526	0.162897	-0.277414	-0.131072
1040	R-Q-A-L-L-D-L-Q	-0.0750953	-0.206045	0.140836	0.120396	-0.0689541	0.194699
1041	R-Q-A-L-L-D-L-I	-0.200294	-0.22731	-0.136129	-0.0141377	0.200544	0.0797614
1042	R-Q-A-L-L-D-R-R	0.0301208	0.0819328	0.163706	0.162133	0.231959	0.0719374
1043	R-Q-A-L-L-D-R-Q	-0.107388	0.159228	0.0767717	-0.0964925	-0.361938	-0.0657479
1044	R-Q-A-L-L-D-R-I	-0.212085	-0.0268725	-0.17381	0.203815	0.113734	-0.101699
1045	R-Q-A-D-N-L-L-R	-0.0966279	-0.189414	-0.274082	-0.261637	0.162196	-0.0499466
1046	R-Q-A-D-N-L-L-Q	-0.10017	-0.109516	-0.114495	0.0248958	-0.0169446	-0.308371
1047	R-Q-A-D-N-L-L-I	-0.0770186	-0.0544911	0.0180648	-0.257606	-0.0239641	-0.159979
1048	R-Q-A-D-N-L-R-R	-0.259214	-0.215732	-0.110997	-0.308123	-0.099202	-0.0962134
1049	R-Q-A-D-N-L-R-Q	-0.150913	-0.0165897	-0.125557	-0.271735	0.215512	-0.176241
1050	R-Q-A-D-N-L-R-I	0.0865645	-0.175198	0.317524	-0.15615	0.196771	-0.00341219
1051	R-Q-A-D-N-D-L-R	-0.0621061	-0.101231	-0.0909733	-0.0863565	-0.0394529	-0.248932
1052	R-Q-A-D-N-D-L-Q	-0.0115993	-0.158057	-0.0171486	0.183517	0.195686	-0.0489294
1053	R-Q-A-D-N-D-L-I	0.0230975	0.0457208	0.0249198	0.0618873	-0.139749	-0.113816
1054	R-Q-A-D-N-D-R-R	-0.0137284	-0.11566	-0.311731	-0.0172889	0.234231	0.0874687
1055	R-Q-A-D-N-D-R-Q	-0.0602699	-0.217178	-0.166559	0.0708991	0.117825	-0.0923898
1056	R-Q-A-D-N-D-R-I	-0.0888638	-0.163778	-0.160658	-0.227242	0.0582031	0.0673572
1057	R-Q-A-D-T-L-L-R	-0.0157847	-0.0537791	-0.153122	-0.218527	-0.0612516	-0.0622661
1058	R-Q-A-D-T-L-L-Q	0.183928	-0.00493432	-0.0420472	0.0464181	0.243389	-0.0291928
1059	R-Q-A-D-T-L-L-I	0.213131	-0.000773423	0.0219429	-0.240454	0.140581	-0.189381
1060	R-Q-A-D-T-L-R-R	-0.00883012	-0.097286	0.313534	0.223505	-0.0737198	-0.375319
1061	R-Q-A-D-T-L-R-Q	0.086057	-0.02585	-0.0424416	0.0514346	0.0758797	0.0892603
1062	R-Q-A-D-T-L-R-I	-0.286408	-0.228741	0.0474396	-0.359398	0.229166	-0.00501877
1063	R-Q-A-D-T-D-L-R	-0.072967	-0.0119864	-0.232779	-0.235325	0.0111494	-0.194507
1064	R-Q-A-D-T-D-L-Q	-0.232293	-0.116449	0.0653589	-0.0859903	0.224152	0.158193
1065	R-Q-A-D-T-D-L-I	-0.0935386	-0.127075	-0.147308	0.0169429	0.280904	0.046239
1066	R-Q-A-D-T-D-R-R	-0.0993461	-0.154973	0.013491	0.125241	-0.389538	0.13884
1067	R-Q-A-D-T-D-R-Q	-0.200066	0.12694	0.132721	0.234845	-0.166172	0.14605
1068	R-Q-A-D-T-D-R-I	-0.24225	-0.144343	0.0964578	-0.393898	0.295717	0.157099
1069	R-Q-A-D-L-L-L-R	-0.125508	-0.0502448	-0.23856	0.017338	-0.260972	-0.144334
1070	R-Q-A-D-L-L-L-Q	0.0494643	-0.217769	-0.270334	-0.190166	0.204574	-0.0794164
1071	R-Q-A-D-L-L-L-I	-0.0588805	0.00735648	-0.186033	-0.0934921	0.198197	0.170246
1072	R-Q-A-D-L-L-R-R	-0.137075	-0.128816	-0.0297606	0.079956	-0.123434	0.114729
1073	R-Q-A-D-L-L-R-Q	0.115822	-0.0222684	0.159402	-0.011257	0.152723	-0.0803428
1074	R-Q-A-D-L-L-R-I	-0.236892	-0.247972	0.106225	-0.372873	-0.181729	-0.125444
1075	R-Q-A-D-L-D-L-R	-0.126751	-0.100135	0.0229495	-0.275301	0.0185443	-0.204929
1076	R-Q-A-D-L-D-L-Q	0.120116	0.0474384	-0.0686127	0.165563	0.14736	-0.157913
1077	R-Q-A-D-L-D-L-I	-0.0364528	-0.181076	0.0945483	-0.467162	0.00912697	0.220951
1078	R-Q-A-D-L-D-R-R	-0.322401	-0.323166	-0.0885754	-0.197852	-0.117655	-0.0785518
1079	R-Q-A-D-L-D-R-Q	-0.282971	-0.207258	0.126931	0.00538471	-0.264233	0.0417588
1080	R-Q-A-D-L-D-R-I	0.331839	-0.126899	0.263089	0.310315	0.378785	-0.215558
1081	R-Q-R-N-N-L-L-R	0.315343	0.423486	0.00248631	-0.341398	0.150801	0.0817239
1082	R-Q-R-N-N-L-L-Q	-0.197209	0.0872834	0.146077	-0.293031	-0.462868	-0.00277169
1083	R-Q-R-N-N-L-L-I	-0.204172	0.11081	-0.160315	-0.573161	0.087117	-0.135807
1084	R-Q-R-N-N-L-R-R	-0.0190527	0.00205681	-0.276785	0.253668	0.14935	-0.0256088
1085	R-Q-R-N-N-L-R-Q	-0.0335386	0.000806865	0.0217079	-0.311275	-0.132475	-0.25537
1086	R-Q-R-N-N-L-R-I	-0.0492389	-0.0289849	0.221634	0.199597	-0.157655	0.158972
1087	R-Q-R-N-N-D-L-R	-0.270937	-0.0575111	-0.0676023	0.185026	0.410077	-0.0644415
1088	R-Q-R-N-N-D-L-Q	-0.318044	-0.182276	-0.0197406	0.0533077	0.273015	-0.224533
1089	R-Q-R-N-N-D-L-I	-0.201151	0.0699937	0.0458672	-0.0140394	-0.0617819	-0.0364887
1090	R-Q-R-N-N-D-R-R	-0.0992678	0.0587803	0.175285	0.00571401	-0.047778	-0.109401
1091	R-Q-R-N-N-D-R-Q	-0.0279082	-0.0249586	-0.145105	0.155902	0.0526107	0.19773
1092	R-Q-R-N-N-D-R-I	0.121265	-0.14669	0.00991527	-0.187703	0.324034	0.0211675
1093	R-Q-R-N-T-L-L-R	-0.212208	-0.170313	-0.151541	0.364817	0.0531397	-0.179879
1094	R-Q-R-N-T-L-L-Q	-0.230776	0.0137856	0.10821	0.156313	0.350175	-0.136852
1095	R-Q-R-N-T-L-L-I	-0.0229824	-0.036828	-0.109011	-0.158841	-0.114702	0.0370678
1096	R-Q-R-N-T-L-R-R	-0.283667	-0.190469	0.00702519	0.184714	-0.222402	-0.0717775
1097	R-Q-R-N-T-L-R-Q	0.0038544	-0.00667088	0.0219718	-0.0205739	0.228637	0.0521564
1098	R-Q-R-N-T-L-R-I	-0.166121	0.00035553	0.00364915	0.261333	-0.23412	0.389596
1099	R-Q-R-N-T-D-L-R	-0.253514	-0.118897	-0.1877	-0.130439	0.0675484	-0.00956943
1100	R-Q-R-N-T-D-L-Q	-0.00749462	0.0429265	0.0502014	-0.189245	0.184541	-0.0103298
1101	R-Q-R-N-T-D-L-I	-0.0878387	-0.346379	-0.0767728	-0.0676296	0.403747	0.0485015
1102	R-Q-R-N-T-D-R-R	-0.095488	-0.0240459	-0.259632	-0.102961	0.273396	-0.040136
1103	R-Q-R-N-T-D-R-Q	0.0220452	-0.170748	0.242033	0.0650324	-0.438808	-0.0156705
1104	R-Q-R-N-T-D-R-I	-0.103628	-0.0228735	-0.0338761	0.029045	0.108528	-0.193655
1105	R-Q-R-N-L-L-L-R	-0.150015	0.159259	-0.0333122	0.424277	-0.219371	-0.14983
1106	R-Q-R-N-L-L-L-Q	-0.153103	-0.161491	-0.147349	-0.092363	0.09041	0.170399
1107	R-Q-R-N-L-L-L-I	0.0355112	0.0156566	0.0322223	0.0245475	-0.401167	-0.0948276
1108	R-Q-R-N-L-L-R-R	-0.346127	-0.0599023	0.127137	-0.0390864	-0.0589753	-0.256479
1109	R-Q-R-N-L-L-R-Q	-0.0218433	-0.265723	-0.00697308	-0.106049	-0.0847547	0.0857072
1110	R-Q-R-N-L-L-R-I	-0.0590584	-0.0663009	-0.0752094	0.123902	-0.327645	0.0897408
1111	R-Q-R-N-L-D-L-R	-0.0700621	-0.0887513	-0.120665	0.125844	0.0657069	-0.0852893
1112	R-Q-R-N-L-D-L-Q	0.061582	-0.193616	-0.169186	0.362093	0.424749	0.109329
1113	R-Q-R-N-L-D-L-I	0.112313	-0.160632	-0.234261	0.12451	-0.00996465	-0.013426
1114	R-Q-R-N-L-D-R-R	-0.273763	-0.0370747	-0.189856	0.0149732	-0.067669	0.0916825
1115	R-Q-R-N-L-D-R-Q	-0.0269111	-0.318174	-0.202425	0.0688067	-0.0823741	0.171024
1116	R-Q-R-N-L-D-R-I	-0.352135	-0.165768	0.242091	-0.45174	0.163488	-0.323435
1117	R-Q-R-L-N-L-L-R	0.016297	-0.130026	0.0100892	0.34185	-0.0674597	-0.310481
1118	R-Q-R-L-N-L-L-Q	-0.101982	-0.16929	-0.182559	-0.410444	0.284451	-0.0252096
1119	R-Q-R-L-N-L-L-I	-0.0482744	-0.0466621	-0.0745618	0.246169	-0.370456	-0.189276
1120	R-Q-R-L-N-L-R-R	-0.110049	-0.0779027	-0.0866432	0.0979289	0.245551	-0.103464
1121	R-Q-R-L-N-L-R-Q	0.0363024	-0.173198	0.0387528	0.31884	0.219398	0.177631
1122	R-Q-R-L-N-L-R-I	-0.0558158	-0.233673	-0.108333	-0.185717	0.24556	0.0250832
1123	R-Q-R-L-N-D-L-R	-0.0254709	0.1527	-0.122634	-0.252695	-0.238777	-0.190594
1124	R-Q-R-L-N-D-L-Q	-0.117545	-0.254261	0.110454	-0.0482675	0.00581348	0.339855
1125	R-Q-R-L-N-D-L-I	0.0786945	0.0351948	0.347074	-0.142882	-0.0372602	0.118012
1126	R-Q-R-L-N-D-R-R	-0.104434	-0.219175	-0.430232	-0.22143	-0.167493	-0.270712
1127	R-Q-R-L-N-D-R-Q	0.17003	-0.163387	-0.0738772	-0.0429303	0.0646202	-0.180474
1128	R-Q-R-L-N-D-R-I	0.0311165	-0.053452	-0.0513901	0.318235	-0.337023	0.0187895
1129	R-Q-R-L-T-L-L-R	-0.454326	0.0548372	-0.207065	-0.13012	-0.2954	-0.12881
1130	R-Q-R-L-T-L-L-Q	-0.127323	-0.0775773	-0.0732712	0.205582	-0.16025	0.0135043
1131	R-Q-R-L-T-L-L-I	-0.140194	0.0356574	0.0128081	-0.221784	-0.1832	-0.0816798
1132	R-Q-R-L-T-L-R-R	0.0833421	0.0416804	-0.0564812	-0.367078	-0.0145866	-0.352464
1133	R-Q-R-L-T-L-R-Q	0.0205056	0.0222286	-0.0869446	-0.229265	-0.0381892	-0.0463909
1134	R-Q-R-L-T-L-R-I	0.0597662	0.0577936	-0.0333111	-0.0646025	0.148515	0.164712
1135	R-Q-R-L-T-D-L-R	-0.00380363	-0.205444	-0.139109	-0.0440457	-0.25676	-0.0388595
1136	R-Q-R-L-T-D-L-Q	-0.115874	-0.090389	-0.106309	0.345628	0.0803626	-0.00453366
1137	R-Q-R-L-T-D-L-I	-0.068148	0.0824648	-0.0179081	0.557884	-0.130001	-0.0867473
1138	R-Q-R-L-T-D-R-R	-0.172739	-0.0426868	0.0615011	0.121675	0.0556841	0.0716139
1139	R-Q-R-L-T-D-R-Q	0.18139	-0.0694824	-0.0243937	0.0680216	-0.168611	-0.115642
1140	R-Q-R-L-T-D-R-I	-0.0526722	-0.0118444	-0.159858	-0.275041	-0.0799976	-0.088099
1141	R-Q-R-L-L-L-L-R	-0.148105	-0.113606	-0.104225	-0.151189	-0.144029	0.315329
1142	R-Q-R-L-L-L-L-Q	0.304749	-0.150933	-0.0478547	0.241108	-0.195588	0.000757337
1143	R-Q-R-L-L-L-L-I	-0.0369971	0.0537755	-0.084523	-0.0409978	-0.147813	-0.170591
1144	R-Q-R-L-L-L-R-R	-0.217437	-0.0436227	0.159268	-0.0852219	-0.0318107	-0.136528
1145	R-Q-R-L-L-L-R-Q	-0.269304	0.0908746	0.105166	-0.0685226	0.0153401	-0.170103
1146	R-Q-R-L-L-L-R-I	-0.0111818	-0.0788654	-0.108469	-0.0937471	-0.153259	-0.33163
1147	R-Q-R-L-L-D-L-R	-0.241906	-0.183057	-0.0883995	0.254388	0.122116	-0.135163
1148	R-Q-R-L-L-D-L-Q	-0.216983	0.132624	-0.254213	0.0903235	0.0100251	0.0826723
1149	R-Q-R-L-L-D-L-I	-0.163975	-0.0846807	0.0961279	-0.2088	0.0730146	0.244325
1150	R-Q-R-L-L-D-R-R	-0.0168769	-0.164263	0.222497	-0.0992665	-0.321825	0.155566
1151	R-Q-R-L-L-D-R-Q	-0.262459	-0.181289	0.134399	0.116418	0.153367	-0.0807405
1152	R-Q-R-L-L-D-R-I	-0.445585	-0.175443	-0.111505	-0.119772	-0.144594	-0.430027
1153	R-Q-R-D-N-L-L-R	-0.124635	-0.123434	-0.0543637	0.1542	0.0263965	-0.081918
1154	R-Q-R-D-N-L-L-Q	-0.121917	-0.226306	-0.289799	-0.263127	-0.185934	0.0688942
1155	R-Q-R-D-N-L-L-I	-0.0599227	-0.0596373	-0.0715084	-0.194244	0.293812	0.0345176
1156	R-Q-R-D-N-L-R-R	-0.243648	-0.114188	-0.271131	-0.38031	0.0831168	-0.0579286
1157	R-Q-R-D-N-L-R-Q	-0.053547	-0.115586	-0.331157	0.0809798	-0.0441961	-0.0849114
1158	R-Q-R-D-N-L-R-I	-0.0647528	-0.0483774	-0.0532078	-0.323529	-0.252822	-0.126278
1159	R-Q-R-D-N-D-L-R	-0.349074	-0.0815422	-0.0514109	-0.192531	0.246907	-0.252034
1160	R-Q-R-D-N-D-L-Q	-0.135747	-0.0182097	-0.0507289	0.109638	-0.375578	0.221386
1161	R-Q-R-D-N-D-L-I	0.30492	0.010533	-0.0459898	-0.0192625	0.0323744	0.0475533
1162	R-Q-R-D-N-D-R-R	-0.130835	0.134768	0.118916	0.178701	-0.0392792	-0.237777
1163	R-Q-R-D-N-D-R-Q	0.0746345	-0.217347	-0.177758	0.133585	0.0396904	0.250296
1164	R-Q-R-D-N-D-R-I	0.044984	-0.182787	0.058478	-0.131266	0.0482431	0.0630588
1165	R-Q-R-D-T-L-L-R	0.213009	-0.143787	-0.396687	0.304013	-0.125961	-0.0662507
1166	R-Q-R-D-T-L-L-Q	0.0213453	-0.0426017	-0.133053	-0.309613	-0.219571	0.123543
1167	R-Q-R-D-T-L-L-I	-0.121819	-0.178664	0.0266464	-0.152323	0.250159	-0.0440937
1168	R-Q-R-D-T-L-R-R	-0.155468	-0.165862	-0.293611	-0.302204	-0.244827	0.21811
1169	R-Q-R-D-T-L-R-Q	-0.139603	-0.226204	-0.0861516	0.0856315	-0.102242	-0.0757165
1170	R-Q-R-D-T-L-R-I	-0.268855	-0.0501162	-0.0748218	-0.153367	-0.193949	-0.0235965
1171	R-Q-R-D-T-D-L-R	-0.117907	-0.103514	-0.0772881	0.216898	-0.374294	0.00255191
1172	R-Q-R-D-T-D-L-Q	0.0378917	-0.160811	-0.165838	-0.204206	-0.0328851	0.107781
1173	R-Q-R-D-T-D-L-I	-0.185235	-0.120705	0.0356234	-0.0259239	0.375469	-0.137683
1174	R-Q-R-D-T-D-R-R	-0.182667	-0.211686	-0.0618355	-0.0143785	-0.286716	0.00701012
1175	R-Q-R-D-T-D-R-Q	0.00140785	-0.102043	-0.0311007	-0.19521	-0.109418	-0.142059
1176	R-Q-R-D-T-D-R-I	-0.141055	-0.0833492	0.244729	-0.575663	0.0229324	0.0395582
1177	R-Q-R-D-L-L-L-R	-0.377283	-0.0569522	-0.199834	-0.241616	-0.176393	-0.0167605
1178	R-Q-R-D-L-L-L-Q	0.0478505	-0.119007	0.108218	0.163421	0.111285	0.0112891
1179	R-Q-R-D-L-L-L-I	-0.0666391	0.0370026	0.0988776	-0.0164663	-0.0774946	-0.154989
1180	R-Q-R-D-L-L-R-R	-0.224369	0.09001	-0.0699004	0.305399	0.036116	-0.0326163
1181	R-Q-R-D-L-L-R-Q	-0.0807937	-0.00768374	-0.311405	0.279131	-0.0895792	-0.0534798
1182	R-Q-R-D-L-L-R-I	-0.0293074	-0.0174316	-0.173817	-0.134417	-0.033749	0.0321703
1183	R-Q-R-D-L-D-L-R	-0.618072	-0.164602	-0.35835	0.120794	-0.366262	0.153261
1184	R-Q-R-D-L-D-L-Q	-0.204619	-0.0594722	0.0565726	0.31074	0.217438	-0.168777
1185	R-Q-R-D-L-D-L-I	-0.164951	0.0303797	0.0366115	0.241182	-0.125681	0.24609
1186	R-Q-R-D-L-D-R-R	-0.376712	-0.0381745	-0.251405	0.282104	0.0434635	-0.141973
1187	R-Q-R-D-L-D-R-Q	-0.194226	-0.00211347	-0.171065	-0.481651	-0.0662784	-0.0223091
1188	R-Q-R-D-L-D-R-I	-0.0668574	-0.143143	-0.288126	-0.375725	-0.286317	-0.194041
1189	R-Q-S-N-N-L-L-R	0.337864	0.284297	0.103616	-0.0987947	0.125712	0.0342164
1190	R-Q-S-N-N-L-L-Q	-0.236941	-0.084443	0.155439	-0.0264694	0.044436	-0.0761841
1191	R-Q-S-N-N-L-L-I	-0.137786	-0.158137	0.126936	0.271683	0.0999084	-0.0551265
1192	R-Q-S-N-N-L-R-R	-0.328751	0.147634	0.0973018	0.481837	-0.0126601	-0.0565258
1193	R-Q-S-N-N-L-R-Q	0.190115	-0.0514414	-0.432681	-0.204066	-0.280346	0.161213
1194	R-Q-S-N-N-L-R-I	-0.250472	0.19797	-0.276205	-0.247047	0.136871	-0.0270476
1195	R-Q-S-N-N-D-L-R	0.142267	0.0484618	-0.016354	-0.179512	0.265754	-0.057502
1196	R-Q-S-N-N-D-L-Q	-0.0412667	-0.211782	-0.111437	-0.0995535	0.227067	0.104507
1197	R-Q-S-N-N-D-L-I	-0.143215	0.0546408	-0.059125	0.0037533	0.186472	-0.00656053
1198	R-Q-S-N-N-D-R-R	0.0388051	0.0147759	-0.231725	-0.337019	0.200918	-0.00313831
1199	R-Q-S-N-N-D-R-Q	-0.0546562	0.224779	-0.0985494	0.0528438	-0.262419	0.0806089
1200	R-Q-S-N-N-D-R-I	-0.0107206	0.0464982	0.203013	-0.334298	0.23611	0.0708447
1201	R-Q-S-N-T-L-L-R	-0.35411	-0.0601315	-0.100202	0.115618	0.1061	-0.0274343
1202	R-Q-S-N-T-L-L-Q	-0.255033	-0.115623	-0.0137597	0.0192644	0.252107	0.29889
1203	R-Q-S-N-T-L-L-I	-0.103126	0.0406255	-0.194744	-0.0295699	-0.408777	-0.0892533
1204	R-Q-S-N-T-L-R-R	0.0763982	-0.0669255	-0.323887	-0.220967	-0.108327	-0.0641102
1205	R-Q-S-N-T-L-R-Q	-0.0889641	-0.0565407	-0.0477648	0.0302299	-0.506443	-0.156271
1206	R-Q-S-N-T-L-R-I	-0.396419	0.0203641	-0.0868717	-0.125827	-0.0205936	0.0324271
1207	R-Q-S-N-T-D-L-R	0.00589229	-0.114782	-0.148336	0.300527	-0.0091851	0.0027346
1208	R-Q-S-N-T-D-L-Q	-0.00959331	-0.0153989	-0.152707	-0.110607	0.120859	0.0562019
1209	R-Q-S-N-T-D-L-I	-0.215594	0.049938	-0.065746	0.291705	0.26732	0.286688
1210	R-Q-S-N-T-D-R-R	-0.107748	0.0011624	-0.161281	-0.358984	0.19281	-0.240181
1211	R-Q-S-N-T-D-R-Q	-0.187073	-0.0696862	-0.274803	0.334874	-0.123901	0.184949
1212	R-Q-S-N-T-D-R-I	-0.283057	0.00220288	-0.176841	-0.126582	0.140757	0.00893939
1213	R-Q-S-N-L-L-L-R	0.0236439	-0.14258	-0.0749299	-0.185112	-0.0883376	0.0384325
1214	R-Q-S-N-L-L-L-Q	0.262935	-0.0965203	-0.0826506	-0.30972	0.178155	0.299489
1215	R-Q-S-N-L-L-L-I	-0.0363684	-0.0779343	-0.115104	-0.485114	-0.130615	0.0614664
1216	R-Q-S-N-L-L-R-R	0.134443	0.115556	-0.255043	-0.165416	-0.125709	0.117427
1217	R-Q-S-N-L-L-R-Q	-0.00176899	0.0962021	0.178663	0.291311	0.0923553	-0.0617629
1218	R-Q-S-N-L-L-R-I	0.0115239	0.062925	0.0192316	0.171289	0.282078	0.159675
1219	R-Q-S-N-L-D-L-R	-0.0476366	0.0923953	0.144351	0.0301898	0.0999443	0.126701
1220	R-Q-S-N-L-D-L-Q	0.14858	0.00210563	0.189865	0.369551	0.320969	-0.237848
1221	R-Q-S-N-L-D-L-I	-0.165205	-0.0370587	0.100498	0.133223	0.000413587	0.015127
1222	R-Q-S-N-L-D-R-R	-0.136995	-0.0401127	-0.166936	0.404333	-0.0422988	0.184117
1223	R-Q-S-N-L-D-R-Q	0.0516544	-0.200192	-0.0509396	0.517284	-0.0869225	-0.183172
1224	R-Q-S-N-L-D-R-I	-0.277914	-0.208523	-0.198116	0.434614	0.243809	0.216034
1225	R-Q-S-L-N-L-L-R	-0.0885776	-0.0683763	0.150432	-0.0710775	0.16065	0.216599
1226	R-Q-S-L-N-L-L-Q	-0.071593	-0.0566736	0.0118113	0.0838522	-0.0446018	0.184101
1227	R-Q-S-L-N-L-L-I	-0.236714	-0.113925	0.122054	0.429045	0.104577	-0.339855
1228	R-Q-S-L-N-L-R-R	0.192465	-0.1188	-0.0804044	-0.0714121	0.129788	-0.0858392
1229	R-Q-S-L-N-L-R-Q	-0.0701371	-0.102149	-0.138078	0.249015	-0.112973	0.127057
1230	R-Q-S-L-N-L-R-I	-0.0953714	-0.0753947	-0.283925	0.129582	0.607053	0.147342
1231	R-Q-S-L-N-D-L-R	0.368858	-0.0098253	-0.106176	0.152185	0.0778435	0.159156
1232	R-Q-S-L-N-D-L-Q	-0.0572416	-0.0854558	0.0307355	0.157257	0.123421	-0.0874938
1233	R-Q-S-L-N-D-L-I	-0.0307947	0.116749	-0.203066	-0.00734617	0.17493	-0.0738815
1234	R-Q-S-L-N-D-R-R	0.234406	-0.371228	-0.228754	0.290706	-0.0633803	0.201136
1235	R-Q-S-L-N-D-R-Q	-0.271757	-0.0605218	0.123211	-0.190917	0.394253	-0.0191991
1236	R-Q-S-L-N-D-R-I	0.0158261	0.158958	-0.00565614	-0.182137	0.0487603	-0.11264
1237	R-Q-S-L-T-L-L-R	-0.346673	-0.0570864	0.00371834	-0.0250465	-0.0573539	0.190309
1238	R-Q-S-L-T-L-L-Q	-0.265486	0.0792427	0.015348	-0.0422717	-0.217335	-0.112073
1239	R-Q-S-L-T-L-L-I	0.032499	-0.095523	0.0642375	-0.202803	0.0102828	-0.203977
1240	R-Q-S-L-T-L-R-R	-0.372516	-0.233481	0.0170677	-0.162932	0.102955	0.104096
1241	R-Q-S-L-T-L-R-Q	-0.0214262	-0.00582846	-0.0287156	0.309664	0.00520288	0.129136
1242	R-Q-S-L-T-L-R-I	0.222501	-0.0868762	-0.133173	-0.140672	-0.00699868	-0.0193111
1243	R-Q-S-L-T-D-L-R	-0.318497	0.0456821	-0.215889	-0.200541	-0.16649	-0.0383636
1244	R-Q-S-L-T-D-L-Q	0.322776	0.0762427	0.0506857	0.427174	0.263271	-0.124427
1245	R-Q-S-L-T-D-L-I	-0.0636072	-0.0375872	0.131295	0.324492	-0.0270043	-0.133736
1246	R-Q-S-L-T-D-R-R	-0.0595241	-0.150132	-0.0371029	-0.0647463	-0.318432	-0.106233
1247	R-Q-S-L-T-D-R-Q	0.120224	-0.0444012	0.221907	-0.178545	-0.143708	-0.0227049
1248	R-Q-S-L-T-D-R-I	0.35181	-0.0802363	-0.0155295	-0.353825	0.187613	-0.0509742
1249	R-Q-S-L-L-L-L-R	-0.133713	0.0557438	-0.0457229	0.00495459	0.107473	-0.0368957
1250	R-Q-S-L-L-L-L-Q	0.0497829	-0.319172	-0.306681	-0.00917604	0.0834654	-0.110978
1251	R-Q-S-L-L-L-L-I	-0.256427	-0.0920259	0.051143	-0.2237	-0.0273896	-0.0343448
1252	R-Q-S-L-L-L-R-R	0.0575325	-0.194728	-0.00138769	0.0192648	0.0431748	0.00164707
1253	R-Q-S-L-L-L-R-Q	0.0868205	-0.117371	-0.440452	0.141596	0.205981	0.0506622
1254	R-Q-S-L-L-L-R-I	-0.205127	0.0119449	-0.0337474	-0.177904	0.0799956	0.0112
1255	R-Q-S-L-L-D-L-R	-0.0893833	-0.0195047	0.122786	-0.00143726	-0.329621	0.0131687
1256	R-Q-S-L-L-D-L-Q	-0.0293583	-0.0460356	0.178793	-0.0653062	0.270793	0.0719955
1257	R-Q-S-L-L-D-L-I	-0.290152	-0.0135434	-0.249011	0.180941	0.0293814	-0.0468672
1258	R-Q-S-L-L-D-R-R	-0.359572	-0.208715	0.0461091	0.257195	0.206046	-0.176423
1259	R-Q-S-L-L-D-R-Q	0.0133164	0.0022995	0.141475	0.3577	0.289673	-0.0297432
1260	R-Q-S-L-L-D-R-I	0.191923	-0.0258456	0.090823	-0.131843	-0.00769287	0.0997913
1261	R-Q-S-D-N-L-L-R	-0.18235	-0.00645157	0.220748	0.109162	-0.156259	-0.134681
1262	R-Q-S-D-N-L-L-Q	-0.0448811	-0.0924597	-0.0469774	-0.00552338	-0.0017699	-0.114586
1263	R-Q-S-D-N-L-L-I	-0.293	-0.199734	0.20924	-0.0954488	0.236709	0.0174523
1264	R-Q-S-D-N-L-R-R	-0.409208	-0.0714064	-0.269866	-0.431241	-0.274596	-0.122823
1265	R-Q-S-D-N-L-R-Q	0.239295	-0.0107695	-0.21444	-0.0209122	0.0614713	0.146659
1266	R-Q-S-D-N-L-R-I	-0.0596096	-0.21914	-0.0750735	-0.116321	-0.0292438	-0.03859
1267	R-Q-S-D-N-D-L-R	-0.257511	-0.0736952	-0.399239	0.10157	0.00252135	0.0567086
1268	R-Q-S-D-N-D-L-Q	0.0981882	-0.00564777	-0.0870049	0.0448512	0.0878132	0.0246533
1269	R-Q-S-D-N-D-L-I	-0.0999702	0.176193	-0.223752	-0.28821	0.165094	-0.0446203
1270	R-Q-S-D-N-D-R-R	-0.195767	-0.105179	0.00594633	-0.114209	-0.100434	0.0901951
1271	R-Q-S-D-N-D-R-Q	-0.188262	-0.227788	-0.105228	-0.128798	-0.0115036	-0.124191
1272	R-Q-S-D-N-D-R-I	-0.0856188	0.0640876	-0.0490585	-0.255518	0.452757	-0.0748927
1273	R-Q-S-D-T-L-L-R	-0.181519	-0.23692	-0.519449	0.275492	-0.141631	-0.162802
1274	R-Q-S-D-T-L-L-Q	-0.336556	0.209453	0.385356	0.0304432	0.152933	-0.0716915
1275	R-Q-S-D-T-L-L-I	-0.0244062	0.0231021	-0.0276721	-0.145168	-0.153253	0.0979141
1276	R-Q-S-D-T-L-R-R	-0.0614253	-0.225477	-0.107552	0.124863	0.0729473	0.261
1277	R-Q-S-D-T-L-R-Q	-0.0195519	-0.0435339	-0.203627	0.501607	-0.451025	0.118928
1278	R-Q-S-D-T-L-R-I	0.0826814	-0.112409	-0.0281201	0.197309	0.0639949	-0.0566007
1279	R-Q-S-D-T-D-L-R	-0.0669742	-0.175913	0.080818	0.0625203	0.22658	0.0557346
1280	R-Q-S-D-T-D-L-Q	-0.0759088	-0.0453887	-0.0844137	-0.230658	-0.0919438	0.111761
1281	R-Q-S-D-T-D-L-I	0.197493	0.0297149	0.065773	-0.377932	0.0771978	-0.0059304
1282	R-Q-S-D-T-D-R-R	-0.0621597	-0.0839426	0.0285369	0.0992674	0.40309	-0.318875
1283	R-Q-S-D-T-D-R-Q	-0.165627	0.02192	-0.0806761	-0.0881637	-0.219722	-0.0194533
1284	R-Q-S-D-T-D-R-I	0.0300543	-0.0522935	-0.0663218	0.362706	0.0105643	-0.0634306
1285	R-Q-S-D-L-L-L-R	-0.0758664	-0.192535	-0.0706993	0.045739	-0.407435	-0.224606
1286	R-Q-S-D-L-L-L-Q	-0.0874478	-0.203488	0.0352865	-0.071044	0.256277	-0.0103855
1287	R-Q-S-D-L-L-L-I	-0.236762	-0.111311	0.086126	0.0297707	0.174125	0.192735
1288	R-Q-S-D-L-L-R-R	-0.0618472	-0.16422	-0.342196	0.155555	-0.0644594	0.00266317
1289	R-Q-S-D-L-L-R-Q	0.088891	0.151455	-0.0362179	-0.128294	0.244549	-0.157385
1290	R-Q-S-D-L-L-R-I	0.143564	-0.0950868	-0.0448793	-0.314337	0.221918	0.158282
1291	R-Q-S-D-L-D-L-R	-0.503442	-0.118974	-0.0869321	-0.406207	0.204422	0.240299
1292	R-Q-S-D-L-D-L-Q	0.088662	0.0865726	0.26197	0.330839	0.0387726	0.200994
1293	R-Q-S-D-L-D-L-I	0.136132	0.016571	0.162168	-0.115237	0.179221	-0.177371
1294	R-Q-S-D-L-D-R-R	0.104727	0.0574251	-0.0933043	-0.0449519	0.197871	-0.00398899
1295	R-Q-S-D-L-D-R-Q	-0.0463899	-0.0999108	-0.100307	0.20511	-0.159224	-0.494719
1296	R-Q-S-D-L-D-R-I	-0.179712	-0.112971	-0.179237	0.432425	-0.286096	-0.216225
