# Supplementary material for: Machine learning-coupled combinatorial mutagenesis enables resource-efficient engineering of CRISPR-Cas9 genome editor activities
Source: Nat Commun. 2022 Apr 25;13:2219. doi: 10.1038/s41467-022-29874-5 (PMC9039034; doi:10.1038/s41467-022-29874-5)
Supplement: Supplementary file 11 — Supplementary Data 7 [file 41467_2022_29874_MOESM11_ESM.xlsx]

## Sheet: Sheet 1
saCas9_performance
samplenames	sgRNA	v_percent	reps	embedding	para	variant_no	cors	rsquare	overlaps	specificity	sensitivity	precision	NDCG_score	enrichment
ACAAGT_10_s1_bepler_p1	ACAAGT	10	s1	bepler	p1	130	0.221398	0.0453309	2	87.6448	0	0	0.930479	3.07692
ACAAGT_10_s1_bepler_p2	ACAAGT	10	s1	bepler	p2	130	0.148476	0.0182545	1	0	100	0.384615	0.900439	1.53846
ACAAGT_10_s1_georgiev_p1	ACAAGT	10	s1	georgiev	p1	130	0.315689	0.0961697	4	66.0232	100	1.1236	0.935535	6.15385
ACAAGT_10_s1_georgiev_p2	ACAAGT	10	s1	georgiev	p2	130	0.27324	0.0710737	3	0	100	0.384615	0.91752	4.61538
ACAAGT_10_s2_bepler_p1	ACAAGT	10	s2	bepler	p1	130	0.171976	0.0258144	2	27.4131	100	0.529101	0.899971	3.07692
ACAAGT_10_s2_bepler_p2	ACAAGT	10	s2	bepler	p2	130	0.230358	0.0493946	2	0	100	0.384615	0.91126	3.07692
ACAAGT_10_s2_georgiev_p1	ACAAGT	10	s2	georgiev	p1	130	0.124851	0.0117722	1	6.56371	100	0.411523	0.894205	1.53846
ACAAGT_10_s2_georgiev_p2	ACAAGT	10	s2	georgiev	p2	130	0.364691	0.129639	5	0	100	0.384615	0.947745	7.69231
ACAAGT_10_s3_bepler_p1	ACAAGT	10	s3	bepler	p1	130	0.232603	0.050438	2	94.9807	0	0	0.929509	3.07692
ACAAGT_10_s3_bepler_p2	ACAAGT	10	s3	bepler	p2	130	0.252257	0.0600044	2	0	100	0.384615	0.924951	3.07692
ACAAGT_10_s3_georgiev_p1	ACAAGT	10	s3	georgiev	p1	130	0.16117	0.0222005	3	19.305	100	0.47619	0.897046	4.61538
ACAAGT_10_s3_georgiev_p2	ACAAGT	10	s3	georgiev	p2	130	0.244648	0.0562088	5	34.749	100	0.588235	0.943894	7.69231
ACAAGT_20_s1_bepler_p1	ACAAGT	20	s1	bepler	p1	260	0.311555	0.0935669	3	94.5946	0	0	0.94196	4.61538
ACAAGT_20_s1_bepler_p2	ACAAGT	20	s1	bepler	p2	260	0.30571	0.0899451	2	0.3861	100	0.3861	0.923622	3.07692
ACAAGT_20_s1_georgiev_p1	ACAAGT	20	s1	georgiev	p1	260	0.348631	0.118139	5	63.3205	100	1.04167	0.94647	7.69231
ACAAGT_20_s1_georgiev_p2	ACAAGT	20	s1	georgiev	p2	260	0.460524	0.209028	5	94.2085	100	6.25	0.952814	7.69231
ACAAGT_20_s2_bepler_p1	ACAAGT	20	s2	bepler	p1	260	0.0614528	-8.48898e-05	0	12.3552	0	0	0.881013	0
ACAAGT_20_s2_bepler_p2	ACAAGT	20	s2	bepler	p2	260	0.153167	0.0196752	0	0	100	0.384615	0.892181	0
ACAAGT_20_s2_georgiev_p1	ACAAGT	20	s2	georgiev	p1	260	0.13707	0.0149849	0	0	100	0.384615	0.888839	0
ACAAGT_20_s2_georgiev_p2	ACAAGT	20	s2	georgiev	p2	260	0.103418	0.00686084	0	0	100	0.384615	0.883966	0
ACAAGT_20_s3_bepler_p1	ACAAGT	20	s3	bepler	p1	260	0.298107	0.0853362	4	84.1699	100	2.38095	0.945371	6.15385
ACAAGT_20_s3_bepler_p2	ACAAGT	20	s3	bepler	p2	260	0.28192	0.0759112	3	10.8108	100	0.431034	0.941771	4.61538
ACAAGT_20_s3_georgiev_p1	ACAAGT	20	s3	georgiev	p1	260	0.23193	0.0501241	4	13.5135	100	0.444444	0.937564	6.15385
ACAAGT_20_s3_georgiev_p2	ACAAGT	20	s3	georgiev	p2	260	0.360153	0.126337	5	44.4015	100	0.689655	0.951882	7.69231
ACAAGT_5_s1_bepler_p1	ACAAGT	5	s1	bepler	p1	65	0.119834	0.0105399	2	91.1197	0	0	0.906255	3.07692
ACAAGT_5_s1_bepler_p2	ACAAGT	5	s1	bepler	p2	65	0.142359	0.0164687	2	3.0888	100	0.396825	0.910665	3.07692
ACAAGT_5_s1_georgiev_p1	ACAAGT	5	s1	georgiev	p1	65	0.13731	0.0150511	2	63.7066	100	1.05263	0.886995	3.07692
ACAAGT_5_s1_georgiev_p2	ACAAGT	5	s1	georgiev	p2	65	0.22466	0.0467916	2	0	100	0.384615	0.919419	3.07692
ACAAGT_5_s2_bepler_p1	ACAAGT	5	s2	bepler	p1	65	0.0618005	-4.18656e-05	0	21.6216	0	0	0.881757	0
ACAAGT_5_s2_bepler_p2	ACAAGT	5	s2	bepler	p2	65	0.132307	0.0136971	1	0	100	0.384615	0.895075	1.53846
ACAAGT_5_s2_georgiev_p1	ACAAGT	5	s2	georgiev	p1	65	0.128832	0.0127861	0	4.6332	100	0.403226	0.887459	0
ACAAGT_5_s2_georgiev_p2	ACAAGT	5	s2	georgiev	p2	65	0.138473	0.0153732	0	0	100	0.384615	0.893397	0
ACAAGT_5_s3_bepler_p1	ACAAGT	5	s3	bepler	p1	65	0.119326	0.0104178	1	96.5251	0	0	0.917097	1.53846
ACAAGT_5_s3_bepler_p2	ACAAGT	5	s3	bepler	p2	65	0.0985064	0.00586516	2	0	100	0.384615	0.904614	3.07692
ACAAGT_5_s3_georgiev_p1	ACAAGT	5	s3	georgiev	p1	65	0.109815	0.00823001	1	65.6371	0	0	0.900048	1.53846
ACAAGT_5_s3_georgiev_p2	ACAAGT	5	s3	georgiev	p2	65	0.133128	0.0139159	1	0.3861	100	0.3861	0.904396	1.53846
ACAAGT_50_s1_bepler_p1	ACAAGT	50	s1	bepler	p1	648	0.366297	0.130818	4	97.6834	0	0	0.937916	6.15385
ACAAGT_50_s1_bepler_p2	ACAAGT	50	s1	bepler	p2	648	0.409642	0.164581	5	99.6139	0	0	0.953666	7.69231
ACAAGT_50_s1_georgiev_p1	ACAAGT	50	s1	georgiev	p1	648	0.410816	0.165548	5	91.1197	100	4.16667	0.9548	7.69231
ACAAGT_50_s1_georgiev_p2	ACAAGT	50	s1	georgiev	p2	648	0.509967	0.257199	5	91.8919	100	4.54545	0.951293	7.69231
ACAAGT_50_s2_bepler_p1	ACAAGT	50	s2	bepler	p1	648	0.356392	0.123632	3	88.8031	100	3.33333	0.936668	4.61538
ACAAGT_50_s2_bepler_p2	ACAAGT	50	s2	bepler	p2	648	0.350061	0.119142	5	95.7529	100	8.33333	0.937527	7.69231
ACAAGT_50_s2_georgiev_p1	ACAAGT	50	s2	georgiev	p1	648	0.398966	0.155915	5	61.39	100	0.990099	0.957395	7.69231
ACAAGT_50_s2_georgiev_p2	ACAAGT	50	s2	georgiev	p2	648	0.496768	0.243859	5	71.4286	100	1.33333	0.950392	7.69231
ACAAGT_50_s3_bepler_p1	ACAAGT	50	s3	bepler	p1	648	0.26198	0.0650234	3	74.5174	100	1.49254	0.920239	4.61538
ACAAGT_50_s3_bepler_p2	ACAAGT	50	s3	bepler	p2	648	0.302063	0.0877198	4	97.6834	0	0	0.934949	6.15385
ACAAGT_50_s3_georgiev_p1	ACAAGT	50	s3	georgiev	p1	648	0.275665	0.0724095	3	13.1274	100	0.442478	0.90965	4.61538
ACAAGT_50_s3_georgiev_p2	ACAAGT	50	s3	georgiev	p2	648	0.467286	0.215327	5	72.5869	100	1.38889	0.955474	7.69231
ACAAGT_70_s1_bepler_p1	ACAAGT	70	s1	bepler	p1	907	0.350186	0.11923	3	94.9807	0	0	0.948176	4.61538
ACAAGT_70_s1_bepler_p2	ACAAGT	70	s1	bepler	p2	907	0.417089	0.170761	5	99.2278	0	0	0.955385	7.69231
ACAAGT_70_s1_georgiev_p1	ACAAGT	70	s1	georgiev	p1	907	0.377202	0.138957	5	76.4479	100	1.6129	0.95215	7.69231
ACAAGT_70_s1_georgiev_p2	ACAAGT	70	s1	georgiev	p2	907	0.507453	0.25463	5	98.4556	100	20	0.958845	7.69231
ACAAGT_70_s2_bepler_p1	ACAAGT	70	s2	bepler	p1	907	0.334554	0.108484	3	91.1197	100	4.16667	0.939893	4.61538
ACAAGT_70_s2_bepler_p2	ACAAGT	70	s2	bepler	p2	907	0.380924	0.14179	3	98.8417	0	0	0.941686	4.61538
ACAAGT_70_s2_georgiev_p1	ACAAGT	70	s2	georgiev	p1	907	0.358235	0.124953	5	88.8031	100	3.33333	0.950505	7.69231
ACAAGT_70_s2_georgiev_p2	ACAAGT	70	s2	georgiev	p2	907	0.502227	0.249334	5	86.1004	100	2.7027	0.95839	7.69231
ACAAGT_70_s3_bepler_p1	ACAAGT	70	s3	bepler	p1	907	0.361144	0.127054	4	94.9807	100	7.14286	0.946118	6.15385
ACAAGT_70_s3_bepler_p2	ACAAGT	70	s3	bepler	p2	907	0.400651	0.157267	5	97.2973	0	0	0.950099	7.69231
ACAAGT_70_s3_georgiev_p1	ACAAGT	70	s3	georgiev	p1	907	0.385303	0.145158	5	63.7066	100	1.05263	0.95668	7.69231
ACAAGT_70_s3_georgiev_p2	ACAAGT	70	s3	georgiev	p2	907	0.481157	0.228533	5	66.4093	100	1.13636	0.953796	7.69231
GGTGGT_10_s1_bepler_p1	GGTGGT	10	s1	bepler	p1	130	0.295962	0.0840573	5	98.8372	50	25	0.922209	7.69231
GGTGGT_10_s1_bepler_p2	GGTGGT	10	s1	bepler	p2	130	0.289135	0.0800468	4	21.3178	100	0.97561	0.952804	6.15385
GGTGGT_10_s1_georgiev_p1	GGTGGT	10	s1	georgiev	p1	130	0.36913	0.132909	6	96.124	100	16.6667	0.960093	9.23077
GGTGGT_10_s1_georgiev_p2	GGTGGT	10	s1	georgiev	p2	130	0.443488	0.193568	6	94.186	100	11.7647	0.967093	9.23077
GGTGGT_10_s2_bepler_p1	GGTGGT	10	s2	bepler	p1	130	0.0291418	-0.00302343	1	76.3566	100	3.1746	0.87917	1.53846
GGTGGT_10_s2_bepler_p2	GGTGGT	10	s2	bepler	p2	130	0.199455	0.0360607	1	0	100	0.769231	0.919871	1.53846
GGTGGT_10_s2_georgiev_p1	GGTGGT	10	s2	georgiev	p1	130	0.222076	0.0456331	3	3.10078	100	0.793651	0.902595	4.61538
GGTGGT_10_s2_georgiev_p2	GGTGGT	10	s2	georgiev	p2	130	0.262528	0.0653124	3	0	100	0.769231	0.936681	4.61538
GGTGGT_10_s3_bepler_p1	GGTGGT	10	s3	bepler	p1	130	0.0784558	0.00230321	2	39.5349	100	1.26582	0.907904	3.07692
GGTGGT_10_s3_bepler_p2	GGTGGT	10	s3	bepler	p2	130	0.204705	0.0381907	4	0	100	0.769231	0.927524	6.15385
GGTGGT_10_s3_georgiev_p1	GGTGGT	10	s3	georgiev	p1	130	0.149295	0.0184995	2	14.3411	100	0.896861	0.932452	3.07692
GGTGGT_10_s3_georgiev_p2	GGTGGT	10	s3	georgiev	p2	130	0.439043	0.18963	5	0	100	0.769231	0.955795	7.69231
GGTGGT_20_s1_bepler_p1	GGTGGT	20	s1	bepler	p1	260	0.328275	0.104306	5	97.2868	100	22.2222	0.947018	7.69231
GGTGGT_20_s1_bepler_p2	GGTGGT	20	s1	bepler	p2	260	0.458941	0.207567	4	0	100	0.769231	0.956769	6.15385
GGTGGT_20_s1_georgiev_p1	GGTGGT	20	s1	georgiev	p1	260	0.309189	0.0920927	4	35.6589	100	1.19048	0.949086	6.15385
GGTGGT_20_s1_georgiev_p2	GGTGGT	20	s1	georgiev	p2	260	0.539095	0.287874	6	98.062	100	28.5714	0.968134	9.23077
GGTGGT_20_s2_bepler_p1	GGTGGT	20	s2	bepler	p1	260	0.348709	0.118193	4	97.6744	50	14.2857	0.956322	6.15385
GGTGGT_20_s2_bepler_p2	GGTGGT	20	s2	bepler	p2	260	0.352035	0.120533	3	93.0233	50	5.26316	0.950889	4.61538
GGTGGT_20_s2_georgiev_p1	GGTGGT	20	s2	georgiev	p1	260	0.35788	0.124699	5	83.3333	100	4.44444	0.959213	7.69231
GGTGGT_20_s2_georgiev_p2	GGTGGT	20	s2	georgiev	p2	260	0.558614	0.309383	6	98.062	100	28.5714	0.964509	9.23077
GGTGGT_20_s3_bepler_p1	GGTGGT	20	s3	bepler	p1	260	0.406486	0.161995	6	99.2248	100	50	0.964071	9.23077
GGTGGT_20_s3_bepler_p2	GGTGGT	20	s3	bepler	p2	260	0.367981	0.132059	6	97.6744	100	25	0.943704	9.23077
GGTGGT_20_s3_georgiev_p1	GGTGGT	20	s3	georgiev	p1	260	0.413433	0.167713	5	96.124	100	16.6667	0.967205	7.69231
GGTGGT_20_s3_georgiev_p2	GGTGGT	20	s3	georgiev	p2	260	0.5866	0.341557	6	98.8372	100	40	0.965346	9.23077
GGTGGT_5_s1_bepler_p1	GGTGGT	5	s1	bepler	p1	65	0.183036	0.029756	1	32.1705	100	1.12994	0.901656	1.53846
GGTGGT_5_s1_bepler_p2	GGTGGT	5	s1	bepler	p2	65	0.311261	0.0933828	3	0	100	0.769231	0.937063	4.61538
GGTGGT_5_s1_georgiev_p1	GGTGGT	5	s1	georgiev	p1	65	0.169266	0.0248859	4	30.6202	100	1.10497	0.904292	6.15385
GGTGGT_5_s1_georgiev_p2	GGTGGT	5	s1	georgiev	p2	65	0.464417	0.212643	5	0	100	0.769231	0.969694	7.69231
GGTGGT_5_s2_bepler_p1	GGTGGT	5	s2	bepler	p1	65	0.21189	0.0411953	1	45.3488	100	1.3986	0.912256	1.53846
GGTGGT_5_s2_bepler_p2	GGTGGT	5	s2	bepler	p2	65	0.319327	0.0984888	3	0	100	0.769231	0.938816	4.61538
GGTGGT_5_s2_georgiev_p1	GGTGGT	5	s2	georgiev	p1	65	0.122332	0.0111472	2	2.32558	100	0.787402	0.925419	3.07692
GGTGGT_5_s2_georgiev_p2	GGTGGT	5	s2	georgiev	p2	65	0.223378	0.0462153	5	0	100	0.769231	0.918705	7.69231
GGTGGT_5_s3_bepler_p1	GGTGGT	5	s3	bepler	p1	65	0.166657	0.0240064	2	37.9845	100	1.23457	0.901195	3.07692
GGTGGT_5_s3_bepler_p2	GGTGGT	5	s3	bepler	p2	65	0.286998	0.0788112	3	0	100	0.769231	0.929455	4.61538
GGTGGT_5_s3_georgiev_p1	GGTGGT	5	s3	georgiev	p1	65	0.227664	0.0481557	2	43.7984	100	1.36054	0.929861	3.07692
GGTGGT_5_s3_georgiev_p2	GGTGGT	5	s3	georgiev	p2	65	0.294308	0.0830767	3	26.3566	100	1.04167	0.944766	4.61538
GGTGGT_50_s1_bepler_p1	GGTGGT	50	s1	bepler	p1	648	0.534218	0.282619	6	98.8372	100	40	0.969606	9.23077
GGTGGT_50_s1_bepler_p2	GGTGGT	50	s1	bepler	p2	648	0.628191	0.392278	6	100	100	100	0.970037	9.23077
GGTGGT_50_s1_georgiev_p1	GGTGGT	50	s1	georgiev	p1	648	0.546827	0.296303	6	96.124	100	16.6667	0.971817	9.23077
GGTGGT_50_s1_georgiev_p2	GGTGGT	50	s1	georgiev	p2	648	0.672532	0.450177	6	98.8372	100	40	0.974381	9.23077
GGTGGT_50_s2_bepler_p1	GGTGGT	50	s2	bepler	p1	648	0.499225	0.246316	6	97.2868	100	22.2222	0.970965	9.23077
GGTGGT_50_s2_bepler_p2	GGTGGT	50	s2	bepler	p2	648	0.54198	0.291005	6	96.5116	100	18.1818	0.970296	9.23077
GGTGGT_50_s2_georgiev_p1	GGTGGT	50	s2	georgiev	p1	648	0.470603	0.218449	6	92.2481	100	9.09091	0.967985	9.23077
GGTGGT_50_s2_georgiev_p2	GGTGGT	50	s2	georgiev	p2	648	0.606141	0.364955	6	96.5116	100	18.1818	0.968113	9.23077
GGTGGT_50_s3_bepler_p1	GGTGGT	50	s3	bepler	p1	648	0.433385	0.184675	6	85.6589	100	5.12821	0.970877	9.23077
GGTGGT_50_s3_bepler_p2	GGTGGT	50	s3	bepler	p2	648	0.554797	0.305116	6	96.5116	100	18.1818	0.970354	9.23077
GGTGGT_50_s3_georgiev_p1	GGTGGT	50	s3	georgiev	p1	648	0.464089	0.212338	6	87.9845	100	6.06061	0.970389	9.23077
GGTGGT_50_s3_georgiev_p2	GGTGGT	50	s3	georgiev	p2	648	0.635285	0.401276	6	98.8372	100	40	0.971723	9.23077
GGTGGT_70_s1_bepler_p1	GGTGGT	70	s1	bepler	p1	907	0.496898	0.243989	6	98.8372	100	40	0.970112	9.23077
GGTGGT_70_s1_bepler_p2	GGTGGT	70	s1	bepler	p2	907	0.638592	0.405505	6	100	100	100	0.973113	9.23077
GGTGGT_70_s1_georgiev_p1	GGTGGT	70	s1	georgiev	p1	907	0.566644	0.318454	6	98.062	100	28.5714	0.974106	9.23077
GGTGGT_70_s1_georgiev_p2	GGTGGT	70	s1	georgiev	p2	907	0.650387	0.420766	6	98.8372	100	40	0.973116	9.23077
GGTGGT_70_s2_bepler_p1	GGTGGT	70	s2	bepler	p1	907	0.494417	0.241519	6	98.062	100	28.5714	0.968115	9.23077
GGTGGT_70_s2_bepler_p2	GGTGGT	70	s2	bepler	p2	907	0.637698	0.404359	6	100	100	100	0.973328	9.23077
GGTGGT_70_s2_georgiev_p1	GGTGGT	70	s2	georgiev	p1	907	0.558556	0.309318	6	98.062	100	28.5714	0.970022	9.23077
GGTGGT_70_s2_georgiev_p2	GGTGGT	70	s2	georgiev	p2	907	0.684434	0.46639	6	98.8372	100	40	0.970163	9.23077
GGTGGT_70_s3_bepler_p1	GGTGGT	70	s3	bepler	p1	907	0.531235	0.279428	6	99.2248	100	50	0.971989	9.23077
GGTGGT_70_s3_bepler_p2	GGTGGT	70	s3	bepler	p2	907	0.652227	0.423173	6	100	100	100	0.970713	9.23077
GGTGGT_70_s3_georgiev_p1	GGTGGT	70	s3	georgiev	p1	907	0.563363	0.314732	6	96.5116	100	18.1818	0.973771	9.23077
GGTGGT_70_s3_georgiev_p2	GGTGGT	70	s3	georgiev	p2	907	0.673911	0.45204	6	98.8372	100	40	0.973612	9.23077
TGGAGT_10_s1_bepler_p1	TGGAGT	10	s1	bepler	p1	130	0.251076	0.0594075	5	97.2868	100	22.2222	0.943915	7.69231
TGGAGT_10_s1_bepler_p2	TGGAGT	10	s1	bepler	p2	130	0.231258	0.0498118	4	51.1628	100	1.5625	0.942505	6.15385
TGGAGT_10_s1_georgiev_p1	TGGAGT	10	s1	georgiev	p1	130	0.184236	0.0301985	3	89.1473	100	6.66667	0.920679	4.61538
TGGAGT_10_s1_georgiev_p2	TGGAGT	10	s1	georgiev	p2	130	0.260182	0.0640811	4	0	100	0.769231	0.949878	6.15385
TGGAGT_10_s2_bepler_p1	TGGAGT	10	s2	bepler	p1	130	0.204634	0.0381615	2	92.6357	100	9.52381	0.905268	3.07692
TGGAGT_10_s2_bepler_p2	TGGAGT	10	s2	bepler	p2	130	0.201383	0.0368365	3	0	100	0.769231	0.898205	4.61538
TGGAGT_10_s2_georgiev_p1	TGGAGT	10	s2	georgiev	p1	130	0.242204	0.055014	3	17.0543	100	0.925926	0.907341	4.61538
TGGAGT_10_s2_georgiev_p2	TGGAGT	10	s2	georgiev	p2	130	0.326294	0.103005	3	0	100	0.769231	0.91807	4.61538
TGGAGT_10_s3_bepler_p1	TGGAGT	10	s3	bepler	p1	130	-0.0794672	0.00246355	0	14.7287	100	0.900901	0.874592	0
TGGAGT_10_s3_bepler_p2	TGGAGT	10	s3	bepler	p2	130	-0.0629825	0.000106195	0	0	100	0.769231	0.883081	0
TGGAGT_10_s3_georgiev_p1	TGGAGT	10	s3	georgiev	p1	130	0.00224582	-0.00387091	2	12.4031	100	0.877193	0.894453	3.07692
TGGAGT_10_s3_georgiev_p2	TGGAGT	10	s3	georgiev	p2	130	0.057295	-0.000580533	1	0	100	0.769231	0.895837	1.53846
TGGAGT_20_s1_bepler_p1	TGGAGT	20	s1	bepler	p1	260	0.0425282	-0.00206031	0	0.387597	100	0.772201	0.886003	0
TGGAGT_20_s1_bepler_p2	TGGAGT	20	s1	bepler	p2	260	0.113007	0.00894406	2	0	100	0.769231	0.91589	3.07692
TGGAGT_20_s1_georgiev_p1	TGGAGT	20	s1	georgiev	p1	260	0.0669471	0.000623319	1	0	100	0.769231	0.902784	1.53846
TGGAGT_20_s1_georgiev_p2	TGGAGT	20	s1	georgiev	p2	260	0.199829	0.0362104	1	0	100	0.769231	0.914473	1.53846
TGGAGT_20_s2_bepler_p1	TGGAGT	20	s2	bepler	p1	260	0.192511	0.0333282	2	13.9535	100	0.892857	0.901288	3.07692
TGGAGT_20_s2_bepler_p2	TGGAGT	20	s2	bepler	p2	260	0.250987	0.0593629	2	0	100	0.769231	0.920825	3.07692
TGGAGT_20_s2_georgiev_p1	TGGAGT	20	s2	georgiev	p1	260	0.24469	0.0562291	3	0	100	0.769231	0.931497	4.61538
TGGAGT_20_s2_georgiev_p2	TGGAGT	20	s2	georgiev	p2	260	0.401533	0.157978	5	0	100	0.769231	0.974922	7.69231
TGGAGT_20_s3_bepler_p1	TGGAGT	20	s3	bepler	p1	260	0.187197	0.0313025	3	96.5116	100	18.1818	0.915901	4.61538
TGGAGT_20_s3_bepler_p2	TGGAGT	20	s3	bepler	p2	260	0.26235	0.0652183	4	94.5736	100	12.5	0.936912	6.15385
TGGAGT_20_s3_georgiev_p1	TGGAGT	20	s3	georgiev	p1	260	0.249659	0.0586952	3	69.7674	100	2.5	0.923585	4.61538
TGGAGT_20_s3_georgiev_p2	TGGAGT	20	s3	georgiev	p2	260	0.46363	0.21191	4	86.0465	100	5.26316	0.9486	6.15385
TGGAGT_5_s1_bepler_p1	TGGAGT	5	s1	bepler	p1	65	0.111393	0.00858057	0	10.8527	100	0.862069	0.893435	0
TGGAGT_5_s1_bepler_p2	TGGAGT	5	s1	bepler	p2	65	0.0331178	-0.00277493	0	0	100	0.769231	0.881256	0
TGGAGT_5_s1_georgiev_p1	TGGAGT	5	s1	georgiev	p1	65	-0.0610057	-0.000139849	0	0	100	0.769231	0.881575	0
TGGAGT_5_s1_georgiev_p2	TGGAGT	5	s1	georgiev	p2	65	0.0158033	-0.00362526	0	0	100	0.769231	0.889449	0
TGGAGT_5_s2_bepler_p1	TGGAGT	5	s2	bepler	p1	65	0.0338582	-0.00272515	2	44.9612	100	1.38889	0.891611	3.07692
TGGAGT_5_s2_bepler_p2	TGGAGT	5	s2	bepler	p2	65	-0.012876	-0.00370953	1	0	100	0.769231	0.891845	1.53846
TGGAGT_5_s2_georgiev_p1	TGGAGT	5	s2	georgiev	p1	65	0.025414	-0.00322759	2	16.6667	100	0.921659	0.895513	3.07692
TGGAGT_5_s2_georgiev_p2	TGGAGT	5	s2	georgiev	p2	65	0.169429	0.0249414	2	0	100	0.769231	0.91603	3.07692
TGGAGT_5_s3_bepler_p1	TGGAGT	5	s3	bepler	p1	65	0.276316	0.0727705	4	89.9225	100	7.14286	0.94209	6.15385
TGGAGT_5_s3_bepler_p2	TGGAGT	5	s3	bepler	p2	65	0.332367	0.10702	6	79.845	100	3.7037	0.95716	9.23077
TGGAGT_5_s3_georgiev_p1	TGGAGT	5	s3	georgiev	p1	65	0.315799	0.0962394	3	69.3798	100	2.46914	0.955499	4.61538
TGGAGT_5_s3_georgiev_p2	TGGAGT	5	s3	georgiev	p2	65	0.402407	0.158683	6	82.9457	100	4.34783	0.962008	9.23077
TGGAGT_50_s1_bepler_p1	TGGAGT	50	s1	bepler	p1	648	0.27089	0.0697898	3	77.907	100	3.38983	0.943925	4.61538
TGGAGT_50_s1_bepler_p2	TGGAGT	50	s1	bepler	p2	648	0.339487	0.111822	4	67.0543	100	2.29885	0.960613	6.15385
TGGAGT_50_s1_georgiev_p1	TGGAGT	50	s1	georgiev	p1	648	0.365704	0.130381	4	32.9457	100	1.14286	0.960508	6.15385
TGGAGT_50_s1_georgiev_p2	TGGAGT	50	s1	georgiev	p2	648	0.50174	0.248842	4	98.4496	100	33.3333	0.940222	6.15385
TGGAGT_50_s2_bepler_p1	TGGAGT	50	s2	bepler	p1	648	0.325096	0.102221	4	91.8605	100	8.69565	0.959424	6.15385
TGGAGT_50_s2_bepler_p2	TGGAGT	50	s2	bepler	p2	648	0.330516	0.105788	4	8.52713	100	0.840336	0.947587	6.15385
TGGAGT_50_s2_georgiev_p1	TGGAGT	50	s2	georgiev	p1	648	0.378972	0.140301	4	87.5969	100	5.88235	0.959386	6.15385
TGGAGT_50_s2_georgiev_p2	TGGAGT	50	s2	georgiev	p2	648	0.518429	0.265935	4	94.9612	100	13.3333	0.960551	6.15385
TGGAGT_50_s3_bepler_p1	TGGAGT	50	s3	bepler	p1	648	0.278278	0.0738626	3	85.6589	100	5.12821	0.942983	4.61538
TGGAGT_50_s3_bepler_p2	TGGAGT	50	s3	bepler	p2	648	0.369367	0.133085	3	94.186	100	11.7647	0.960787	4.61538
TGGAGT_50_s3_georgiev_p1	TGGAGT	50	s3	georgiev	p1	648	0.372189	0.135185	4	80.2326	100	3.77358	0.962715	6.15385
TGGAGT_50_s3_georgiev_p2	TGGAGT	50	s3	georgiev	p2	648	0.507368	0.254544	4	98.8372	100	40	0.940463	6.15385
TGGAGT_70_s1_bepler_p1	TGGAGT	70	s1	bepler	p1	907	0.355839	0.123236	4	90.3101	100	7.40741	0.962845	6.15385
TGGAGT_70_s1_bepler_p2	TGGAGT	70	s1	bepler	p2	907	0.43884	0.189451	4	97.2868	100	22.2222	0.966276	6.15385
TGGAGT_70_s1_georgiev_p1	TGGAGT	70	s1	georgiev	p1	907	0.423066	0.175803	4	91.0853	100	8	0.954329	6.15385
TGGAGT_70_s1_georgiev_p2	TGGAGT	70	s1	georgiev	p2	907	0.497321	0.244411	4	96.5116	100	18.1818	0.941049	6.15385
TGGAGT_70_s2_bepler_p1	TGGAGT	70	s2	bepler	p1	907	0.358521	0.12516	4	89.5349	100	6.89655	0.966507	6.15385
TGGAGT_70_s2_bepler_p2	TGGAGT	70	s2	bepler	p2	907	0.429596	0.181392	4	95.7364	100	15.3846	0.960122	6.15385
TGGAGT_70_s2_georgiev_p1	TGGAGT	70	s2	georgiev	p1	907	0.420222	0.173395	4	83.3333	100	4.44444	0.956802	6.15385
TGGAGT_70_s2_georgiev_p2	TGGAGT	70	s2	georgiev	p2	907	0.509519	0.25674	4	96.5116	100	18.1818	0.944315	6.15385
TGGAGT_70_s3_bepler_p1	TGGAGT	70	s3	bepler	p1	907	0.320399	0.0991777	4	90.6977	100	7.69231	0.95675	6.15385
TGGAGT_70_s3_bepler_p2	TGGAGT	70	s3	bepler	p2	907	0.405016	0.160798	4	96.5116	100	18.1818	0.962193	6.15385
TGGAGT_70_s3_georgiev_p1	TGGAGT	70	s3	georgiev	p1	907	0.383644	0.143877	4	83.3333	100	4.44444	0.954223	6.15385
TGGAGT_70_s3_georgiev_p2	TGGAGT	70	s3	georgiev	p2	907	0.48748	0.234682	4	98.062	100	28.5714	0.941292	6.15385
