# Supplementary material for: Machine learning-coupled combinatorial mutagenesis enables resource-efficient engineering of CRISPR-Cas9 genome editor activities
Source: Nat Commun. 2022 Apr 25;13:2219. doi: 10.1038/s41467-022-29874-5 (PMC9039034; doi:10.1038/s41467-022-29874-5)
Supplement: Supplementary file 12 — Supplementary Data 8 [file 41467_2022_29874_MOESM12_ESM.xlsx]

## Sheet: Sheet1
Machine learning applied	Cas9 enzyme	sgRNA	Full variant library size	No. of variants in experimental screen (Actual empirical datapoints obtained)	Top-performing 5% variants identified*	Top-performing 10% variants identified*	% Overlap with true top-performing 5% variants	% Overlap with true top-performing 10% variants	Resource efficiency for top-performing 5% variants	Resource efficiency for top-performing 10% variants
-	SpCas9	Sg5	952	952 (650)	33	65	n.a.	n.a.	0.0346639	0.0682773
-	SpCas9	Sg8	952	952 (729)	37	73	n.a.	n.a.	0.0388655	0.0766807
-	SpCas9	Sg5off	952	952 (827)	42	83	n.a.	n.a.	0.0441176	0.0871849
-	KKH-SaCas9	sg1	1296	1296	65	130	n.a.	n.a.	0.0501543	0.100309
-	KKH-SaCas9	sg2	1296	1296	65	130	n.a.	n.a.	0.0501543	0.100309
-	KKH-SaCas9	sg3	1296	1296	65	130	n.a.	n.a.	0.0501543	0.100309
-	SpCas9	NGAT	58	58	3	6	n.a.	n.a.	0.0517241	0.103448
-	SpCas9	NGCC	58	58	3	6	n.a.	n.a.	0.0517241	0.103448
-	SpCas9	NGGG	58	58	3	6	n.a.	n.a.	0.0517241	0.103448
-	SpCas9	NGTA	58	58	3	6	n.a.	n.a.	0.0517241	0.103448
+	SpCas9	Sg5	952	130	17	45	51.5152	69.2308	0.130769	0.346154
+	SpCas9	Sg8	952	146	16	39	43.2432	53.4247	0.109589	0.267123
+	SpCas9	Sg5off	952	165	19	36	45.2381	43.3735	0.115152	0.218182
+	KKH-SaCas9	sg1	1296	260	26	44	40	33.8462	0.1	0.169231
+	KKH-SaCas9	sg2	1296	260	32	49	49.2308	37.6923	0.123077	0.188462
+	KKH-SaCas9	sg3	1296	260	29	43	44.6154	33.0769	0.111538	0.165385
+	SpCas9	NGAT	58	12	2	5	66.6667	83.3333	0.166667	0.416667
+	SpCas9	NGCC	58	12	2	5	66.6667	83.3333	0.166667	0.416667
+	SpCas9	NGGG	58	12	2	4	66.6667	66.6667	0.166667	0.333333
+	SpCas9	NGTA	58	12	0	4	0	66.6667	0	0.333333
* Number of top-performing 5%/10% variants identified in the machine learning group is determined from our best MLDE run.
# Resource efficiency refers to the experiental screening efforts needed in identifying true top-performing 5% variants.
n.a.: not applicable
