# Supplementary material for: Machine learning-coupled combinatorial mutagenesis enables resource-efficient engineering of CRISPR-Cas9 genome editor activities
Source: Nat Commun. 2022 Apr 25;13:2219. doi: 10.1038/s41467-022-29874-5 (PMC9039034; doi:10.1038/s41467-022-29874-5)
Supplement: Supplementary file 13 — Supplementary Data 9 [file 41467_2022_29874_MOESM13_ESM.xlsx]

## Sheet: Sheet1
This file contains a list of constructs used in this work
Construct ID	Design	Reference
pAWp9	pFUGW-UBCp-RFP-CMVp-GFP	Wong et al., PNAS, 2016; 113(9):2544-9
AWp112	pBT264-BsaI-BglII-U6-BbsIx2-sgRNA scaffold-EcoRI-BsaI	This study
AWp124	pFUGW-EFS-humanSaCas9(E782K, N968K, R1015H)-NLS-T2A-modBFP	This study
DTp2	pFUGW-EFS-humanSaCas9(E782K-Esp3Ix2-R1015H)-NLS-T2A-modBFP	This study
DTp4a	pFUGW-EFS-humanSaCas9(E782K-Esp3Ix2-R1015H)-NLS-T2A-modBFP-U6-GFPsg1-sgRNA scaffold	This study
DTp4b	pFUGW-EFS-humanSaCas9(E782K-Esp3Ix2-R1015H)-NLS-T2A-modBFP-U6-GFPsg4-sgRNA scaffold	This study
DTp4c	pFUGW-EFS-humanSaCas9(E782K-Esp3Ix2-R1015H)-NLS-T2A-modBFP-U6-GFPsg2-sgRNA scaffold	This study
DTp4d	pFUGW-EFS-humanSaCas9(E782K-Esp3Ix2-R1015H)-NLS-T2A-modBFP-U6-GFPsg3-sgRNA scaffold	This study
DTp4g	pFUGW-EFS-humanSaCas9(E782K-Esp3Ix2-R1015H)-NLS-T2A-modBFP-U6-GFPsg5-sgRNA scaffold	This study
DTp4i	pFUGW-EFS-humanSaCas9(E782K-Esp3Ix2-R1015H)-NLS-T2A-modBFP-U6-GFPsg6-sgRNA scaffold	This study
DTp4j	pFUGW-EFS-humanSaCas9(E782K-Esp3Ix2-R1015H)-NLS-T2A-modBFP-U6-GFPsg7-sgRNA scaffold	This study
DTp47A (SAV2 + R888Q889)	pFUGW-EFS-humanSaCas9(Y239H, N419D, R654A, G655A, E782K, N888R, A889Q, N968K, R1015H)-NLS-T2A-modBFP	This study
DTp52 (SAV2)	pFUGW-EFS-humanSaCas9(Y239H, N419D, R654A, G655A, E782K, N968K, R1015H)-NLS-T2A-modBFP	This study
ZRp7b	pFUGW-UBCp-RFP-CMVp-GFP-U6p-GFPsg8-M1	This study
pPZp112-M1	pFUGW-UBCp-RFP-CMVp-GFP-U6p-GFPsg1-M1	This study
pPZp112-M2	pFUGW-UBCp-RFP-CMVp-GFP-U6p-GFPsg1-M2	This study
pPZp112-M3	pFUGW-UBCp-RFP-CMVp-GFP-U6p-GFPsg1-M3	This study
pPZp112-M4	pFUGW-UBCp-RFP-CMVp-GFP-U6p-GFPsg1-M4	This study
pPZp112-M5	pFUGW-UBCp-RFP-CMVp-GFP-U6p-GFPsg1-M5	This study
pPZp112-M6	pFUGW-UBCp-RFP-CMVp-GFP-U6p-GFPsg1-M6	This study
pPZp112-M7	pFUGW-UBCp-RFP-CMVp-GFP-U6p-GFPsg1-M7	This study
pPZp112-M8	pFUGW-UBCp-RFP-CMVp-GFP-U6p-GFPsg1-M8	This study
pPZp112-M9	pFUGW-UBCp-RFP-CMVp-GFP-U6p-GFPsg1-M9	This study
pPZp112-M10	pFUGW-UBCp-RFP-CMVp-GFP-U6p-GFPsg1-M10	This study
pPZp112-M11	pFUGW-UBCp-RFP-CMVp-GFP-U6p-GFPsg1-M11	This study
pPZp112-M12	pFUGW-UBCp-RFP-CMVp-GFP-U6p-GFPsg1-M12	This study
pPZp112-M13	pFUGW-UBCp-RFP-CMVp-GFP-U6p-GFPsg1-M13	This study
pPZp112-M14	pFUGW-UBCp-RFP-CMVp-GFP-U6p-GFPsg1-M14	This study
pPZp112-M15	pFUGW-UBCp-RFP-CMVp-GFP-U6p-GFPsg1-M15	This study
pPZp112-M16	pFUGW-UBCp-RFP-CMVp-GFP-U6p-GFPsg1-M16	This study
pPZp112-M17	pFUGW-UBCp-RFP-CMVp-GFP-U6p-GFPsg1-M17	This study
pPZp112-M18	pFUGW-UBCp-RFP-CMVp-GFP-U6p-GFPsg1-M18	This study
pPZp112-M19	pFUGW-UBCp-RFP-CMVp-GFP-U6p-GFPsg1-M19	This study
pPZp112-M20	pFUGW-UBCp-RFP-CMVp-GFP-U6p-GFPsg1-M20	This study
