# Supplementary material for: Machine learning-coupled combinatorial mutagenesis enables resource-efficient engineering of CRISPR-Cas9 genome editor activities
Source: Nat Commun. 2022 Apr 25;13:2219. doi: 10.1038/s41467-022-29874-5 (PMC9039034; doi:10.1038/s41467-022-29874-5)
Supplement: Supplementary file 14 — Supplementary Data 10 [file 41467_2022_29874_MOESM14_ESM.xlsx]

## Sheet: Sheet1
This file contains a list of gRNA protospacer sequences used in this study
sgRNA ID	sgRNA protospacer sequence (*)
GFPsg1	GGACGGCGACGTAAACGGCC
GFPsg2	GGGCGAGGAGCTGTTCACCGG
GFPsg3	GCAACATCCTGGGGCACAAGC
GFPsg4	GGCGTGTCCGGCGAGGGCGAG
GFPsg5	GCTCGGCGCGGGTCTTGTAGT
GFPsg6	GGAACTTCACCTCGGCGCGGG
GFPsg7	GCACGGGGCCGTCGCCGATGG
GFPsg8	CACCTACGGCAAGCTGACCC
EMX1_sg1	GTGTGGTTCCAGAACCGGAGGA
EMX1_sg4	GCTCAGCCTGAGTGTTGAGGC
EMX1_sg6	GCAACCACAAACCCACGAGGG
EMX1_sg10	GGCTCTCCGAGGAGAAGGCCA
EMX1_sg2	TGGCCAGGCTTTGGGGAGGCC
EMX1_sg7	GGCCAGGCTTTGGGGAGGCC
VEGFA_sg8	GGGTGAGTGAGTGTGTGCGTG
AAVS1_sg4	GACTAGGAAGGAGGAGGCCT
CCR5_sg2	GTTGCCCTAAGGATTAAATGA
