# Supplementary material for: Machine learning-coupled combinatorial mutagenesis enables resource-efficient engineering of CRISPR-Cas9 genome editor activities
Source: Nat Commun. 2022 Apr 25;13:2219. doi: 10.1038/s41467-022-29874-5 (PMC9039034; doi:10.1038/s41467-022-29874-5)
Supplement: Supplementary file 15 — Supplementary Data 11 [file 41467_2022_29874_MOESM15_ESM.xlsx]

## Sheet: Sheet1
This file contains a list of primers and PCR conditions used for T7E1 assay
Target gene	Forward primer (5' to 3')	Reverse primer (5' to 3')
EMX1_sg1	GGAGCAGCTGGTCAGAGGGG	CCATAGGGAAGGGGGACACTGG
EMX1_sg4	GGAGCAGCTGGTCAGAGGGG	CCATAGGGAAGGGGGACACTGG
EMX1_sg6	GGAGCAGCTGGTCAGAGGGG	CCATAGGGAAGGGGGACACTGG
EMX1_sg10	GGAGCAGCTGGTCAGAGGGG	CCATAGGGAAGGGGGACACTGG
EMX1_sg2	GGAGCAGCTGGTCAGAGGGG	CCATAGGGAAGGGGGACACTGG
EMX1_sg7	GGAGCAGCTGGTCAGAGGGG	CCATAGGGAAGGGGGACACTGG
VEGFA_sg8	TCCAGATGGCACATTGTCAG	AGGGAGCAGGAAAGTGAGGT
AAVS1_sg4	ACACCTAGGACGCACCATTC	CTTGCTTTCTTTGCCTGGAC
CCR5_sg2	CCGGCCATTTCACTCTGACT	TTGCTGCTAGCTTCCCTGTC
