# Supplementary material for: Machine learning-coupled combinatorial mutagenesis enables resource-efficient engineering of CRISPR-Cas9 genome editor activities
Source: Nat Commun. 2022 Apr 25;13:2219. doi: 10.1038/s41467-022-29874-5 (PMC9039034; doi:10.1038/s41467-022-29874-5)
Supplement: Supplementary file 16 — Source Data [file 41467_2022_29874_MOESM16_ESM.xlsx]

## Sheet: Fig1a
Source data for Figure 1a can be found in Supplementary Data S2

## Sheet: Fig1b_sg5_8ON
AACombo	PredictedFitness	InTrainingData?	samplenames	sgRNA	variant_no	value	WT	WT_70	Fitness	rank_p	rank_e	labels
AQKHLQKR	0.793865	NO	Sg5_20_s3_bepler_p1	Sg5	130	1.3522	0.692041	yes	1.26549	1	0.939908	NA
AQAHLQKR	0.79314	NO	Sg5_20_s3_bepler_p1	Sg5	130	1.34905	0.692041	yes	1.79199	0.998948	0.990755	NA
AQAHLQRR	0.783227	YES	Sg5_20_s3_bepler_p1	Sg5	130	1.30607	0.692041	yes	1.72341	0.997897	0.989214	NA
AQKHLQHR	0.771918	NO	Sg5_20_s3_bepler_p1	Sg5	130	1.25704	0.692041	yes	1.93491	0.996845	0.995378	NA
AQKHLQRR	0.770123	YES	Sg5_20_s3_bepler_p1	Sg5	130	1.24926	0.692041	yes	1.51682	0.995794	0.975347	NA
AQAHLQHR	0.769024	NO	Sg5_20_s3_bepler_p1	Sg5	130	1.2445	0.692041	yes	0.997323	0.994742	0.899846	NA
AQKHLQHA	0.759367	YES	Sg5_20_s3_bepler_p1	Sg5	130	1.20263	0.692041	yes	1.31162	0.993691	0.952234	NA
AQAHLQKA	0.758087	NO	Sg5_20_s3_bepler_p1	Sg5	130	1.19708	0.692041	yes	1.56556	0.992639	0.979969	NA
AQKHLQKA	0.754573	NO	Sg5_20_s3_bepler_p1	Sg5	130	1.18184	0.692041	yes	1.02474	0.991588	0.909091	NA
AQKMVAAA	0.751483	YES	Sg5_20_s3_bepler_p1	Sg5	130	1.16844	0.692041	yes	1.64498	0.990536	0.984592	NA
RQKHLQKR	0.749594	NO	Sg5_20_s3_bepler_p1	Sg5	130	1.16025	0.692041	yes	0.853545	0.989485	0.878274	NA
AQAHLQHA	0.748985	NO	Sg5_20_s3_bepler_p1	Sg5	130	1.15761	0.692041	yes	1.18044	0.988433	0.929122	NA
AQAHLQRA	0.743553	NO	Sg5_20_s3_bepler_p1	Sg5	130	1.13406	0.692041	yes	NA	0.987382	NA	NA
RQKHLQRR	0.73499	NO	Sg5_20_s3_bepler_p1	Sg5	130	1.09693	0.692041	yes	1.01635	0.98633	0.906009	NA
AQKHLQRA	0.733413	NO	Sg5_20_s3_bepler_p1	Sg5	130	1.09009	0.692041	yes	0.163364	0.985279	0.679507	NA
AQKHLQAA	0.731373	NO	Sg5_20_s3_bepler_p1	Sg5	130	1.08125	0.692041	yes	1.00051	0.984227	0.901387	NA
AQAHLQAA	0.729548	NO	Sg5_20_s3_bepler_p1	Sg5	130	1.07334	0.692041	yes	0.742108	0.983176	0.853621	NA
RQAHLQRR	0.727661	YES	Sg5_20_s3_bepler_p1	Sg5	130	1.06516	0.692041	yes	1.34678	0.982124	0.956857	NA
RQKHLQHA	0.723476	YES	Sg5_20_s3_bepler_p1	Sg5	130	1.04701	0.692041	yes	1.39805	0.981073	0.959938	NA
RQKMVARR	0.723029	NO	Sg5_20_s3_bepler_p1	Sg5	130	1.04507	0.692041	yes	1.46094	0.980021	0.969183	NA
RQKHLQKA	0.72243	NO	Sg5_20_s3_bepler_p1	Sg5	130	1.04248	0.692041	yes	1.13432	0.97897	0.92604	NA
RQKHLQHR	0.721334	NO	Sg5_20_s3_bepler_p1	Sg5	130	1.03773	0.692041	yes	0.646737	0.977918	0.844376	NA
RQAHLQKR	0.720845	NO	Sg5_20_s3_bepler_p1	Sg5	130	1.0356	0.692041	yes	1.49672	0.976866	0.972265	NA
RQKMVAAA	0.717668	NO	Sg5_20_s3_bepler_p1	Sg5	130	1.02183	0.692041	yes	0.84166	0.975815	0.872111	NA
RQKHLQRA	0.712919	NO	Sg5_20_s3_bepler_p1	Sg5	130	1.00124	0.692041	yes	NA	0.974763	NA	NA
AQKMVAKR	0.70634	NO	Sg5_20_s3_bepler_p1	Sg5	130	0.972716	0.692041	yes	1.41076	0.973712	0.96302	NA
AQAMVAAA	0.705643	NO	Sg5_20_s3_bepler_p1	Sg5	130	0.969693	0.692041	yes	0.403661	0.97266	0.771957	NA
AQKMVARR	0.705427	NO	Sg5_20_s3_bepler_p1	Sg5	130	0.968756	0.692041	yes	1.01313	0.971609	0.904468	NA
RQKMVAKR	0.702998	NO	Sg5_20_s3_bepler_p1	Sg5	130	0.958227	0.692041	yes	1.22962	0.970557	0.935285	NA
RQAHLQRA	0.702706	NO	Sg5_20_s3_bepler_p1	Sg5	130	0.956962	0.692041	yes	NA	0.969506	NA	NA
AQKMVAHA	0.700549	YES	Sg5_20_s3_bepler_p1	Sg5	130	0.947607	0.692041	yes	0.540873	0.968454	0.821263	NA
RQKMVARA	0.699835	NO	Sg5_20_s3_bepler_p1	Sg5	130	0.944515	0.692041	yes	NA	0.967403	NA	NA
AQKMVAKA	0.695955	NO	Sg5_20_s3_bepler_p1	Sg5	130	0.927692	0.692041	yes	1.21021	0.966351	0.933744	NA
RQAHLQHR	0.694296	YES	Sg5_20_s3_bepler_p1	Sg5	130	0.920497	0.692041	yes	0.93285	0.9653	0.890601	NA
AQKMVAHR	0.693862	NO	Sg5_20_s3_bepler_p1	Sg5	130	0.918618	0.692041	yes	NA	0.964248	NA	NA
AQKMVARA	0.692615	NO	Sg5_20_s3_bepler_p1	Sg5	130	0.913208	0.692041	yes	0.335427	0.963197	0.744222	NA
RQAHLQKA	0.692494	NO	Sg5_20_s3_bepler_p1	Sg5	130	0.912685	0.692041	yes	0.802554	0.962145	0.869029	NA
RQKMVAHR	0.690546	NO	Sg5_20_s3_bepler_p1	Sg5	130	0.904238	0.692041	yes	0.454936	0.961094	0.788906	NA
RQKHLQAA	0.688467	NO	Sg5_20_s3_bepler_p1	Sg5	130	0.895224	0.692041	yes	1.82517	0.960042	0.993837	NA
RQKMVAKA	0.68419	NO	Sg5_20_s3_bepler_p1	Sg5	130	0.876683	0.692041	yes	NA	0.958991	NA	NA
AQAMVARA	0.683351	NO	Sg5_20_s3_bepler_p1	Sg5	130	0.873044	0.692041	yes	NA	0.957939	NA	NA
RQKMVAHA	0.681992	NO	Sg5_20_s3_bepler_p1	Sg5	130	0.867151	0.692041	yes	1.41212	0.956887	0.964561	NA
AQKETQKR	0.681221	NO	Sg5_20_s3_bepler_p1	Sg5	130	0.863808	0.692041	yes	1.11626	0.955836	0.921418	NA
AQAMVARR	0.678919	YES	Sg5_20_s3_bepler_p1	Sg5	130	0.853826	0.692041	yes	0.90941	0.954784	0.887519	NA
RQAHLQHA	0.676542	NO	Sg5_20_s3_bepler_p1	Sg5	130	0.843522	0.692041	yes	0.609742	0.953733	0.839753	NA
RAKMVARR	0.67551	YES	Sg5_20_s3_bepler_p1	Sg5	130	0.839049	0.692041	yes	1.5253	0.952681	0.976888	NA
AQAMVAHA	0.674709	NO	Sg5_20_s3_bepler_p1	Sg5	130	0.835575	0.692041	yes	2.24593	0.95163	1	NA
AAKHLQKR	0.673338	NO	Sg5_20_s3_bepler_p1	Sg5	130	0.829631	0.692041	yes	1.61274	0.950578	0.983051	NA
AAKMVAKR	0.669051	NO	Sg5_20_s3_bepler_p1	Sg5	130	0.811044	0.692041	yes	0.939564	0.949527	0.892142	NA
AAKHLQHR	0.669019	NO	Sg5_20_s3_bepler_p1	Sg5	130	0.810905	0.692041	yes	0.789961	0.948475	0.862866	NA
AAKMVAHR	0.666576	YES	Sg5_20_s3_bepler_p1	Sg5	130	0.800313	0.692041	yes	1.2724	0.947424	0.94453	NA
AQKETQHR	0.66321	YES	Sg5_20_s3_bepler_p1	Sg5	130	0.78572	0.692041	yes	1.40952	0.946372	0.961479	Opti
AQAMVAKA	0.663145	NO	Sg5_20_s3_bepler_p1	Sg5	130	0.785439	0.692041	yes	1.18721	0.945321	0.932203	NA
AQAETQKR	0.661257	NO	Sg5_20_s3_bepler_p1	Sg5	130	0.77725	0.692041	yes	0.881881	0.944269	0.881356	NA
AQAMVAKR	0.659773	NO	Sg5_20_s3_bepler_p1	Sg5	130	0.770819	0.692041	yes	1.05379	0.943218	0.910632	NA
RQAMVARR	0.658273	NO	Sg5_20_s3_bepler_p1	Sg5	130	0.764315	0.692041	yes	0.819934	0.942166	0.87057	NA
RQAHLQAA	0.658053	NO	Sg5_20_s3_bepler_p1	Sg5	130	0.763362	0.692041	yes	1.12738	0.941115	0.924499	NA
RAKMVAKR	0.657494	YES	Sg5_20_s3_bepler_p1	Sg5	130	0.760937	0.692041	yes	0.950636	0.940063	0.895223	NA
AAKMVAAA	0.652274	NO	Sg5_20_s3_bepler_p1	Sg5	130	0.738304	0.692041	yes	0.479029	0.939012	0.799692	NA
AAKMVARR	0.65115	NO	Sg5_20_s3_bepler_p1	Sg5	130	0.733432	0.692041	yes	0.675636	0.93796	0.847458	NA
RAKMVAHR	0.650806	NO	Sg5_20_s3_bepler_p1	Sg5	130	0.73194	0.692041	yes	1.1851	0.936909	0.930663	NA
RQAMVARA	0.650122	NO	Sg5_20_s3_bepler_p1	Sg5	130	0.728973	0.692041	yes	0.407335	0.935857	0.773498	NA
AQAETQRR	0.649955	NO	Sg5_20_s3_bepler_p1	Sg5	130	0.72825	0.692041	yes	0.74498	0.934805	0.855162	NA
AQKETQHA	0.643773	NO	Sg5_20_s3_bepler_p1	Sg5	130	0.701446	0.692041	yes	0.891943	0.933754	0.885978	NA
AQAMVAHR	0.643098	NO	Sg5_20_s3_bepler_p1	Sg5	130	0.698521	0.692041	yes	1.27159	0.932702	0.942989	NA
AQKETQRR	0.642851	YES	Sg5_20_s3_bepler_p1	Sg5	130	0.697449	0.692041	yes	0.97237	0.931651	0.898305	NA
AAKHLQHA	0.64273	NO	Sg5_20_s3_bepler_p1	Sg5	130	0.696924	0.692041	yes	0.371288	0.930599	0.758089	NA
RQKETQKR	0.641604	NO	Sg5_20_s3_bepler_p1	Sg5	130	0.692041	0.692041	yes	0.600845	0.929548	0.838213	WT
AAKMVAHA	0.637384	NO	Sg5_20_s3_bepler_p1	Sg5	130	0.673747	0.692041	yes	0.535947	0.928496	0.816641	NA
RAKMVARA	0.636154	NO	Sg5_20_s3_bepler_p1	Sg5	130	0.668411	0.692041	yes	NA	0.927445	NA	NA
AQAETQHR	0.631987	NO	Sg5_20_s3_bepler_p1	Sg5	130	0.650347	0.692041	yes	0.719363	0.926393	0.85208	NA
RQAMVAAA	0.630656	NO	Sg5_20_s3_bepler_p1	Sg5	130	0.644574	0.692041	yes	0.882138	0.925342	0.882897	NA
AQKETQKA	0.629273	NO	Sg5_20_s3_bepler_p1	Sg5	130	0.638578	0.692041	yes	0.513382	0.92429	0.812018	NA
AAKMVAKA	0.62898	NO	Sg5_20_s3_bepler_p1	Sg5	130	0.637307	0.692041	yes	0.460414	0.923239	0.790447	NA
RAKMVAHA	0.628675	NO	Sg5_20_s3_bepler_p1	Sg5	130	0.635987	0.692041	yes	0.845158	0.922187	0.875193	NA
RAKMVAAA	0.62748	NO	Sg5_20_s3_bepler_p1	Sg5	130	0.630804	0.692041	yes	0.00416193	0.921136	0.607088	NA
RQKETQKA	0.627196	NO	Sg5_20_s3_bepler_p1	Sg5	130	0.629575	0.692041	yes	1.28807	0.920084	0.947612	NA
AAAHLQKR	0.626305	YES	Sg5_20_s3_bepler_p1	Sg5	130	0.62571	0.692041	yes	0.889781	0.919033	0.884438	NA
RQKETQHA	0.622213	NO	Sg5_20_s3_bepler_p1	Sg5	130	0.607968	0.692041	yes	1.24541	0.917981	0.938367	NA
AAKMVARA	0.620123	NO	Sg5_20_s3_bepler_p1	Sg5	130	0.598908	0.692041	yes	NA	0.91693	NA	NA
RAKHLQHA	0.618151	NO	Sg5_20_s3_bepler_p1	Sg5	130	0.590356	0.692041	yes	0.379609	0.915878	0.765794	NA
AAKHLQKA	0.617189	NO	Sg5_20_s3_bepler_p1	Sg5	130	0.586186	0.692041	yes	0.792642	0.914826	0.867488	NA
AAAHLQHR	0.616444	NO	Sg5_20_s3_bepler_p1	Sg5	130	0.582958	0.692041	yes	0.261278	0.913775	0.718028	NA
RAKMVAKA	0.61619	NO	Sg5_20_s3_bepler_p1	Sg5	130	0.581854	0.692041	yes	1.02294	0.912723	0.90755	NA
RQAMVAKR	0.615677	NO	Sg5_20_s3_bepler_p1	Sg5	130	0.579633	0.692041	yes	2.16411	0.911672	0.996918	NA
AAKHLQRR	0.615536	NO	Sg5_20_s3_bepler_p1	Sg5	130	0.579018	0.692041	yes	1.16922	0.91062	0.927581	NA
AAAHLQHA	0.613778	NO	Sg5_20_s3_bepler_p1	Sg5	130	0.571399	0.692041	yes	-0.436475	0.909569	0.343606	NA
RQKETQRR	0.613713	NO	Sg5_20_s3_bepler_p1	Sg5	130	0.571118	0.692041	yes	0.504681	0.908517	0.810478	NA
RAKHLQHR	0.612415	NO	Sg5_20_s3_bepler_p1	Sg5	130	0.565489	0.692041	yes	1.08486	0.907466	0.915254	NA
RQKETQHR	0.611984	YES	Sg5_20_s3_bepler_p1	Sg5	130	0.563622	0.692041	yes	0.373155	0.906414	0.762712	NA
RQKETQRA	0.609752	NO	Sg5_20_s3_bepler_p1	Sg5	130	0.553944	0.692041	yes	NA	0.905363	NA	NA
RQAMVAHA	0.608944	NO	Sg5_20_s3_bepler_p1	Sg5	130	0.550439	0.692041	yes	NA	0.904311	NA	NA
AQAETQKA	0.608744	NO	Sg5_20_s3_bepler_p1	Sg5	130	0.549572	0.692041	yes	0.167535	0.90326	0.681048	NA
AQKETQAA	0.606694	NO	Sg5_20_s3_bepler_p1	Sg5	130	0.540685	0.692041	yes	0.79158	0.902208	0.865948	NA
AQAETQRA	0.605913	NO	Sg5_20_s3_bepler_p1	Sg5	130	0.537298	0.692041	yes	NA	0.901157	NA	NA
AQAETQHA	0.605885	NO	Sg5_20_s3_bepler_p1	Sg5	130	0.537177	0.692041	yes	0.36299	0.900105	0.753467	NA
RQAMVAKA	0.605696	NO	Sg5_20_s3_bepler_p1	Sg5	130	0.536359	0.692041	yes	1.46768	0.899054	0.970724	NA
RQAETQRR	0.605202	NO	Sg5_20_s3_bepler_p1	Sg5	130	0.534217	0.692041	yes	1.08925	0.898002	0.916795	NA
RQAETQRA	0.604388	YES	Sg5_20_s3_bepler_p1	Sg5	130	0.530688	0.692041	yes	0.790814	0.896951	0.864407	NA
RAKHLQKR	0.604284	NO	Sg5_20_s3_bepler_p1	Sg5	130	0.530234	0.692041	yes	0.850391	0.895899	0.876733	NA
RQAETQKR	0.604134	YES	Sg5_20_s3_bepler_p1	Sg5	130	0.529584	0.692041	yes	1.055	0.894848	0.912173	NA
AAAHLQRR	0.60093	NO	Sg5_20_s3_bepler_p1	Sg5	130	0.515694	0.692041	yes	0.075759	0.893796	0.636364	NA
AQKETQRA	0.60026	NO	Sg5_20_s3_bepler_p1	Sg5	130	0.51279	0.692041	yes	0.120619	0.892744	0.662558	NA
RQKETQAA	0.599213	YES	Sg5_20_s3_bepler_p1	Sg5	130	0.508248	0.692041	yes	1.23846	0.891693	0.936826	NA
AAAHLQKA	0.599125	NO	Sg5_20_s3_bepler_p1	Sg5	130	0.507867	0.692041	yes	1.50002	0.890641	0.973806	NA
RQAMVAHR	0.592233	NO	Sg5_20_s3_bepler_p1	Sg5	130	0.477986	0.692041	no	1.71369	0.88959	0.987673	NA
RAKHLQKA	0.590281	NO	Sg5_20_s3_bepler_p1	Sg5	130	0.469523	0.692041	no	1.59957	0.888538	0.98151	NA
AAAMVAKR	0.58701	NO	Sg5_20_s3_bepler_p1	Sg5	130	0.45534	0.692041	no	NA	0.887487	NA	NA
RQAETQKA	0.585832	NO	Sg5_20_s3_bepler_p1	Sg5	130	0.450234	0.692041	no	0.516956	0.886435	0.8151	NA
RAAHLQHA	0.583432	NO	Sg5_20_s3_bepler_p1	Sg5	130	0.439828	0.692041	no	0.104193	0.885384	0.650231	NA
AAAHLQRA	0.582345	NO	Sg5_20_s3_bepler_p1	Sg5	130	0.435114	0.692041	no	NA	0.884332	NA	NA
AQAETQAA	0.581639	NO	Sg5_20_s3_bepler_p1	Sg5	130	0.432055	0.692041	no	-0.308124	0.883281	0.439137	NA
AAAMVARR	0.581562	NO	Sg5_20_s3_bepler_p1	Sg5	130	0.431722	0.692041	no	0.38612	0.882229	0.768875	NA
AQKETAKR	0.580315	YES	Sg5_20_s3_bepler_p1	Sg5	130	0.426314	0.692041	no	1.05924	0.881178	0.913713	NA
AAKHLQRA	0.574904	NO	Sg5_20_s3_bepler_p1	Sg5	130	0.402854	0.692041	no	NA	0.880126	NA	NA
RAAHLQRA	0.574836	NO	Sg5_20_s3_bepler_p1	Sg5	130	0.402558	0.692041	no	NA	0.879075	NA	NA
RAKHLQRR	0.57238	NO	Sg5_20_s3_bepler_p1	Sg5	130	0.391909	0.692041	no	1.01237	0.878023	0.902928	NA
RQAETQHA	0.571644	YES	Sg5_20_s3_bepler_p1	Sg5	130	0.38872	0.692041	no	-0.0349265	0.876972	0.583975	NA
AAAMVAHR	0.570745	NO	Sg5_20_s3_bepler_p1	Sg5	130	0.384821	0.692041	no	-0.120377	0.87592	0.53621	NA
RAAHLQKR	0.570731	NO	Sg5_20_s3_bepler_p1	Sg5	130	0.38476	0.692041	no	0.560747	0.874869	0.827427	NA
RAAHLQHR	0.570288	NO	Sg5_20_s3_bepler_p1	Sg5	130	0.382838	0.692041	no	1.68836	0.873817	0.986133	NA
RAAHLQKA	0.56849	NO	Sg5_20_s3_bepler_p1	Sg5	130	0.375045	0.692041	no	0.688281	0.872766	0.848998	NA
AQACREKR	0.567969	YES	Sg5_20_s3_bepler_p1	Sg5	130	0.372785	0.692041	no	0.141432	0.871714	0.670262	NA
AAKHLQAA	0.567867	NO	Sg5_20_s3_bepler_p1	Sg5	130	0.372342	0.692041	no	0.00254459	0.870662	0.605547	NA
RQAETQHR	0.567682	NO	Sg5_20_s3_bepler_p1	Sg5	130	0.371539	0.692041	no	0.749162	0.869611	0.856703	NA
RAAHLQRR	0.567127	NO	Sg5_20_s3_bepler_p1	Sg5	130	0.369135	0.692041	no	1.0926	0.868559	0.918336	NA
AAKETQKR	0.566691	NO	Sg5_20_s3_bepler_p1	Sg5	130	0.367242	0.692041	no	0.757387	0.867508	0.859784	NA
RAKHLQRA	0.566094	YES	Sg5_20_s3_bepler_p1	Sg5	130	0.364657	0.692041	no	0.402732	0.866456	0.770416	NA
AAAMVARA	0.564074	NO	Sg5_20_s3_bepler_p1	Sg5	130	0.355896	0.692041	no	NA	0.865405	NA	NA
RQKQGPKR	0.563399	NO	Sg5_20_s3_bepler_p1	Sg5	130	0.352971	0.692041	no	-0.902534	0.864353	0.143297	NA
AAAMVAAA	0.562535	NO	Sg5_20_s3_bepler_p1	Sg5	130	0.349224	0.692041	no	-0.37775	0.863302	0.389831	NA
AAAMVAHA	0.560293	NO	Sg5_20_s3_bepler_p1	Sg5	130	0.339507	0.692041	no	0.179041	0.86225	0.684129	NA
RAAMVARA	0.56029	YES	Sg5_20_s3_bepler_p1	Sg5	130	0.33949	0.692041	no	0.474629	0.861199	0.79661	NA
AAKETQHR	0.558488	NO	Sg5_20_s3_bepler_p1	Sg5	130	0.331681	0.692041	no	NA	0.860147	NA	NA
AAKETQHA	0.557249	NO	Sg5_20_s3_bepler_p1	Sg5	130	0.326305	0.692041	no	-0.128599	0.859096	0.533128	NA
RQAETQAA	0.555812	NO	Sg5_20_s3_bepler_p1	Sg5	130	0.320075	0.692041	no	-0.363786	0.858044	0.394453	eSp
RQKGDEKR	0.555756	NO	Sg5_20_s3_bepler_p1	Sg5	130	0.319832	0.692041	no	-1.25672	0.856993	0.05547	NA
RAKETQHA	0.555441	YES	Sg5_20_s3_bepler_p1	Sg5	130	0.318469	0.692041	no	1.11847	0.855941	0.922958	NA
RAAMVARR	0.554968	NO	Sg5_20_s3_bepler_p1	Sg5	130	0.316416	0.692041	no	0.843146	0.85489	0.873652	NA
RQKETAKR	0.55246	NO	Sg5_20_s3_bepler_p1	Sg5	130	0.305541	0.692041	no	1.09929	0.853838	0.919877	NA
AAAMVAKA	0.552219	NO	Sg5_20_s3_bepler_p1	Sg5	130	0.3045	0.692041	no	0.546767	0.852787	0.822804	NA
AQKETAHR	0.551308	NO	Sg5_20_s3_bepler_p1	Sg5	130	0.30055	0.692041	no	0.9525	0.851735	0.896764	NA
AAAHLQAA	0.548973	NO	Sg5_20_s3_bepler_p1	Sg5	130	0.290425	0.692041	no	0.621917	0.850683	0.841294	NA
RQKQGPRR	0.547803	YES	Sg5_20_s3_bepler_p1	Sg5	130	0.28535	0.692041	no	-0.0252812	0.849632	0.59168	NA
RQKGDERR	0.546571	YES	Sg5_20_s3_bepler_p1	Sg5	130	0.28001	0.692041	no	0.759551	0.84858	0.861325	NA
AAACREKR	0.543779	YES	Sg5_20_s3_bepler_p1	Sg5	130	0.267905	0.692041	no	1.32887	0.847529	0.955316	NA
RAKHLQAA	0.542835	NO	Sg5_20_s3_bepler_p1	Sg5	130	0.263813	0.692041	no	0.0138661	0.846477	0.61171	NA
AQACRERR	0.541482	NO	Sg5_20_s3_bepler_p1	Sg5	130	0.257946	0.692041	no	0.551227	0.845426	0.824345	NA
AQAETAKR	0.541109	NO	Sg5_20_s3_bepler_p1	Sg5	130	0.256327	0.692041	no	-0.817623	0.844374	0.174114	NA
AQKETARR	0.540921	NO	Sg5_20_s3_bepler_p1	Sg5	130	0.255513	0.692041	no	2.18389	0.843323	0.998459	NA
AQKCREKR	0.539948	NO	Sg5_20_s3_bepler_p1	Sg5	130	0.251297	0.692041	no	-0.129679	0.842271	0.528505	NA
RQKQGPKA	0.539665	NO	Sg5_20_s3_bepler_p1	Sg5	130	0.25007	0.692041	no	-0.592419	0.84122	0.278891	NA
RAAMVAAA	0.536309	YES	Sg5_20_s3_bepler_p1	Sg5	130	0.235519	0.692041	no	-0.162902	0.840168	0.513097	NA
AAKCREKR	0.5344	NO	Sg5_20_s3_bepler_p1	Sg5	130	0.227243	0.692041	no	-0.880406	0.839117	0.151002	NA
RAAMVAHA	0.533733	NO	Sg5_20_s3_bepler_p1	Sg5	130	0.224348	0.692041	no	-0.176102	0.838065	0.502311	NA
AQKQGPKA	0.532307	NO	Sg5_20_s3_bepler_p1	Sg5	130	0.218166	0.692041	no	-0.107907	0.837014	0.542373	NA
RAKQGPHA	0.531908	NO	Sg5_20_s3_bepler_p1	Sg5	130	0.216435	0.692041	no	-0.832331	0.835962	0.164869	NA
RQKGDEHR	0.531223	NO	Sg5_20_s3_bepler_p1	Sg5	130	0.213467	0.692041	no	NA	0.834911	NA	NA
RQKETARR	0.530556	NO	Sg5_20_s3_bepler_p1	Sg5	130	0.210575	0.692041	no	1.29753	0.833859	0.950693	NA
AQKQGPHA	0.530498	NO	Sg5_20_s3_bepler_p1	Sg5	130	0.210324	0.692041	no	-0.129564	0.832808	0.530046	NA
RQKQGPHR	0.530475	YES	Sg5_20_s3_bepler_p1	Sg5	130	0.210222	0.692041	no	0.248724	0.831756	0.711864	NA
AQKQGPKR	0.530422	NO	Sg5_20_s3_bepler_p1	Sg5	130	0.209995	0.692041	no	0.114359	0.830705	0.657935	NA
RAKQGPKA	0.52999	YES	Sg5_20_s3_bepler_p1	Sg5	130	0.208119	0.692041	no	0.595732	0.829653	0.836672	NA
RQKQGPHA	0.529088	NO	Sg5_20_s3_bepler_p1	Sg5	130	0.204208	0.692041	no	-0.650839	0.828601	0.249615	NA
AQKETAHA	0.528797	NO	Sg5_20_s3_bepler_p1	Sg5	130	0.202947	0.692041	no	0.210474	0.82755	0.701079	NA
RAKETQKR	0.527803	NO	Sg5_20_s3_bepler_p1	Sg5	130	0.198637	0.692041	no	0.948725	0.826498	0.893683	NA
AQKGDEKR	0.527547	NO	Sg5_20_s3_bepler_p1	Sg5	130	0.19753	0.692041	no	-1.61724	0.825447	0.0138675	NA
AQAETARR	0.527302	NO	Sg5_20_s3_bepler_p1	Sg5	130	0.196467	0.692041	no	-0.401734	0.824395	0.368259	NA
RQKGDERA	0.526376	NO	Sg5_20_s3_bepler_p1	Sg5	130	0.19245	0.692041	no	NA	0.823344	NA	NA
RQKQGPRA	0.526293	NO	Sg5_20_s3_bepler_p1	Sg5	130	0.192091	0.692041	no	-0.7435	0.822292	0.217257	NA
RQKETAHR	0.524378	NO	Sg5_20_s3_bepler_p1	Sg5	130	0.18379	0.692041	no	1.4217	0.821241	0.966102	NA
RQKGDEHA	0.52366	NO	Sg5_20_s3_bepler_p1	Sg5	130	0.180677	0.692041	no	NA	0.820189	NA	NA
AQAQWQKR	0.523574	NO	Sg5_20_s3_bepler_p1	Sg5	130	0.180303	0.692041	no	0.3468	0.819138	0.750385	NA
RQKGDEKA	0.523198	NO	Sg5_20_s3_bepler_p1	Sg5	130	0.178674	0.692041	no	-2.08974	0.818086	0	NA
RQACRERR	0.522662	YES	Sg5_20_s3_bepler_p1	Sg5	130	0.17635	0.692041	no	0.20821	0.817035	0.697997	NA
AAKETQKA	0.5219	NO	Sg5_20_s3_bepler_p1	Sg5	130	0.173047	0.692041	no	0.106148	0.815983	0.651772	NA
AAAETQHA	0.52146	YES	Sg5_20_s3_bepler_p1	Sg5	130	0.171138	0.692041	no	-0.15997	0.814932	0.514638	NA
RQACREKR	0.521225	NO	Sg5_20_s3_bepler_p1	Sg5	130	0.170117	0.692041	no	-1.06843	0.81388	0.0878274	NA
AQACREKA	0.521111	NO	Sg5_20_s3_bepler_p1	Sg5	130	0.169623	0.692041	no	0.13353	0.812829	0.66718	NA
RAAMVAKA	0.520555	NO	Sg5_20_s3_bepler_p1	Sg5	130	0.167214	0.692041	no	0.372466	0.811777	0.75963	NA
AQKGDEHA	0.520458	NO	Sg5_20_s3_bepler_p1	Sg5	130	0.166792	0.692041	no	NA	0.810726	NA	NA
RAAHLQAA	0.519785	YES	Sg5_20_s3_bepler_p1	Sg5	130	0.163876	0.692041	no	-0.457434	0.809674	0.337442	NA
AAAETQKR	0.519159	NO	Sg5_20_s3_bepler_p1	Sg5	130	0.161159	0.692041	no	-0.813054	0.808623	0.178737	NA
AAKQGPHA	0.519138	NO	Sg5_20_s3_bepler_p1	Sg5	130	0.16107	0.692041	no	-0.184502	0.807571	0.49923	NA
RQKCREKR	0.518354	YES	Sg5_20_s3_bepler_p1	Sg5	130	0.157669	0.692041	no	-0.230465	0.806519	0.474576	NA
AQACREHR	0.518241	NO	Sg5_20_s3_bepler_p1	Sg5	130	0.157182	0.692041	no	NA	0.805468	NA	NA
RAKETQKA	0.517814	NO	Sg5_20_s3_bepler_p1	Sg5	130	0.155329	0.692041	no	1.37357	0.804416	0.958398	NA
RAKETQHR	0.517698	NO	Sg5_20_s3_bepler_p1	Sg5	130	0.154827	0.692041	no	1.28388	0.803365	0.946071	NA
RAAMVAKR	0.517417	NO	Sg5_20_s3_bepler_p1	Sg5	130	0.153607	0.692041	no	0.499019	0.802313	0.808937	OptiHF
AQKETAKA	0.516962	NO	Sg5_20_s3_bepler_p1	Sg5	130	0.151637	0.692041	no	0.475087	0.801262	0.798151	NA
RQKETAKA	0.516818	NO	Sg5_20_s3_bepler_p1	Sg5	130	0.151011	0.692041	no	0.53915	0.80021	0.819723	NA
AQAQWQRR	0.516732	NO	Sg5_20_s3_bepler_p1	Sg5	130	0.150636	0.692041	no	-0.324998	0.799159	0.420647	NA
AQAQWQHR	0.513267	NO	Sg5_20_s3_bepler_p1	Sg5	130	0.135614	0.692041	no	0.466747	0.798107	0.791988	NA
AAKQGPKA	0.511241	NO	Sg5_20_s3_bepler_p1	Sg5	130	0.126833	0.692041	no	NA	0.797056	NA	NA
RQKETAHA	0.511176	NO	Sg5_20_s3_bepler_p1	Sg5	130	0.126549	0.692041	no	0.674514	0.796004	0.845917	NA
AQKGDEKA	0.510712	NO	Sg5_20_s3_bepler_p1	Sg5	130	0.124539	0.692041	no	1.29068	0.794953	0.949153	NA
AQKCREKA	0.510662	NO	Sg5_20_s3_bepler_p1	Sg5	130	0.124323	0.692041	no	-0.0300992	0.793901	0.587057	NA
RQKCREKA	0.508183	NO	Sg5_20_s3_bepler_p1	Sg5	130	0.113574	0.692041	no	-0.614068	0.79285	0.271186	NA
RQKETARA	0.507746	NO	Sg5_20_s3_bepler_p1	Sg5	130	0.111676	0.692041	no	NA	0.791798	NA	NA
RAAMVAHR	0.507722	NO	Sg5_20_s3_bepler_p1	Sg5	130	0.111575	0.692041	no	0.196797	0.790747	0.691834	NA
AQKQWQKR	0.507366	NO	Sg5_20_s3_bepler_p1	Sg5	130	0.110031	0.692041	no	0.118385	0.789695	0.661017	NA
AQKQWQHR	0.502738	NO	Sg5_20_s3_bepler_p1	Sg5	130	0.0899663	0.692041	no	NA	0.788644	NA	NA
RAAETQRA	0.501842	NO	Sg5_20_s3_bepler_p1	Sg5	130	0.0860814	0.692041	no	-0.345305	0.787592	0.405239	NA
AAKETQRR	0.501388	NO	Sg5_20_s3_bepler_p1	Sg5	130	0.0841135	0.692041	no	1.32271	0.78654	0.953775	NA
AAKCREHR	0.501094	NO	Sg5_20_s3_bepler_p1	Sg5	130	0.0828383	0.692041	no	0.247636	0.785489	0.710324	NA
AQKQGPHR	0.500939	NO	Sg5_20_s3_bepler_p1	Sg5	130	0.082164	0.692041	no	-0.774777	0.784437	0.197227	NA
RQACRERA	0.500687	NO	Sg5_20_s3_bepler_p1	Sg5	130	0.0810725	0.692041	no	NA	0.783386	NA	NA
AAAETQHR	0.500648	NO	Sg5_20_s3_bepler_p1	Sg5	130	0.0809025	0.692041	no	0.196023	0.782334	0.688752	NA
AQAETAHR	0.500228	NO	Sg5_20_s3_bepler_p1	Sg5	130	0.0790829	0.692041	no	-0.211396	0.781283	0.485362	NA
RAKQGPRA	0.499674	NO	Sg5_20_s3_bepler_p1	Sg5	130	0.0766814	0.692041	no	-0.385636	0.780231	0.386749	NA
RAAETQHA	0.499536	NO	Sg5_20_s3_bepler_p1	Sg5	130	0.0760832	0.692041	no	NA	0.77918	NA	NA
AQACREHA	0.4992	NO	Sg5_20_s3_bepler_p1	Sg5	130	0.074627	0.692041	no	-0.291934	0.778128	0.4453	NA
AQACRERA	0.498953	NO	Sg5_20_s3_bepler_p1	Sg5	130	0.0735531	0.692041	no	-0.391388	0.777077	0.374422	NA
AQKGDEHR	0.497845	NO	Sg5_20_s3_bepler_p1	Sg5	130	0.0687507	0.692041	no	NA	0.776025	NA	NA
RQACREKA	0.497728	NO	Sg5_20_s3_bepler_p1	Sg5	130	0.0682434	0.692041	no	-0.254133	0.774974	0.465331	NA
AAACRERR	0.496924	NO	Sg5_20_s3_bepler_p1	Sg5	130	0.0647574	0.692041	no	-0.468198	0.773922	0.328197	NA
AAACREHA	0.496585	NO	Sg5_20_s3_bepler_p1	Sg5	130	0.0632891	0.692041	no	-0.419457	0.772871	0.352851	NA
RAKETQRA	0.495917	NO	Sg5_20_s3_bepler_p1	Sg5	130	0.0603933	0.692041	no	NA	0.771819	NA	NA
AAACREKA	0.495906	NO	Sg5_20_s3_bepler_p1	Sg5	130	0.0603458	0.692041	no	-0.756138	0.770768	0.209553	NA
AQKETAAA	0.495385	NO	Sg5_20_s3_bepler_p1	Sg5	130	0.0580829	0.692041	no	0.471354	0.769716	0.795069	NA
AAACREHR	0.494818	YES	Sg5_20_s3_bepler_p1	Sg5	130	0.0556265	0.692041	no	-0.101513	0.768665	0.546995	NA
AQKCRERR	0.493737	NO	Sg5_20_s3_bepler_p1	Sg5	130	0.050938	0.692041	no	-0.850651	0.767613	0.160247	NA
AQKCREHR	0.491907	NO	Sg5_20_s3_bepler_p1	Sg5	130	0.043006	0.692041	no	NA	0.766562	NA	NA
AQKETARA	0.491827	NO	Sg5_20_s3_bepler_p1	Sg5	130	0.042658	0.692041	no	0.754389	0.76551	0.858243	NA
AQAQWQHA	0.489849	NO	Sg5_20_s3_bepler_p1	Sg5	130	0.0340814	0.692041	no	0.0592932	0.764458	0.633282	NA
AAKCREKA	0.489513	NO	Sg5_20_s3_bepler_p1	Sg5	130	0.0326275	0.692041	no	-0.426244	0.763407	0.348228	NA
AAAETQKA	0.488726	NO	Sg5_20_s3_bepler_p1	Sg5	130	0.0292135	0.692041	no	-0.157071	0.762355	0.516179	NA
AQAETAKA	0.488508	NO	Sg5_20_s3_bepler_p1	Sg5	130	0.0282674	0.692041	no	-1.01199	0.761304	0.100154	NA
RAKCREKR	0.488353	NO	Sg5_20_s3_bepler_p1	Sg5	130	0.0275983	0.692041	no	-0.703767	0.760252	0.228043	NA
AAAETQRR	0.488297	NO	Sg5_20_s3_bepler_p1	Sg5	130	0.0273529	0.692041	no	0.135939	0.759201	0.668721	NA
AAKCREHA	0.487732	NO	Sg5_20_s3_bepler_p1	Sg5	130	0.0249023	0.692041	no	-0.140974	0.758149	0.522342	NA
AQKGDERR	0.48731	NO	Sg5_20_s3_bepler_p1	Sg5	130	0.0230735	0.692041	no	-0.0597062	0.757098	0.571649	NA
AQKCREHA	0.486676	NO	Sg5_20_s3_bepler_p1	Sg5	130	0.0203256	0.692041	no	-0.428416	0.756046	0.346687	NA
AQAQWQKA	0.486643	NO	Sg5_20_s3_bepler_p1	Sg5	130	0.0201846	0.692041	no	-1.5838	0.754995	0.0200308	NA
AQKQWQHA	0.48606	NO	Sg5_20_s3_bepler_p1	Sg5	130	0.017653	0.692041	no	-0.318381	0.753943	0.431433	NA
RQKETAAA	0.485748	NO	Sg5_20_s3_bepler_p1	Sg5	130	0.0163031	0.692041	no	0.590599	0.752892	0.83359	NA
RQAETARR	0.48553	YES	Sg5_20_s3_bepler_p1	Sg5	130	0.0153552	0.692041	no	-0.0455846	0.75184	0.57473	NA
AAAETQRA	0.485418	YES	Sg5_20_s3_bepler_p1	Sg5	130	0.0148732	0.692041	no	0.194402	0.750789	0.687211	NA
AQKQGPRA	0.485255	NO	Sg5_20_s3_bepler_p1	Sg5	130	0.0141642	0.692041	no	NA	0.749737	NA	NA
RQKCRERR	0.485177	NO	Sg5_20_s3_bepler_p1	Sg5	130	0.0138283	0.692041	no	-0.422481	0.748686	0.35131	NA
RAKQGPKR	0.483997	NO	Sg5_20_s3_bepler_p1	Sg5	130	0.0087101	0.692041	no	-0.113734	0.747634	0.539291	NA
AQKKSAKR	0.483239	YES	Sg5_20_s3_bepler_p1	Sg5	130	0.00542331	0.692041	no	0.234954	0.746583	0.705701	NA
AQAETARA	0.483198	NO	Sg5_20_s3_bepler_p1	Sg5	130	0.00524618	0.692041	no	NA	0.745531	NA	NA
RAKETQRR	0.483093	NO	Sg5_20_s3_bepler_p1	Sg5	130	0.00479214	0.692041	no	1.81594	0.744479	0.992296	NA
AQAETAHA	0.482369	NO	Sg5_20_s3_bepler_p1	Sg5	130	0.00165336	0.692041	no	-0.449372	0.743428	0.338983	NA
AQKQGPRR	0.481666	NO	Sg5_20_s3_bepler_p1	Sg5	130	-0.00139639	0.692041	no	-0.954817	0.742376	0.120185	NA
AQARKQKR	0.481486	NO	Sg5_20_s3_bepler_p1	Sg5	130	-0.00217659	0.692041	no	NA	0.741325	NA	NA
AAKGDEHA	0.480651	NO	Sg5_20_s3_bepler_p1	Sg5	130	-0.005795	0.692041	no	NA	0.740273	NA	NA
RAKGDEHA	0.480603	NO	Sg5_20_s3_bepler_p1	Sg5	130	-0.0060046	0.692041	no	-1.58344	0.739222	0.0215716	NA
RAACRERA	0.477456	NO	Sg5_20_s3_bepler_p1	Sg5	130	-0.0196496	0.692041	no	NA	0.73817	NA	NA
RQKCRERA	0.477157	NO	Sg5_20_s3_bepler_p1	Sg5	130	-0.0209478	0.692041	no	-0.971351	0.737119	0.112481	NA
AQKGDERA	0.476311	NO	Sg5_20_s3_bepler_p1	Sg5	130	-0.024615	0.692041	no	NA	0.736067	NA	NA
RAACREKA	0.476278	NO	Sg5_20_s3_bepler_p1	Sg5	130	-0.0247563	0.692041	no	-0.618865	0.735016	0.268105	NA
RQACREHR	0.474997	NO	Sg5_20_s3_bepler_p1	Sg5	130	-0.0303105	0.692041	no	-0.305591	0.733964	0.440678	NA
AQKRKQKR	0.474965	NO	Sg5_20_s3_bepler_p1	Sg5	130	-0.0304508	0.692041	no	-1.32813	0.732913	0.0400616	NA
RQACREHA	0.47442	NO	Sg5_20_s3_bepler_p1	Sg5	130	-0.0328114	0.692041	no	-0.556176	0.731861	0.294299	NA
RAACREKR	0.474103	NO	Sg5_20_s3_bepler_p1	Sg5	130	-0.0341851	0.692041	no	-0.0102338	0.73081	0.597843	NA
RAAETQKA	0.47392	NO	Sg5_20_s3_bepler_p1	Sg5	130	-0.0349825	0.692041	no	0.100398	0.729758	0.64869	NA
RQAETARA	0.473765	NO	Sg5_20_s3_bepler_p1	Sg5	130	-0.0356531	0.692041	no	NA	0.728707	NA	NA
RAKCREKA	0.473077	YES	Sg5_20_s3_bepler_p1	Sg5	130	-0.0386347	0.692041	no	-0.272416	0.727655	0.454545	NA
RAKETQAA	0.472702	NO	Sg5_20_s3_bepler_p1	Sg5	130	-0.0402612	0.692041	no	0.289995	0.726604	0.728814	NA
RQAETAKR	0.472375	NO	Sg5_20_s3_bepler_p1	Sg5	130	-0.041679	0.692041	no	-0.324892	0.725552	0.423729	NA
AQAQGPKA	0.472097	NO	Sg5_20_s3_bepler_p1	Sg5	130	-0.0428848	0.692041	no	0.491985	0.724501	0.804314	NA
AQKQWQRR	0.47189	NO	Sg5_20_s3_bepler_p1	Sg5	130	-0.0437809	0.692041	no	-0.224714	0.723449	0.477658	NA
RAAETQKR	0.471361	YES	Sg5_20_s3_bepler_p1	Sg5	130	-0.0460766	0.692041	no	-0.167332	0.722397	0.510015	NA
RQKCREHA	0.471115	YES	Sg5_20_s3_bepler_p1	Sg5	130	-0.0471405	0.692041	no	-0.284229	0.721346	0.446841	NA
RAACREHA	0.470506	NO	Sg5_20_s3_bepler_p1	Sg5	130	-0.0497837	0.692041	no	NA	0.720294	NA	NA
AAACRERA	0.470465	NO	Sg5_20_s3_bepler_p1	Sg5	130	-0.049962	0.692041	no	NA	0.719243	NA	NA
AQAMRAKR	0.469774	NO	Sg5_20_s3_bepler_p1	Sg5	130	-0.0529571	0.692041	no	NA	0.718191	NA	NA
RAKGDEKA	0.46976	NO	Sg5_20_s3_bepler_p1	Sg5	130	-0.0530173	0.692041	no	-0.931624	0.71714	0.12943	NA
AAKETQAA	0.469271	YES	Sg5_20_s3_bepler_p1	Sg5	130	-0.0551384	0.692041	no	-0.280074	0.716088	0.449923	NA
AAKETQRA	0.468623	NO	Sg5_20_s3_bepler_p1	Sg5	130	-0.0579459	0.692041	no	-0.361895	0.715037	0.397535	NA
AQARKQRR	0.468144	NO	Sg5_20_s3_bepler_p1	Sg5	130	-0.0600247	0.692041	no	0.0703621	0.713985	0.634823	NA
AQAQWQRA	0.468108	NO	Sg5_20_s3_bepler_p1	Sg5	130	-0.0601796	0.692041	no	NA	0.712934	NA	NA
AAKETAKR	0.467998	YES	Sg5_20_s3_bepler_p1	Sg5	130	-0.0606578	0.692041	no	0.241668	0.711882	0.707242	NA
AQAMRARR	0.46796	NO	Sg5_20_s3_bepler_p1	Sg5	130	-0.0608231	0.692041	no	1.43134	0.710831	0.967643	NA
RQAQGPRR	0.467844	NO	Sg5_20_s3_bepler_p1	Sg5	130	-0.061324	0.692041	no	0.325204	0.709779	0.74114	NA
AQAQWQAA	0.467579	NO	Sg5_20_s3_bepler_p1	Sg5	130	-0.0624712	0.692041	no	-1.29282	0.708728	0.0508475	NA
RQKCREHR	0.466932	NO	Sg5_20_s3_bepler_p1	Sg5	130	-0.0652764	0.692041	no	-1.09359	0.707676	0.0832049	NA
AQAQGPHA	0.466785	NO	Sg5_20_s3_bepler_p1	Sg5	130	-0.0659152	0.692041	no	0.224437	0.706625	0.70416	NA
AAKGDEKA	0.466285	YES	Sg5_20_s3_bepler_p1	Sg5	130	-0.0680828	0.692041	no	-0.413304	0.705573	0.355932	NA
AQKCRERA	0.46598	NO	Sg5_20_s3_bepler_p1	Sg5	130	-0.0694061	0.692041	no	NA	0.704522	NA	NA
RAKCREHA	0.465482	NO	Sg5_20_s3_bepler_p1	Sg5	130	-0.0715626	0.692041	no	NA	0.70347	NA	NA
AQAQGPKR	0.464402	NO	Sg5_20_s3_bepler_p1	Sg5	130	-0.0762469	0.692041	no	NA	0.702419	NA	NA
AQKLGAAA	0.463875	YES	Sg5_20_s3_bepler_p1	Sg5	130	-0.078532	0.692041	no	-0.106347	0.701367	0.543914	NA
AQAETAAA	0.463814	NO	Sg5_20_s3_bepler_p1	Sg5	130	-0.0787962	0.692041	no	-0.760366	0.700315	0.206471	NA
AAKQGPKR	0.463368	NO	Sg5_20_s3_bepler_p1	Sg5	130	-0.0807283	0.692041	no	0.440934	0.699264	0.787365	NA
RQAQWQKR	0.461938	NO	Sg5_20_s3_bepler_p1	Sg5	130	-0.0869286	0.692041	no	0.113438	0.698212	0.656394	NA
AQKLGAHA	0.461256	NO	Sg5_20_s3_bepler_p1	Sg5	130	-0.0898865	0.692041	no	-0.622875	0.697161	0.266564	NA
RAKQGPHR	0.460926	NO	Sg5_20_s3_bepler_p1	Sg5	130	-0.0913165	0.692041	no	0.574191	0.696109	0.828968	NA
AQKQWQKA	0.460142	NO	Sg5_20_s3_bepler_p1	Sg5	130	-0.0947171	0.692041	no	-0.64452	0.695058	0.252696	NA
RAAETQRR	0.459937	NO	Sg5_20_s3_bepler_p1	Sg5	130	-0.0956079	0.692041	no	0.311444	0.694006	0.734977	NA
RAACRERR	0.459812	NO	Sg5_20_s3_bepler_p1	Sg5	130	-0.0961475	0.692041	no	0.00876457	0.692955	0.610169	NA
AQKQGPAA	0.459343	NO	Sg5_20_s3_bepler_p1	Sg5	130	-0.0981829	0.692041	no	-0.123363	0.691903	0.534669	NA
AAKETAHA	0.459124	NO	Sg5_20_s3_bepler_p1	Sg5	130	-0.0991305	0.692041	no	-0.366447	0.690852	0.392912	NA
AAKETAHR	0.458927	NO	Sg5_20_s3_bepler_p1	Sg5	130	-0.099983	0.692041	no	-0.117245	0.6898	0.53775	NA
RQKQWQKR	0.458878	YES	Sg5_20_s3_bepler_p1	Sg5	130	-0.100197	0.692041	no	0.0807583	0.688749	0.639445	NA
AAKCRERR	0.458588	NO	Sg5_20_s3_bepler_p1	Sg5	130	-0.101455	0.692041	no	-0.945048	0.687697	0.121726	NA
AQAMRAHR	0.457705	YES	Sg5_20_s3_bepler_p1	Sg5	130	-0.105283	0.692041	no	0.514546	0.686646	0.813559	NA
AQACREAA	0.456287	NO	Sg5_20_s3_bepler_p1	Sg5	130	-0.111431	0.692041	no	NA	0.685594	NA	NA
RQAQWQRR	0.455698	YES	Sg5_20_s3_bepler_p1	Sg5	130	-0.113984	0.692041	no	0.718136	0.684543	0.850539	NA
AQKKSAHR	0.454771	NO	Sg5_20_s3_bepler_p1	Sg5	130	-0.118003	0.692041	no	-0.226243	0.683491	0.476117	NA
RQAQGPRA	0.454746	NO	Sg5_20_s3_bepler_p1	Sg5	130	-0.118112	0.692041	no	NA	0.68244	NA	NA
RQKQGPAA	0.454622	NO	Sg5_20_s3_bepler_p1	Sg5	130	-0.11865	0.692041	no	-0.79911	0.681388	0.186441	NA
AAKLGAHA	0.454107	NO	Sg5_20_s3_bepler_p1	Sg5	130	-0.120885	0.692041	no	0.286219	0.680336	0.727273	NA
RAKCREHR	0.454031	NO	Sg5_20_s3_bepler_p1	Sg5	130	-0.121211	0.692041	no	-1.99946	0.679285	0.00154083	NA
AQAQGPRA	0.454003	NO	Sg5_20_s3_bepler_p1	Sg5	130	-0.121335	0.692041	no	NA	0.678233	NA	NA
AQKKSARR	0.453797	NO	Sg5_20_s3_bepler_p1	Sg5	130	-0.122228	0.692041	no	0.32771	0.677182	0.742681	NA
AQKLGAKA	0.452995	NO	Sg5_20_s3_bepler_p1	Sg5	130	-0.125702	0.692041	no	-0.350619	0.67613	0.402157	NA
RQKGDEAA	0.452586	NO	Sg5_20_s3_bepler_p1	Sg5	130	-0.127479	0.692041	no	NA	0.675079	NA	NA
AQAMRAHA	0.451882	NO	Sg5_20_s3_bepler_p1	Sg5	130	-0.130529	0.692041	no	-0.359404	0.674027	0.399076	NA
RQAQGPKR	0.451624	YES	Sg5_20_s3_bepler_p1	Sg5	130	-0.13165	0.692041	no	0.436231	0.672976	0.784284	NA
AAKQGPRA	0.450924	NO	Sg5_20_s3_bepler_p1	Sg5	130	-0.134682	0.692041	no	-0.0663092	0.671924	0.563945	NA
AQARKQHR	0.450787	NO	Sg5_20_s3_bepler_p1	Sg5	130	-0.135277	0.692041	no	NA	0.670873	NA	NA
AQAKSAKR	0.449958	NO	Sg5_20_s3_bepler_p1	Sg5	130	-0.138872	0.692041	no	0.339187	0.669821	0.747304	NA
RAKGDERA	0.449525	NO	Sg5_20_s3_bepler_p1	Sg5	130	-0.140747	0.692041	no	NA	0.66877	NA	NA
AQKRKQHR	0.449172	NO	Sg5_20_s3_bepler_p1	Sg5	130	-0.142278	0.692041	no	-1.76045	0.667718	0.00616333	NA
AQKMRAKR	0.447947	NO	Sg5_20_s3_bepler_p1	Sg5	130	-0.147589	0.692041	no	NA	0.666667	NA	NA
AQAKSARR	0.447074	NO	Sg5_20_s3_bepler_p1	Sg5	130	-0.151375	0.692041	no	NA	0.665615	NA	NA
RAKETAHA	0.446783	NO	Sg5_20_s3_bepler_p1	Sg5	130	-0.152638	0.692041	no	0.141645	0.664564	0.671803	NA
RAKLGAHA	0.446414	NO	Sg5_20_s3_bepler_p1	Sg5	130	-0.154237	0.692041	no	NA	0.663512	NA	NA
RQAGDERR	0.445978	NO	Sg5_20_s3_bepler_p1	Sg5	130	-0.156128	0.692041	no	NA	0.662461	NA	NA
RQAETAKA	0.44581	NO	Sg5_20_s3_bepler_p1	Sg5	130	-0.156857	0.692041	no	-0.0467029	0.661409	0.57319	NA
AAKLGAKA	0.44576	YES	Sg5_20_s3_bepler_p1	Sg5	130	-0.157071	0.692041	no	-0.023553	0.660358	0.59322	NA
AAAETQAA	0.445511	NO	Sg5_20_s3_bepler_p1	Sg5	130	-0.15815	0.692041	no	0.582287	0.659306	0.830508	NA
AAKQGPHR	0.445488	YES	Sg5_20_s3_bepler_p1	Sg5	130	-0.158251	0.692041	no	-0.267499	0.658254	0.457627	NA
AQAQGPRR	0.4446	YES	Sg5_20_s3_bepler_p1	Sg5	130	-0.162102	0.692041	no	-0.337514	0.657203	0.40832	NA
AAKGDEKR	0.44429	NO	Sg5_20_s3_bepler_p1	Sg5	130	-0.163448	0.692041	no	0.257783	0.656151	0.716487	NA
RAAETQHR	0.444264	YES	Sg5_20_s3_bepler_p1	Sg5	130	-0.163561	0.692041	no	-1.03249	0.6551	0.0955316	NA
RQKLGAHA	0.444019	NO	Sg5_20_s3_bepler_p1	Sg5	130	-0.164619	0.692041	no	-0.771292	0.654048	0.201849	NA
AQAQGPHR	0.442345	NO	Sg5_20_s3_bepler_p1	Sg5	130	-0.171881	0.692041	no	-1.71845	0.652997	0.00924499	NA
RAKGDEKR	0.442337	NO	Sg5_20_s3_bepler_p1	Sg5	130	-0.171912	0.692041	no	NA	0.651945	NA	NA
RAKQGPRR	0.441834	NO	Sg5_20_s3_bepler_p1	Sg5	130	-0.174094	0.692041	no	0.30131	0.650894	0.731895	NA
RQAQGPKA	0.441603	NO	Sg5_20_s3_bepler_p1	Sg5	130	-0.175095	0.692041	no	-0.72486	0.649842	0.218798	NA
AQKCREAA	0.441179	NO	Sg5_20_s3_bepler_p1	Sg5	130	-0.176935	0.692041	no	0.0563656	0.648791	0.631741	NA
RQAETAHR	0.440735	NO	Sg5_20_s3_bepler_p1	Sg5	130	-0.178858	0.692041	no	-0.370581	0.647739	0.391371	NA
RQKQWQHR	0.440612	NO	Sg5_20_s3_bepler_p1	Sg5	130	-0.179391	0.692041	no	-0.409224	0.646688	0.357473	NA
AQKGDEAA	0.440243	NO	Sg5_20_s3_bepler_p1	Sg5	130	-0.180994	0.692041	no	NA	0.645636	NA	NA
RQAQWQHR	0.440036	YES	Sg5_20_s3_bepler_p1	Sg5	130	-0.181889	0.692041	no	-0.191862	0.644585	0.497689	NA
RQKLGAKR	0.439734	NO	Sg5_20_s3_bepler_p1	Sg5	130	-0.183198	0.692041	no	NA	0.643533	NA	NA
RQKLGAKA	0.439461	NO	Sg5_20_s3_bepler_p1	Sg5	130	-0.184385	0.692041	no	NA	0.642482	NA	NA
AQKWDEHA	0.439375	YES	Sg5_20_s3_bepler_p1	Sg5	130	-0.184757	0.692041	no	-0.386185	0.64143	0.385208	NA
AQAGDEHA	0.438996	NO	Sg5_20_s3_bepler_p1	Sg5	130	-0.186397	0.692041	no	NA	0.640379	NA	NA
AQKMRAHR	0.438911	YES	Sg5_20_s3_bepler_p1	Sg5	130	-0.186767	0.692041	no	-0.699753	0.639327	0.229584	NA
AQAMRAKA	0.438424	NO	Sg5_20_s3_bepler_p1	Sg5	130	-0.188881	0.692041	no	-1.40155	0.638275	0.0323575	NA
RAACREHR	0.438392	NO	Sg5_20_s3_bepler_p1	Sg5	130	-0.189017	0.692041	no	NA	0.637224	NA	NA
AQAGDEKR	0.43802	NO	Sg5_20_s3_bepler_p1	Sg5	130	-0.19063	0.692041	no	-0.250918	0.636172	0.466872	NA
AQKKSAKA	0.437675	NO	Sg5_20_s3_bepler_p1	Sg5	130	-0.192129	0.692041	no	-0.283473	0.635121	0.448382	NA
AQKKSAHA	0.437448	NO	Sg5_20_s3_bepler_p1	Sg5	130	-0.193111	0.692041	no	-0.0670469	0.634069	0.562404	NA
RQKLGARR	0.437044	NO	Sg5_20_s3_bepler_p1	Sg5	130	-0.194864	0.692041	no	0.414099	0.633018	0.77812	NA
RAKCRERA	0.436566	NO	Sg5_20_s3_bepler_p1	Sg5	130	-0.196935	0.692041	no	NA	0.631966	NA	NA
RAAETQAA	0.436499	NO	Sg5_20_s3_bepler_p1	Sg5	130	-0.197225	0.692041	no	0.435238	0.630915	0.782743	NA
RQKKSAKR	0.436364	NO	Sg5_20_s3_bepler_p1	Sg5	130	-0.197811	0.692041	no	-0.20982	0.629863	0.486903	NA
RQAQGPHA	0.435728	YES	Sg5_20_s3_bepler_p1	Sg5	130	-0.200568	0.692041	no	-0.320221	0.628812	0.428351	NA
AQKQWQAA	0.435061	NO	Sg5_20_s3_bepler_p1	Sg5	130	-0.203459	0.692041	no	-0.328819	0.62776	0.416025	NA
AQKLGAKR	0.434146	NO	Sg5_20_s3_bepler_p1	Sg5	130	-0.207428	0.692041	no	NA	0.626709	NA	NA
RQAETAHA	0.434134	YES	Sg5_20_s3_bepler_p1	Sg5	130	-0.207482	0.692041	no	-0.0689597	0.625657	0.559322	NA
RAKQGPAA	0.434011	NO	Sg5_20_s3_bepler_p1	Sg5	130	-0.208013	0.692041	no	0.112239	0.624606	0.653313	NA
AAKLGAAA	0.433458	NO	Sg5_20_s3_bepler_p1	Sg5	130	-0.210411	0.692041	no	-1.26005	0.623554	0.0539291	NA
RQKLGAAA	0.433201	NO	Sg5_20_s3_bepler_p1	Sg5	130	-0.211527	0.692041	no	NA	0.622503	NA	NA
RAKETAKR	0.432989	NO	Sg5_20_s3_bepler_p1	Sg5	130	-0.212442	0.692041	no	0.874626	0.621451	0.879815	NA
RQAGDERA	0.432974	NO	Sg5_20_s3_bepler_p1	Sg5	130	-0.212509	0.692041	no	NA	0.6204	NA	NA
AQAGDERR	0.432841	NO	Sg5_20_s3_bepler_p1	Sg5	130	-0.213084	0.692041	no	NA	0.619348	NA	NA
RQKRKQKR	0.431541	NO	Sg5_20_s3_bepler_p1	Sg5	130	-0.218724	0.692041	no	-0.0752213	0.618297	0.5547	NA
AQARKQKA	0.431504	NO	Sg5_20_s3_bepler_p1	Sg5	130	-0.218883	0.692041	no	0.176514	0.617245	0.682589	NA
RAKCRERR	0.431393	NO	Sg5_20_s3_bepler_p1	Sg5	130	-0.219363	0.692041	no	NA	0.616193	NA	NA
AQKRKQRR	0.431184	NO	Sg5_20_s3_bepler_p1	Sg5	130	-0.220269	0.692041	no	-0.820671	0.615142	0.171032	NA
AQKWDEKR	0.431031	NO	Sg5_20_s3_bepler_p1	Sg5	130	-0.220931	0.692041	no	-0.105539	0.61409	0.545455	NA
AQKRKQHA	0.430336	NO	Sg5_20_s3_bepler_p1	Sg5	130	-0.223948	0.692041	no	-0.314106	0.613039	0.436055	NA
RQKLGARA	0.429994	NO	Sg5_20_s3_bepler_p1	Sg5	130	-0.225429	0.692041	no	NA	0.611987	NA	NA
RAKGDEHR	0.428427	NO	Sg5_20_s3_bepler_p1	Sg5	130	-0.232223	0.692041	no	-0.596927	0.610936	0.27735	NA
AQKAWEKR	0.428123	NO	Sg5_20_s3_bepler_p1	Sg5	130	-0.233539	0.692041	no	NA	0.609884	NA	NA
RQKQWQRR	0.428071	NO	Sg5_20_s3_bepler_p1	Sg5	130	-0.233767	0.692041	no	-0.502643	0.608833	0.312789	NA
AAKGDEHR	0.427661	NO	Sg5_20_s3_bepler_p1	Sg5	130	-0.235545	0.692041	no	NA	0.607781	NA	NA
AQARKQHA	0.427643	NO	Sg5_20_s3_bepler_p1	Sg5	130	-0.235621	0.692041	no	-0.641186	0.60673	0.255778	NA
AQAMRARA	0.427473	NO	Sg5_20_s3_bepler_p1	Sg5	130	-0.236358	0.692041	no	NA	0.605678	NA	NA
RQAQGPHR	0.427199	NO	Sg5_20_s3_bepler_p1	Sg5	130	-0.237547	0.692041	no	-0.317829	0.604627	0.432974	NA
RQKCREAA	0.42695	YES	Sg5_20_s3_bepler_p1	Sg5	130	-0.238628	0.692041	no	-0.55591	0.603575	0.29584	NA
AQKRKQKA	0.426884	NO	Sg5_20_s3_bepler_p1	Sg5	130	-0.238911	0.692041	no	-0.750222	0.602524	0.211094	NA
AQAGDERA	0.426867	NO	Sg5_20_s3_bepler_p1	Sg5	130	-0.238988	0.692041	no	NA	0.601472	NA	NA
AQKMRARR	0.426824	NO	Sg5_20_s3_bepler_p1	Sg5	130	-0.239173	0.692041	no	0.279448	0.600421	0.724191	NA
AAKETAKA	0.426681	NO	Sg5_20_s3_bepler_p1	Sg5	130	-0.239791	0.692041	no	-0.0808941	0.599369	0.551618	NA
RQAQWQKA	0.426189	NO	Sg5_20_s3_bepler_p1	Sg5	130	-0.241925	0.692041	no	0.0846963	0.598318	0.640986	NA
AQKAWEHA	0.42593	NO	Sg5_20_s3_bepler_p1	Sg5	130	-0.243048	0.692041	no	NA	0.597266	NA	NA
AQAGDEKA	0.42581	NO	Sg5_20_s3_bepler_p1	Sg5	130	-0.243569	0.692041	no	NA	0.596215	NA	NA
AAKQGPAA	0.425522	NO	Sg5_20_s3_bepler_p1	Sg5	130	-0.244817	0.692041	no	-0.772068	0.595163	0.198767	NA
RAKETAHR	0.425454	NO	Sg5_20_s3_bepler_p1	Sg5	130	-0.245115	0.692041	no	0.196109	0.594111	0.690293	NA
AQKAWEHR	0.424614	NO	Sg5_20_s3_bepler_p1	Sg5	130	-0.248755	0.692041	no	NA	0.59306	NA	NA
RAAQGPHA	0.424527	NO	Sg5_20_s3_bepler_p1	Sg5	130	-0.249134	0.692041	no	-0.575917	0.592008	0.286595	NA
AQKLGAHR	0.424103	NO	Sg5_20_s3_bepler_p1	Sg5	130	-0.25097	0.692041	no	NA	0.590957	NA	NA
AQKWDEKA	0.423983	YES	Sg5_20_s3_bepler_p1	Sg5	130	-0.251491	0.692041	no	0.335693	0.589905	0.745763	NA
RQKWDEHA	0.423773	NO	Sg5_20_s3_bepler_p1	Sg5	130	-0.252401	0.692041	no	-0.898245	0.588854	0.144838	NA
AQKQWQRA	0.42375	NO	Sg5_20_s3_bepler_p1	Sg5	130	-0.252503	0.692041	no	NA	0.587802	NA	NA
AQARRAKR	0.423638	NO	Sg5_20_s3_bepler_p1	Sg5	130	-0.252985	0.692041	no	-0.910356	0.586751	0.138675	NA
RQKKSARR	0.423563	NO	Sg5_20_s3_bepler_p1	Sg5	130	-0.253311	0.692041	no	-0.00109785	0.585699	0.604006	NA
AQALGAAA	0.423482	NO	Sg5_20_s3_bepler_p1	Sg5	130	-0.253663	0.692041	no	NA	0.584648	NA	NA
RAKLGAKA	0.423414	NO	Sg5_20_s3_bepler_p1	Sg5	130	-0.253956	0.692041	no	0.25206	0.583596	0.713405	NA
RQACREAA	0.423176	NO	Sg5_20_s3_bepler_p1	Sg5	130	-0.25499	0.692041	no	NA	0.582545	NA	NA
RQKLGAHR	0.4231	YES	Sg5_20_s3_bepler_p1	Sg5	130	-0.255317	0.692041	no	0.0879562	0.581493	0.642527	NA
RQKWDEKA	0.422966	NO	Sg5_20_s3_bepler_p1	Sg5	130	-0.255898	0.692041	no	-0.0365297	0.580442	0.582435	NA
AQKAWERR	0.422804	NO	Sg5_20_s3_bepler_p1	Sg5	130	-0.256604	0.692041	no	NA	0.57939	NA	NA
RQKQWQHA	0.422584	NO	Sg5_20_s3_bepler_p1	Sg5	130	-0.257558	0.692041	no	-1.60238	0.578339	0.0154083	NA
RQKMRARR	0.422554	NO	Sg5_20_s3_bepler_p1	Sg5	130	-0.257687	0.692041	no	0.0170194	0.577287	0.613251	NA
AQAAWERR	0.421822	NO	Sg5_20_s3_bepler_p1	Sg5	130	-0.260861	0.692041	no	NA	0.576236	NA	NA
RQAMRARR	0.421515	NO	Sg5_20_s3_bepler_p1	Sg5	130	-0.262193	0.692041	no	0.38131	0.575184	0.767334	NA
AAKCRERA	0.421507	NO	Sg5_20_s3_bepler_p1	Sg5	130	-0.262225	0.692041	no	NA	0.574132	NA	NA
RQKMRAKR	0.420412	NO	Sg5_20_s3_bepler_p1	Sg5	130	-0.266973	0.692041	no	0.470118	0.573081	0.793529	NA
AAAQGPHA	0.419546	NO	Sg5_20_s3_bepler_p1	Sg5	130	-0.270728	0.692041	no	-1.18391	0.572029	0.0662558	NA
RQKQWQKA	0.419401	NO	Sg5_20_s3_bepler_p1	Sg5	130	-0.271357	0.692041	no	-0.12934	0.570978	0.531587	NA
AQAMRAAA	0.419334	YES	Sg5_20_s3_bepler_p1	Sg5	130	-0.271648	0.692041	no	0.489214	0.569926	0.801233	NA
AQAGDEHR	0.419117	NO	Sg5_20_s3_bepler_p1	Sg5	130	-0.272589	0.692041	no	NA	0.568875	NA	NA
RQAQWQRA	0.419044	NO	Sg5_20_s3_bepler_p1	Sg5	130	-0.272903	0.692041	no	NA	0.567823	NA	NA
AAKLGAKR	0.418778	NO	Sg5_20_s3_bepler_p1	Sg5	130	-0.274058	0.692041	no	NA	0.566772	NA	NA
AAKQWQHR	0.418347	YES	Sg5_20_s3_bepler_p1	Sg5	130	-0.275926	0.692041	no	0.113083	0.56572	0.654854	NA
AAKMRAHR	0.418328	NO	Sg5_20_s3_bepler_p1	Sg5	130	-0.276007	0.692041	no	-0.987185	0.564669	0.104777	NA
AQKLGARA	0.41815	NO	Sg5_20_s3_bepler_p1	Sg5	130	-0.276779	0.692041	no	NA	0.563617	NA	NA
AQALGAHA	0.417413	NO	Sg5_20_s3_bepler_p1	Sg5	130	-0.279977	0.692041	no	NA	0.562566	NA	NA
RQKWDEKR	0.41698	NO	Sg5_20_s3_bepler_p1	Sg5	130	-0.281855	0.692041	no	0.0340753	0.561514	0.622496	NA
RAAQGPKA	0.416917	NO	Sg5_20_s3_bepler_p1	Sg5	130	-0.282126	0.692041	no	-0.23273	0.560463	0.473035	NA
RQARKQKR	0.416774	NO	Sg5_20_s3_bepler_p1	Sg5	130	-0.282747	0.692041	no	-0.600805	0.559411	0.275809	NA
AAKMRAKR	0.416585	NO	Sg5_20_s3_bepler_p1	Sg5	130	-0.283565	0.692041	no	-0.130476	0.55836	0.526965	NA
AQAKSAHR	0.416582	NO	Sg5_20_s3_bepler_p1	Sg5	130	-0.283578	0.692041	no	-0.938378	0.557308	0.124807	NA
AQKMRAHA	0.41634	YES	Sg5_20_s3_bepler_p1	Sg5	130	-0.284627	0.692041	no	-0.514458	0.556257	0.309707	NA
RQAGDEKR	0.416125	YES	Sg5_20_s3_bepler_p1	Sg5	130	-0.285559	0.692041	no	-1.04181	0.555205	0.0924499	NA
AQARKQRA	0.416073	NO	Sg5_20_s3_bepler_p1	Sg5	130	-0.285786	0.692041	no	NA	0.554154	NA	NA
RQKKSAHR	0.41565	NO	Sg5_20_s3_bepler_p1	Sg5	130	-0.287618	0.692041	no	-1.15394	0.553102	0.0724191	NA
RAKGDERR	0.415539	NO	Sg5_20_s3_bepler_p1	Sg5	130	-0.288103	0.692041	no	-1.03496	0.55205	0.0939908	NA
RQAQWQHA	0.414686	NO	Sg5_20_s3_bepler_p1	Sg5	130	-0.291799	0.692041	no	-0.704552	0.550999	0.226502	NA
RAKETAKA	0.414173	YES	Sg5_20_s3_bepler_p1	Sg5	130	-0.294023	0.692041	no	-0.483517	0.549947	0.322034	NA
AAKGDERA	0.414087	NO	Sg5_20_s3_bepler_p1	Sg5	130	-0.294395	0.692041	no	NA	0.548896	NA	NA
RQARKQRR	0.414017	NO	Sg5_20_s3_bepler_p1	Sg5	130	-0.294702	0.692041	no	-0.922201	0.547844	0.134052	NA
AQAQGPAA	0.413299	YES	Sg5_20_s3_bepler_p1	Sg5	130	-0.297812	0.692041	no	-0.358545	0.546793	0.400616	NA
RQAETAAA	0.413296	YES	Sg5_20_s3_bepler_p1	Sg5	130	-0.297828	0.692041	no	-0.447749	0.545741	0.340524	NA
AAAQGPKA	0.413143	NO	Sg5_20_s3_bepler_p1	Sg5	130	-0.298489	0.692041	no	-0.657369	0.54469	0.246533	NA
AQKVWAAA	0.412918	NO	Sg5_20_s3_bepler_p1	Sg5	130	-0.299464	0.692041	no	NA	0.543638	NA	NA
RQKKSAKA	0.412804	NO	Sg5_20_s3_bepler_p1	Sg5	130	-0.29996	0.692041	no	-0.757806	0.542587	0.208012	NA
AQKRRAKR	0.412116	YES	Sg5_20_s3_bepler_p1	Sg5	130	-0.302943	0.692041	no	-0.1095	0.541535	0.540832	NA
RAAQGPRA	0.412082	NO	Sg5_20_s3_bepler_p1	Sg5	130	-0.30309	0.692041	no	-1.52685	0.540484	0.0231125	NA
AQARRARR	0.411445	NO	Sg5_20_s3_bepler_p1	Sg5	130	-0.305853	0.692041	no	0.3556	0.539432	0.751926	NA
AQAAWEKR	0.411385	NO	Sg5_20_s3_bepler_p1	Sg5	130	-0.306112	0.692041	no	NA	0.538381	NA	NA
RQKRKQKA	0.411154	NO	Sg5_20_s3_bepler_p1	Sg5	130	-0.307114	0.692041	no	-0.147424	0.537329	0.51926	NA
AQALGARA	0.411133	NO	Sg5_20_s3_bepler_p1	Sg5	130	-0.307203	0.692041	no	NA	0.536278	NA	NA
RAKLGARA	0.410328	NO	Sg5_20_s3_bepler_p1	Sg5	130	-0.310693	0.692041	no	NA	0.535226	NA	NA
AQAAWEHA	0.409631	NO	Sg5_20_s3_bepler_p1	Sg5	130	-0.313715	0.692041	no	NA	0.534175	NA	NA
AQKLGARR	0.409447	NO	Sg5_20_s3_bepler_p1	Sg5	130	-0.314513	0.692041	no	NA	0.533123	NA	NA
AQKWDEHR	0.4087	YES	Sg5_20_s3_bepler_p1	Sg5	130	-0.317751	0.692041	no	-0.49997	0.532072	0.31433	NA
AAKLGAHR	0.408526	NO	Sg5_20_s3_bepler_p1	Sg5	130	-0.318505	0.692041	no	NA	0.53102	NA	NA
AQALGAKA	0.406713	NO	Sg5_20_s3_bepler_p1	Sg5	130	-0.326366	0.692041	no	-0.328325	0.529968	0.419106	NA
AAKQWQKR	0.406673	NO	Sg5_20_s3_bepler_p1	Sg5	130	-0.326542	0.692041	no	-0.267681	0.528917	0.456086	NA
RQAGDEHA	0.406666	NO	Sg5_20_s3_bepler_p1	Sg5	130	-0.326571	0.692041	no	NA	0.527865	NA	NA
AQAKSAHA	0.406217	NO	Sg5_20_s3_bepler_p1	Sg5	130	-0.328519	0.692041	no	-0.163102	0.526814	0.511556	NA
AQAKSAKA	0.405949	NO	Sg5_20_s3_bepler_p1	Sg5	130	-0.32968	0.692041	no	-0.762179	0.525762	0.204931	NA
AQKKSAAA	0.405561	NO	Sg5_20_s3_bepler_p1	Sg5	130	-0.331362	0.692041	no	-0.990717	0.524711	0.103236	NA
RQKKSAHA	0.405021	NO	Sg5_20_s3_bepler_p1	Sg5	130	-0.333704	0.692041	no	-0.334942	0.523659	0.409861	NA
RAKLGAAA	0.404075	YES	Sg5_20_s3_bepler_p1	Sg5	130	-0.337804	0.692041	no	-0.25758	0.522608	0.46225	NA
RQARKQRA	0.403454	NO	Sg5_20_s3_bepler_p1	Sg5	130	-0.340496	0.692041	no	NA	0.521556	NA	NA
AAKETARR	0.403232	YES	Sg5_20_s3_bepler_p1	Sg5	130	-0.341458	0.692041	no	-0.174968	0.520505	0.503852	NA
AQAWDEKR	0.403198	NO	Sg5_20_s3_bepler_p1	Sg5	130	-0.341606	0.692041	no	-0.207968	0.519453	0.488444	NA
AAKLGARA	0.403065	NO	Sg5_20_s3_bepler_p1	Sg5	130	-0.342184	0.692041	no	NA	0.518402	NA	NA
RQKMRAHR	0.402795	NO	Sg5_20_s3_bepler_p1	Sg5	130	-0.343354	0.692041	no	-1.50699	0.51735	0.0261941	NA
RQAGDEHR	0.402212	NO	Sg5_20_s3_bepler_p1	Sg5	130	-0.345882	0.692041	no	-0.748205	0.516299	0.212635	NA
AAKRKQKR	0.402131	NO	Sg5_20_s3_bepler_p1	Sg5	130	-0.346234	0.692041	no	-0.955091	0.515247	0.118644	NA
AQKKSARA	0.401894	NO	Sg5_20_s3_bepler_p1	Sg5	130	-0.347262	0.692041	no	NA	0.514196	NA	NA
AQAAWEHR	0.401892	NO	Sg5_20_s3_bepler_p1	Sg5	130	-0.347272	0.692041	no	NA	0.513144	NA	NA
RQKWDEHR	0.401811	NO	Sg5_20_s3_bepler_p1	Sg5	130	-0.347623	0.692041	no	NA	0.512093	NA	NA
AAACREAA	0.401508	NO	Sg5_20_s3_bepler_p1	Sg5	130	-0.348933	0.692041	no	-0.922157	0.511041	0.135593	NA
AQAWDEHA	0.401496	NO	Sg5_20_s3_bepler_p1	Sg5	130	-0.348986	0.692041	no	0.313053	0.509989	0.736518	NA
AQAKSARA	0.401237	NO	Sg5_20_s3_bepler_p1	Sg5	130	-0.350111	0.692041	no	-0.21998	0.508938	0.479199	NA
RQKKSARA	0.401004	NO	Sg5_20_s3_bepler_p1	Sg5	130	-0.351119	0.692041	no	-1.65338	0.507886	0.0123267	NA
RQARKQKA	0.400688	YES	Sg5_20_s3_bepler_p1	Sg5	130	-0.35249	0.692041	no	-0.0276678	0.506835	0.588598	NA
AAKQGPRR	0.400328	NO	Sg5_20_s3_bepler_p1	Sg5	130	-0.35405	0.692041	no	-0.203643	0.505783	0.493066	NA
RAKETARA	0.400131	NO	Sg5_20_s3_bepler_p1	Sg5	130	-0.354906	0.692041	no	-0.401884	0.504732	0.366718	NA
RQKRKQHR	0.399706	NO	Sg5_20_s3_bepler_p1	Sg5	130	-0.35675	0.692041	no	-0.745239	0.50368	0.215716	NA
AAKQWQHA	0.399468	NO	Sg5_20_s3_bepler_p1	Sg5	130	-0.357778	0.692041	no	-0.88656	0.502629	0.149461	NA
RQAGDEKA	0.398593	NO	Sg5_20_s3_bepler_p1	Sg5	130	-0.361574	0.692041	no	NA	0.501577	NA	NA
AQKAWEAA	0.398448	NO	Sg5_20_s3_bepler_p1	Sg5	130	-0.3622	0.692041	no	NA	0.500526	NA	NA
RQKRKQRR	0.398305	NO	Sg5_20_s3_bepler_p1	Sg5	130	-0.362821	0.692041	no	-0.673745	0.499474	0.24037	NA
AAKRKQHA	0.39747	NO	Sg5_20_s3_bepler_p1	Sg5	130	-0.366444	0.692041	no	-0.763111	0.498423	0.20339	NA
RQKAWERR	0.397376	NO	Sg5_20_s3_bepler_p1	Sg5	130	-0.366848	0.692041	no	NA	0.497371	NA	NA
AQKAWEKA	0.397282	NO	Sg5_20_s3_bepler_p1	Sg5	130	-0.367256	0.692041	no	NA	0.49632	NA	NA
RQAMRAKR	0.396988	NO	Sg5_20_s3_bepler_p1	Sg5	130	-0.368531	0.692041	no	0.293719	0.495268	0.730354	NA
AQKVWAHA	0.396865	NO	Sg5_20_s3_bepler_p1	Sg5	130	-0.369067	0.692041	no	NA	0.494217	NA	NA
AQAVREKR	0.396538	NO	Sg5_20_s3_bepler_p1	Sg5	130	-0.370483	0.692041	no	NA	0.493165	NA	NA
AAAQWQHA	0.395888	NO	Sg5_20_s3_bepler_p1	Sg5	130	-0.373303	0.692041	no	0.341162	0.492114	0.748844	NA
AAKCREAA	0.395506	NO	Sg5_20_s3_bepler_p1	Sg5	130	-0.374959	0.692041	no	-0.343198	0.491062	0.40678	NA
RAKETARR	0.394611	NO	Sg5_20_s3_bepler_p1	Sg5	130	-0.378838	0.692041	no	1.26852	0.490011	0.941448	NA
AQAAWEKA	0.394285	NO	Sg5_20_s3_bepler_p1	Sg5	130	-0.380252	0.692041	no	NA	0.488959	NA	NA
AQARRAHR	0.394115	NO	Sg5_20_s3_bepler_p1	Sg5	130	-0.380988	0.692041	no	-0.138015	0.487907	0.523883	NA
AQKVREKR	0.393976	NO	Sg5_20_s3_bepler_p1	Sg5	130	-0.38159	0.692041	no	NA	0.486856	NA	NA
RAACREAA	0.393969	YES	Sg5_20_s3_bepler_p1	Sg5	130	-0.381622	0.692041	no	0.153816	0.485804	0.676425	NA
RQAQWQAA	0.393536	YES	Sg5_20_s3_bepler_p1	Sg5	130	-0.383501	0.692041	no	-0.558866	0.484753	0.292758	NA
AAKRKQHR	0.392792	NO	Sg5_20_s3_bepler_p1	Sg5	130	-0.386725	0.692041	no	-0.168795	0.483701	0.508475	NA
RQKRKQHA	0.392656	NO	Sg5_20_s3_bepler_p1	Sg5	130	-0.387315	0.692041	no	-1.36566	0.48265	0.0338983	NA
AQAAWERA	0.392377	NO	Sg5_20_s3_bepler_p1	Sg5	130	-0.388523	0.692041	no	NA	0.481598	NA	NA
RQKAWEKR	0.392143	NO	Sg5_20_s3_bepler_p1	Sg5	130	-0.389538	0.692041	no	NA	0.480547	NA	NA
AAAETAKR	0.390349	NO	Sg5_20_s3_bepler_p1	Sg5	130	-0.397316	0.692041	no	-0.176298	0.479495	0.50077	NA
AAKKSAKR	0.390279	NO	Sg5_20_s3_bepler_p1	Sg5	130	-0.397621	0.692041	no	-0.389225	0.478444	0.380586	NA
AQAVRERR	0.390075	NO	Sg5_20_s3_bepler_p1	Sg5	130	-0.398503	0.692041	no	NA	0.477392	NA	NA
AQKMRAKA	0.389724	YES	Sg5_20_s3_bepler_p1	Sg5	130	-0.400027	0.692041	no	-0.872689	0.476341	0.154083	NA
RQKQWQRA	0.389577	YES	Sg5_20_s3_bepler_p1	Sg5	130	-0.400662	0.692041	no	-1.27179	0.475289	0.0523883	NA
AAKWDEHA	0.388629	NO	Sg5_20_s3_bepler_p1	Sg5	130	-0.404773	0.692041	no	-0.942093	0.474238	0.123267	NA
AQAAWEAA	0.388507	NO	Sg5_20_s3_bepler_p1	Sg5	130	-0.405305	0.692041	no	NA	0.473186	NA	NA
RQKWDERA	0.388357	NO	Sg5_20_s3_bepler_p1	Sg5	130	-0.405955	0.692041	no	NA	0.472135	NA	NA
AAKKSAHA	0.386503	YES	Sg5_20_s3_bepler_p1	Sg5	130	-0.413991	0.692041	no	-0.0671357	0.471083	0.560863	NA
AQKRKQRA	0.386492	NO	Sg5_20_s3_bepler_p1	Sg5	130	-0.414038	0.692041	no	NA	0.470032	NA	NA
RAKLGAKR	0.386478	NO	Sg5_20_s3_bepler_p1	Sg5	130	-0.414101	0.692041	no	NA	0.46898	NA	NA
RQKAWEHR	0.386088	NO	Sg5_20_s3_bepler_p1	Sg5	130	-0.41579	0.692041	no	NA	0.467928	NA	NA
AAKKSAHR	0.385542	YES	Sg5_20_s3_bepler_p1	Sg5	130	-0.418157	0.692041	no	-0.0339932	0.466877	0.585516	NA
RQARKQHA	0.385202	NO	Sg5_20_s3_bepler_p1	Sg5	130	-0.419632	0.692041	no	-1.34921	0.465825	0.03698	NA
RQAKSARR	0.385172	NO	Sg5_20_s3_bepler_p1	Sg5	130	-0.419762	0.692041	no	-0.83994	0.464774	0.163328	NA
AQAWDEKA	0.384823	NO	Sg5_20_s3_bepler_p1	Sg5	130	-0.421278	0.692041	no	-1.15651	0.463722	0.0693374	NA
RQKQWQAA	0.384481	NO	Sg5_20_s3_bepler_p1	Sg5	130	-0.422757	0.692041	no	0.217033	0.462671	0.702619	NA
RAKCREAA	0.383498	NO	Sg5_20_s3_bepler_p1	Sg5	130	-0.427022	0.692041	no	-0.794924	0.461619	0.187982	NA
AQKAWERA	0.383477	NO	Sg5_20_s3_bepler_p1	Sg5	130	-0.427114	0.692041	no	NA	0.460568	NA	NA
AAAQWQHR	0.383355	YES	Sg5_20_s3_bepler_p1	Sg5	130	-0.42764	0.692041	no	-0.0914449	0.459516	0.550077	NA
RAKGDEAA	0.383268	NO	Sg5_20_s3_bepler_p1	Sg5	130	-0.428017	0.692041	no	-0.81592	0.458465	0.177196	NA
AAKLGARR	0.383159	NO	Sg5_20_s3_bepler_p1	Sg5	130	-0.428491	0.692041	no	0.316955	0.457413	0.738059	NA
RQAMRARA	0.382721	NO	Sg5_20_s3_bepler_p1	Sg5	130	-0.430388	0.692041	no	NA	0.456362	NA	NA
AQAWDEHR	0.382678	NO	Sg5_20_s3_bepler_p1	Sg5	130	-0.430574	0.692041	no	-0.00236312	0.45531	0.602465	NA
AQKRRAHR	0.382085	NO	Sg5_20_s3_bepler_p1	Sg5	130	-0.433146	0.692041	no	NA	0.454259	NA	NA
RQKRKQRA	0.381704	YES	Sg5_20_s3_bepler_p1	Sg5	130	-0.434798	0.692041	no	-0.202853	0.453207	0.494607	NA
RQAMRAHR	0.381443	YES	Sg5_20_s3_bepler_p1	Sg5	130	-0.435929	0.692041	no	-0.33483	0.452156	0.411402	NA
RQAAWERR	0.381442	NO	Sg5_20_s3_bepler_p1	Sg5	130	-0.435932	0.692041	no	NA	0.451104	NA	NA
AAKMRAHA	0.38111	NO	Sg5_20_s3_bepler_p1	Sg5	130	-0.437376	0.692041	no	0.196873	0.450053	0.693374	NA
AAKGDEAA	0.38079	NO	Sg5_20_s3_bepler_p1	Sg5	130	-0.438761	0.692041	no	NA	0.449001	NA	NA
AAAQGPRA	0.379657	NO	Sg5_20_s3_bepler_p1	Sg5	130	-0.443672	0.692041	no	NA	0.44795	NA	NA
RQKAWEHA	0.379452	NO	Sg5_20_s3_bepler_p1	Sg5	130	-0.444561	0.692041	no	NA	0.446898	NA	NA
RQKVREKR	0.379086	NO	Sg5_20_s3_bepler_p1	Sg5	130	-0.446152	0.692041	no	NA	0.445846	NA	NA
AAKETARA	0.378906	NO	Sg5_20_s3_bepler_p1	Sg5	130	-0.446931	0.692041	no	-0.816431	0.444795	0.175655	NA
RQARKQHR	0.378723	YES	Sg5_20_s3_bepler_p1	Sg5	130	-0.447724	0.692041	no	-0.429443	0.443743	0.345146	NA
RAKLGARR	0.378706	NO	Sg5_20_s3_bepler_p1	Sg5	130	-0.447797	0.692041	no	NA	0.442692	NA	NA
RAAGDEHA	0.378592	NO	Sg5_20_s3_bepler_p1	Sg5	130	-0.44829	0.692041	no	NA	0.44164	NA	NA
AQKMRAAA	0.378536	NO	Sg5_20_s3_bepler_p1	Sg5	130	-0.448536	0.692041	no	-0.408847	0.440589	0.359014	NA
AAKRRAKR	0.377307	NO	Sg5_20_s3_bepler_p1	Sg5	130	-0.453861	0.692041	no	0.145791	0.439537	0.673344	NA
AQKVWAKR	0.377134	NO	Sg5_20_s3_bepler_p1	Sg5	130	-0.454614	0.692041	no	0.495167	0.438486	0.805855	NA
RAKLGAHR	0.376951	YES	Sg5_20_s3_bepler_p1	Sg5	130	-0.455406	0.692041	no	-0.697146	0.437434	0.231125	NA
AAARKQHA	0.376397	NO	Sg5_20_s3_bepler_p1	Sg5	130	-0.457806	0.692041	no	-1.78035	0.436383	0.0046225	NA
AAKGDERR	0.37612	NO	Sg5_20_s3_bepler_p1	Sg5	130	-0.45901	0.692041	no	-0.831733	0.435331	0.16641	NA
RAKMRAHR	0.375717	YES	Sg5_20_s3_bepler_p1	Sg5	130	-0.460756	0.692041	no	-0.466271	0.43428	0.331279	NA
RQKWDERR	0.37559	NO	Sg5_20_s3_bepler_p1	Sg5	130	-0.461306	0.692041	no	0.10008	0.433228	0.647149	NA
AAAETAHA	0.375432	NO	Sg5_20_s3_bepler_p1	Sg5	130	-0.461991	0.692041	no	-1.10439	0.432177	0.0801233	NA
AQKVWAHR	0.374893	NO	Sg5_20_s3_bepler_p1	Sg5	130	-0.464328	0.692041	no	NA	0.431125	NA	NA
RAKMRAKR	0.374652	NO	Sg5_20_s3_bepler_p1	Sg5	130	-0.465372	0.692041	no	0.256696	0.430074	0.714946	NA
AAKRKQKA	0.374123	NO	Sg5_20_s3_bepler_p1	Sg5	130	-0.467668	0.692041	no	-1.4543	0.429022	0.0292758	NA
AQAGDEAA	0.374006	NO	Sg5_20_s3_bepler_p1	Sg5	130	-0.468176	0.692041	no	NA	0.427971	NA	NA
RQKVWAAA	0.373788	YES	Sg5_20_s3_bepler_p1	Sg5	130	-0.469122	0.692041	no	0.317798	0.426919	0.739599	NA
RAAQWQHA	0.373599	NO	Sg5_20_s3_bepler_p1	Sg5	130	-0.469939	0.692041	no	-0.553498	0.425868	0.297381	NA
AAAQWQKR	0.373349	NO	Sg5_20_s3_bepler_p1	Sg5	130	-0.471024	0.692041	no	-0.0203932	0.424816	0.594761	NA
AAAGDEHA	0.373258	NO	Sg5_20_s3_bepler_p1	Sg5	130	-0.471417	0.692041	no	-0.937701	0.423764	0.126348	NA
RAKQWQHA	0.373057	NO	Sg5_20_s3_bepler_p1	Sg5	130	-0.472289	0.692041	no	-1.24716	0.422713	0.0570108	NA
AQAKSAAA	0.373002	YES	Sg5_20_s3_bepler_p1	Sg5	130	-0.472527	0.692041	no	-0.531767	0.421661	0.305085	NA
RQKMRAKA	0.372919	NO	Sg5_20_s3_bepler_p1	Sg5	130	-0.472889	0.692041	no	-0.78606	0.42061	0.195686	NA
AAAMRAKR	0.372859	NO	Sg5_20_s3_bepler_p1	Sg5	130	-0.473148	0.692041	no	NA	0.419558	NA	NA
RQKMRAHA	0.372469	NO	Sg5_20_s3_bepler_p1	Sg5	130	-0.47484	0.692041	no	0.0243292	0.418507	0.617874	NA
RQAQGPAA	0.37228	NO	Sg5_20_s3_bepler_p1	Sg5	130	-0.475658	0.692041	no	-0.560372	0.417455	0.291217	NA
AQKRRARR	0.372156	NO	Sg5_20_s3_bepler_p1	Sg5	130	-0.476196	0.692041	no	-0.71709	0.416404	0.22188	NA
AAKETAAA	0.371529	NO	Sg5_20_s3_bepler_p1	Sg5	130	-0.478916	0.692041	no	-0.262722	0.415352	0.460709	NA
AAARKQKR	0.3713	YES	Sg5_20_s3_bepler_p1	Sg5	130	-0.479908	0.692041	no	-0.879091	0.414301	0.152542	NA
RQAWDEHA	0.370917	NO	Sg5_20_s3_bepler_p1	Sg5	130	-0.481566	0.692041	no	-0.801918	0.413249	0.1849	NA
RAKWDEHA	0.370644	NO	Sg5_20_s3_bepler_p1	Sg5	130	-0.482749	0.692041	no	NA	0.412198	NA	NA
AQARRAKA	0.370317	NO	Sg5_20_s3_bepler_p1	Sg5	130	-0.484168	0.692041	no	-1.30659	0.411146	0.046225	NA
AQKWDERA	0.369861	NO	Sg5_20_s3_bepler_p1	Sg5	130	-0.486148	0.692041	no	NA	0.410095	NA	NA
RQKMRARA	0.369446	NO	Sg5_20_s3_bepler_p1	Sg5	130	-0.487945	0.692041	no	NA	0.409043	NA	NA
RAKETAAA	0.369009	NO	Sg5_20_s3_bepler_p1	Sg5	130	-0.489838	0.692041	no	-0.0753562	0.407992	0.553159	NA
AAKWDEKR	0.368858	YES	Sg5_20_s3_bepler_p1	Sg5	130	-0.490495	0.692041	no	-0.169023	0.40694	0.506934	NA
AQKVWAKA	0.368609	NO	Sg5_20_s3_bepler_p1	Sg5	130	-0.491576	0.692041	no	NA	0.405889	NA	NA
RQKAWERA	0.368128	NO	Sg5_20_s3_bepler_p1	Sg5	130	-0.493661	0.692041	no	NA	0.404837	NA	NA
RAAGDERA	0.367978	NO	Sg5_20_s3_bepler_p1	Sg5	130	-0.494311	0.692041	no	NA	0.403785	NA	NA
AQALGARR	0.367886	NO	Sg5_20_s3_bepler_p1	Sg5	130	-0.494707	0.692041	no	NA	0.402734	NA	NA
RQALGARA	0.367878	NO	Sg5_20_s3_bepler_p1	Sg5	130	-0.494743	0.692041	no	NA	0.401682	NA	NA
AQAWDERR	0.367229	NO	Sg5_20_s3_bepler_p1	Sg5	130	-0.497557	0.692041	no	-0.529415	0.400631	0.306626	NA
RQKVWARR	0.367107	NO	Sg5_20_s3_bepler_p1	Sg5	130	-0.498087	0.692041	no	NA	0.399579	NA	NA
AAKMRARR	0.366961	YES	Sg5_20_s3_bepler_p1	Sg5	130	-0.498719	0.692041	no	-0.0369509	0.398528	0.580894	NA
AAAMRAHA	0.366841	NO	Sg5_20_s3_bepler_p1	Sg5	130	-0.499238	0.692041	no	-0.457666	0.397476	0.335901	NA
AQKVWARR	0.366498	NO	Sg5_20_s3_bepler_p1	Sg5	130	-0.500728	0.692041	no	NA	0.396425	NA	NA
RAKQWQHR	0.366363	NO	Sg5_20_s3_bepler_p1	Sg5	130	-0.501313	0.692041	no	-0.0109052	0.395373	0.596302	NA
AQAVWAAA	0.366131	NO	Sg5_20_s3_bepler_p1	Sg5	130	-0.502318	0.692041	no	NA	0.394322	NA	NA
RQAVRERR	0.365976	NO	Sg5_20_s3_bepler_p1	Sg5	130	-0.502989	0.692041	no	NA	0.39327	NA	NA
RQAMRAHA	0.365511	NO	Sg5_20_s3_bepler_p1	Sg5	130	-0.505004	0.692041	no	-0.503288	0.392219	0.311248	NA
RQKRRAKR	0.364781	NO	Sg5_20_s3_bepler_p1	Sg5	130	-0.508173	0.692041	no	-0.91725	0.391167	0.137134	NA
AQARKQAA	0.364736	NO	Sg5_20_s3_bepler_p1	Sg5	130	-0.508367	0.692041	no	-0.262919	0.390116	0.459168	NA
RQKVREKA	0.364671	NO	Sg5_20_s3_bepler_p1	Sg5	130	-0.508646	0.692041	no	NA	0.389064	NA	NA
RQKAWEKA	0.364492	NO	Sg5_20_s3_bepler_p1	Sg5	130	-0.509424	0.692041	no	NA	0.388013	NA	NA
AQAVWAHA	0.364384	YES	Sg5_20_s3_bepler_p1	Sg5	130	-0.509892	0.692041	no	-0.314962	0.386961	0.434515	NA
AQALGAKR	0.364049	NO	Sg5_20_s3_bepler_p1	Sg5	130	-0.511343	0.692041	no	-1.20858	0.38591	0.0631741	NA
AQKVREHR	0.363627	NO	Sg5_20_s3_bepler_p1	Sg5	130	-0.513175	0.692041	no	NA	0.384858	NA	NA
AAAETAHR	0.363593	NO	Sg5_20_s3_bepler_p1	Sg5	130	-0.513321	0.692041	no	-0.0641146	0.383807	0.565485	NA
AAAMRAHR	0.363585	NO	Sg5_20_s3_bepler_p1	Sg5	130	-0.513358	0.692041	no	-0.272641	0.382755	0.453005	NA
AQKWDERR	0.363545	NO	Sg5_20_s3_bepler_p1	Sg5	130	-0.513531	0.692041	no	-0.396309	0.381703	0.371341	NA
RQKVWAHA	0.363503	NO	Sg5_20_s3_bepler_p1	Sg5	130	-0.513712	0.692041	no	NA	0.380652	NA	NA
RQAWDEKR	0.363357	NO	Sg5_20_s3_bepler_p1	Sg5	130	-0.514346	0.692041	no	-0.629598	0.3796	0.263482	NA
RQAMRAKA	0.363261	NO	Sg5_20_s3_bepler_p1	Sg5	130	-0.514761	0.692041	no	0.0229268	0.378549	0.616333	NA
AAKWDEKA	0.362872	NO	Sg5_20_s3_bepler_p1	Sg5	130	-0.516447	0.692041	no	-0.294306	0.377497	0.44376	NA
RQAKSARA	0.362778	NO	Sg5_20_s3_bepler_p1	Sg5	130	-0.516856	0.692041	no	NA	0.376446	NA	NA
RQKVRERR	0.362635	NO	Sg5_20_s3_bepler_p1	Sg5	130	-0.517477	0.692041	no	NA	0.375394	NA	NA
AQKMRARA	0.362499	YES	Sg5_20_s3_bepler_p1	Sg5	130	-0.518066	0.692041	no	-0.458713	0.374343	0.334361	NA
RQALGAHA	0.362157	NO	Sg5_20_s3_bepler_p1	Sg5	130	-0.51955	0.692041	no	NA	0.373291	NA	NA
RQKKSAAA	0.361965	NO	Sg5_20_s3_bepler_p1	Sg5	130	-0.520382	0.692041	no	0.246899	0.37224	0.708783	NA
RAKRKQHA	0.361732	NO	Sg5_20_s3_bepler_p1	Sg5	130	-0.521392	0.692041	no	0.204739	0.371188	0.694915	NA
AQAVREHR	0.361366	NO	Sg5_20_s3_bepler_p1	Sg5	130	-0.522978	0.692041	no	NA	0.370137	NA	NA
AAKMRAKA	0.361198	YES	Sg5_20_s3_bepler_p1	Sg5	130	-0.523706	0.692041	no	0.415597	0.369085	0.779661	NA
AQKVRERR	0.361181	NO	Sg5_20_s3_bepler_p1	Sg5	130	-0.52378	0.692041	no	NA	0.368034	NA	NA
AAAGDEKA	0.360563	NO	Sg5_20_s3_bepler_p1	Sg5	130	-0.526458	0.692041	no	-0.747885	0.366982	0.214176	NA
AAKRRAHR	0.360524	NO	Sg5_20_s3_bepler_p1	Sg5	130	-0.526627	0.692041	no	-0.211601	0.365931	0.483821	NA
AAKQWQKA	0.36031	NO	Sg5_20_s3_bepler_p1	Sg5	130	-0.527557	0.692041	no	0.0350672	0.364879	0.624037	NA
RAAGDEKA	0.36014	NO	Sg5_20_s3_bepler_p1	Sg5	130	-0.528292	0.692041	no	-0.648997	0.363828	0.251156	NA
AQARRAHA	0.359543	NO	Sg5_20_s3_bepler_p1	Sg5	130	-0.530881	0.692041	no	0.373525	0.362776	0.764253	NA
RQAWDEKA	0.359467	NO	Sg5_20_s3_bepler_p1	Sg5	130	-0.531213	0.692041	no	-0.632573	0.361725	0.261941	NA
RQAKSAKR	0.359461	NO	Sg5_20_s3_bepler_p1	Sg5	130	-0.531235	0.692041	no	0.207109	0.360673	0.696456	NA
RQARRARR	0.359455	NO	Sg5_20_s3_bepler_p1	Sg5	130	-0.531262	0.692041	no	-0.812634	0.359621	0.181818	NA
AAKKSAKA	0.359099	NO	Sg5_20_s3_bepler_p1	Sg5	130	-0.532805	0.692041	no	-0.328525	0.35857	0.417565	NA
RAAETARA	0.358218	YES	Sg5_20_s3_bepler_p1	Sg5	130	-0.536626	0.692041	no	0.0511017	0.357518	0.6302	NA
AQAWDERA	0.358135	NO	Sg5_20_s3_bepler_p1	Sg5	130	-0.536987	0.692041	no	NA	0.356467	NA	NA
AAKWDEHR	0.358023	NO	Sg5_20_s3_bepler_p1	Sg5	130	-0.537472	0.692041	no	0.372883	0.355415	0.761171	NA
AAARKQKA	0.35736	NO	Sg5_20_s3_bepler_p1	Sg5	130	-0.540346	0.692041	no	NA	0.354364	NA	NA
AQAVREKA	0.356743	NO	Sg5_20_s3_bepler_p1	Sg5	130	-0.54302	0.692041	no	NA	0.353312	NA	NA
RQKVWAKR	0.356724	NO	Sg5_20_s3_bepler_p1	Sg5	130	-0.543104	0.692041	no	NA	0.352261	NA	NA
AAAETARR	0.356543	NO	Sg5_20_s3_bepler_p1	Sg5	130	-0.54389	0.692041	no	-0.249685	0.351209	0.468413	NA
AQKVWARA	0.356437	NO	Sg5_20_s3_bepler_p1	Sg5	130	-0.544347	0.692041	no	NA	0.350158	NA	NA
RAKMRARR	0.356413	NO	Sg5_20_s3_bepler_p1	Sg5	130	-0.544454	0.692041	no	-0.493394	0.349106	0.318952	NA
RQKVWARA	0.356131	NO	Sg5_20_s3_bepler_p1	Sg5	130	-0.545677	0.692041	no	NA	0.348055	NA	NA
RQAWDERA	0.356026	NO	Sg5_20_s3_bepler_p1	Sg5	130	-0.546129	0.692041	no	NA	0.347003	NA	NA
AQKRKQAA	0.355513	NO	Sg5_20_s3_bepler_p1	Sg5	130	-0.548354	0.692041	no	-1.29464	0.345952	0.0493066	NA
AAKVREKR	0.355194	NO	Sg5_20_s3_bepler_p1	Sg5	130	-0.549739	0.692041	no	NA	0.3449	NA	NA
AAAQWQKA	0.354701	NO	Sg5_20_s3_bepler_p1	Sg5	130	-0.551874	0.692041	no	-0.437522	0.343849	0.342065	NA
RQAWDERR	0.354287	YES	Sg5_20_s3_bepler_p1	Sg5	130	-0.553668	0.692041	no	-0.681787	0.342797	0.237288	NA
RQAAWEKR	0.353735	NO	Sg5_20_s3_bepler_p1	Sg5	130	-0.556065	0.692041	no	-0.929656	0.341746	0.130971	NA
RAKQWQKR	0.353535	NO	Sg5_20_s3_bepler_p1	Sg5	130	-0.556929	0.692041	no	-0.334167	0.340694	0.412943	NA
RAAETAHA	0.353338	NO	Sg5_20_s3_bepler_p1	Sg5	130	-0.557784	0.692041	no	-1.0728	0.339642	0.0862866	NA
RQKVRERA	0.353231	NO	Sg5_20_s3_bepler_p1	Sg5	130	-0.558247	0.692041	no	NA	0.338591	NA	NA
AAAQGPKR	0.35303	NO	Sg5_20_s3_bepler_p1	Sg5	130	-0.559121	0.692041	no	0.11708	0.337539	0.659476	NA
RQAAWERA	0.352598	NO	Sg5_20_s3_bepler_p1	Sg5	130	-0.560994	0.692041	no	NA	0.336488	NA	NA
RAAQGPKR	0.35229	NO	Sg5_20_s3_bepler_p1	Sg5	130	-0.562327	0.692041	no	-0.638081	0.335436	0.25886	NA
RAKMRAHA	0.352236	NO	Sg5_20_s3_bepler_p1	Sg5	130	-0.562562	0.692041	no	-0.274827	0.334385	0.451464	NA
AAARKQHR	0.352182	NO	Sg5_20_s3_bepler_p1	Sg5	130	-0.562796	0.692041	no	-0.402473	0.333333	0.365177	NA
AAAWDEHA	0.352086	NO	Sg5_20_s3_bepler_p1	Sg5	130	-0.563213	0.692041	no	-0.957038	0.332282	0.117103	NA
AQALGAHR	0.351738	NO	Sg5_20_s3_bepler_p1	Sg5	130	-0.564722	0.692041	no	NA	0.33123	NA	NA
RQARRAKR	0.35127	NO	Sg5_20_s3_bepler_p1	Sg5	130	-0.566751	0.692041	no	-0.0256614	0.330179	0.590139	NA
AQAVREHA	0.351256	NO	Sg5_20_s3_bepler_p1	Sg5	130	-0.566809	0.692041	no	NA	0.329127	NA	NA
AQARRARA	0.350932	NO	Sg5_20_s3_bepler_p1	Sg5	130	-0.568217	0.692041	no	NA	0.328076	NA	NA
RQAWDEHR	0.350269	YES	Sg5_20_s3_bepler_p1	Sg5	130	-0.57109	0.692041	no	-0.206996	0.327024	0.489985	NA
AQAVRERA	0.350257	NO	Sg5_20_s3_bepler_p1	Sg5	130	-0.571141	0.692041	no	NA	0.325973	NA	NA
AQKVREHA	0.350161	NO	Sg5_20_s3_bepler_p1	Sg5	130	-0.571557	0.692041	no	NA	0.324921	NA	NA
RQKVWAKA	0.349799	NO	Sg5_20_s3_bepler_p1	Sg5	130	-0.573128	0.692041	no	NA	0.32387	NA	NA
AAAETAKA	0.349684	NO	Sg5_20_s3_bepler_p1	Sg5	130	-0.573628	0.692041	no	-0.0622515	0.322818	0.567026	NA
AQKVREKA	0.349322	NO	Sg5_20_s3_bepler_p1	Sg5	130	-0.575198	0.692041	no	NA	0.321767	NA	NA
RQALGAAA	0.349204	YES	Sg5_20_s3_bepler_p1	Sg5	130	-0.575709	0.692041	no	-1.10079	0.320715	0.0816641	NA
AAAQGPHR	0.348789	NO	Sg5_20_s3_bepler_p1	Sg5	130	-0.577505	0.692041	no	-0.641039	0.319664	0.257319	NA
RQAVREKR	0.348584	NO	Sg5_20_s3_bepler_p1	Sg5	130	-0.578396	0.692041	no	-0.322737	0.318612	0.42681	NA
RQKVREHR	0.348517	NO	Sg5_20_s3_bepler_p1	Sg5	130	-0.578689	0.692041	no	NA	0.31756	NA	NA
RAAWDEHA	0.34847	YES	Sg5_20_s3_bepler_p1	Sg5	130	-0.578891	0.692041	no	0.536525	0.316509	0.818182	NA
RAKKSAHA	0.348312	NO	Sg5_20_s3_bepler_p1	Sg5	130	-0.579575	0.692041	no	NA	0.315457	NA	NA
RQKVREHA	0.348178	NO	Sg5_20_s3_bepler_p1	Sg5	130	-0.580156	0.692041	no	NA	0.314406	NA	NA
RAAQWQKA	0.347844	NO	Sg5_20_s3_bepler_p1	Sg5	130	-0.581603	0.692041	no	-0.0447044	0.313354	0.576271	NA
AQKWDEAA	0.347789	NO	Sg5_20_s3_bepler_p1	Sg5	130	-0.581844	0.692041	no	NA	0.312303	NA	NA
RAAQGPHR	0.347778	NO	Sg5_20_s3_bepler_p1	Sg5	130	-0.581889	0.692041	no	-0.603314	0.311251	0.274268	NA
AQKRRAKA	0.347661	NO	Sg5_20_s3_bepler_p1	Sg5	130	-0.582399	0.692041	no	NA	0.3102	NA	NA
RQKVWAHR	0.347519	NO	Sg5_20_s3_bepler_p1	Sg5	130	-0.583012	0.692041	no	NA	0.309148	NA	NA
RQAAWEHR	0.347028	NO	Sg5_20_s3_bepler_p1	Sg5	130	-0.585143	0.692041	no	NA	0.308097	NA	NA
RAKRKQKA	0.346918	NO	Sg5_20_s3_bepler_p1	Sg5	130	-0.58562	0.692041	no	-1.13705	0.307045	0.0755008	NA
AAAMRARR	0.346536	NO	Sg5_20_s3_bepler_p1	Sg5	130	-0.587275	0.692041	no	NA	0.305994	NA	NA
RAAQGPRR	0.346332	NO	Sg5_20_s3_bepler_p1	Sg5	130	-0.58816	0.692041	no	-0.196511	0.304942	0.496148	NA
AQKRRAHA	0.345891	NO	Sg5_20_s3_bepler_p1	Sg5	130	-0.590074	0.692041	no	-0.333633	0.303891	0.414484	NA
RAARKQHA	0.345403	NO	Sg5_20_s3_bepler_p1	Sg5	130	-0.592189	0.692041	no	-0.975265	0.302839	0.11094	NA
RQKAWEAA	0.345256	NO	Sg5_20_s3_bepler_p1	Sg5	130	-0.592826	0.692041	no	NA	0.301788	NA	NA
RQALGARR	0.345178	NO	Sg5_20_s3_bepler_p1	Sg5	130	-0.593162	0.692041	no	-0.00493674	0.300736	0.599384	NA
RQAVRERA	0.344946	NO	Sg5_20_s3_bepler_p1	Sg5	130	-0.594171	0.692041	no	NA	0.299685	NA	NA
AAAETARA	0.344931	NO	Sg5_20_s3_bepler_p1	Sg5	130	-0.594233	0.692041	no	-0.133467	0.298633	0.525424	NA
AAAQWQRR	0.344832	NO	Sg5_20_s3_bepler_p1	Sg5	130	-0.594664	0.692041	no	0.642612	0.297581	0.842835	NA
AAALGAHA	0.344298	NO	Sg5_20_s3_bepler_p1	Sg5	130	-0.596978	0.692041	no	NA	0.29653	NA	NA
RAKWDEKA	0.344165	NO	Sg5_20_s3_bepler_p1	Sg5	130	-0.597556	0.692041	no	-0.643671	0.295478	0.254237	NA
RAAQWQRA	0.343501	NO	Sg5_20_s3_bepler_p1	Sg5	130	-0.600433	0.692041	no	NA	0.294427	NA	NA
AQAVWARA	0.342357	NO	Sg5_20_s3_bepler_p1	Sg5	130	-0.605396	0.692041	no	NA	0.293375	NA	NA
RQALGAKA	0.342248	NO	Sg5_20_s3_bepler_p1	Sg5	130	-0.605867	0.692041	no	NA	0.292324	NA	NA
AAAQGPAA	0.342236	YES	Sg5_20_s3_bepler_p1	Sg5	130	-0.605919	0.692041	no	-0.533926	0.291272	0.303544	NA
AAAMRAKA	0.342044	NO	Sg5_20_s3_bepler_p1	Sg5	130	-0.606753	0.692041	no	-1.19505	0.290221	0.0647149	NA
RAAQWQHR	0.34185	NO	Sg5_20_s3_bepler_p1	Sg5	130	-0.607594	0.692041	no	-0.15247	0.289169	0.51772	NA
RAAQWQKR	0.341773	YES	Sg5_20_s3_bepler_p1	Sg5	130	-0.607928	0.692041	no	-0.499723	0.288118	0.317411	NA
AAKKSARR	0.341615	NO	Sg5_20_s3_bepler_p1	Sg5	130	-0.60861	0.692041	no	-0.84481	0.287066	0.161787	NA
RAKRKQKR	0.341289	NO	Sg5_20_s3_bepler_p1	Sg5	130	-0.610025	0.692041	no	-0.305546	0.286015	0.442219	NA
AQAVWARR	0.340731	YES	Sg5_20_s3_bepler_p1	Sg5	130	-0.612442	0.692041	no	-0.488664	0.284963	0.320493	NA
RQAGDEAA	0.340725	NO	Sg5_20_s3_bepler_p1	Sg5	130	-0.61247	0.692041	no	-0.67969	0.283912	0.238829	NA
AAAGDERA	0.340664	NO	Sg5_20_s3_bepler_p1	Sg5	130	-0.612735	0.692041	no	NA	0.28286	NA	NA
RAALGAHA	0.340612	YES	Sg5_20_s3_bepler_p1	Sg5	130	-0.612958	0.692041	no	-0.826165	0.281809	0.169492	NA
RQKRRARR	0.34037	NO	Sg5_20_s3_bepler_p1	Sg5	130	-0.614009	0.692041	no	-0.928334	0.280757	0.132512	NA
AAKRRAHA	0.339664	NO	Sg5_20_s3_bepler_p1	Sg5	130	-0.617069	0.692041	no	-0.57653	0.279706	0.283513	NA
AAARKQRA	0.339566	NO	Sg5_20_s3_bepler_p1	Sg5	130	-0.617494	0.692041	no	NA	0.278654	NA	NA
AAARKQRR	0.339398	NO	Sg5_20_s3_bepler_p1	Sg5	130	-0.618225	0.692041	no	0.592111	0.277603	0.835131	NA
RQAKSAKA	0.339192	YES	Sg5_20_s3_bepler_p1	Sg5	130	-0.619116	0.692041	no	-0.474756	0.276551	0.325116	NA
RQAAWEHA	0.338135	NO	Sg5_20_s3_bepler_p1	Sg5	130	-0.6237	0.692041	no	NA	0.275499	NA	NA
RAKQWQKA	0.33808	NO	Sg5_20_s3_bepler_p1	Sg5	130	-0.623936	0.692041	no	-0.812758	0.274448	0.180277	NA
AAKRKQRR	0.337006	NO	Sg5_20_s3_bepler_p1	Sg5	130	-0.628596	0.692041	no	-0.213267	0.273396	0.48074	NA
RAAQGPAA	0.336229	NO	Sg5_20_s3_bepler_p1	Sg5	130	-0.631962	0.692041	no	0.0205293	0.272345	0.614792	NA
AAAQWQRA	0.335958	NO	Sg5_20_s3_bepler_p1	Sg5	130	-0.633137	0.692041	no	-0.00244062	0.271293	0.600924	NA
AAKQWQRR	0.335658	YES	Sg5_20_s3_bepler_p1	Sg5	130	-0.63444	0.692041	no	-0.980002	0.270242	0.107858	NA
RAKKSAKR	0.335478	YES	Sg5_20_s3_bepler_p1	Sg5	130	-0.635219	0.692041	no	-0.958891	0.26919	0.115562	NA
RQARKQAA	0.335367	NO	Sg5_20_s3_bepler_p1	Sg5	130	-0.635703	0.692041	no	-0.205044	0.268139	0.491525	NA
AAKVREHR	0.334983	NO	Sg5_20_s3_bepler_p1	Sg5	130	-0.637364	0.692041	no	NA	0.267087	NA	NA
RQKMRAAA	0.334858	NO	Sg5_20_s3_bepler_p1	Sg5	130	-0.637907	0.692041	no	-0.687573	0.266036	0.235747	NA
RQAKSAHR	0.334298	NO	Sg5_20_s3_bepler_p1	Sg5	130	-0.640336	0.692041	no	-0.21286	0.264984	0.48228	NA
RQKWDEAA	0.334275	NO	Sg5_20_s3_bepler_p1	Sg5	130	-0.640437	0.692041	no	NA	0.263933	NA	NA
AAKAWEHR	0.333213	NO	Sg5_20_s3_bepler_p1	Sg5	130	-0.645039	0.692041	no	NA	0.262881	NA	NA
RQKRKQAA	0.333142	NO	Sg5_20_s3_bepler_p1	Sg5	130	-0.64535	0.692041	no	0.0450274	0.26183	0.628659	NA
AQAVWAKA	0.332644	NO	Sg5_20_s3_bepler_p1	Sg5	130	-0.647505	0.692041	no	NA	0.260778	NA	NA
RAKWDEKR	0.332631	NO	Sg5_20_s3_bepler_p1	Sg5	130	-0.647563	0.692041	no	-0.345359	0.259727	0.403698	NA
AAARRAKR	0.332251	NO	Sg5_20_s3_bepler_p1	Sg5	130	-0.64921	0.692041	no	-1.2095	0.258675	0.0616333	NA
AAKVWAHR	0.332076	NO	Sg5_20_s3_bepler_p1	Sg5	130	-0.649968	0.692041	no	NA	0.257624	NA	NA
RAAETAKR	0.331734	NO	Sg5_20_s3_bepler_p1	Sg5	130	-0.651453	0.692041	no	0.489686	0.256572	0.802773	NA
RQKRRAKA	0.331594	NO	Sg5_20_s3_bepler_p1	Sg5	130	-0.652058	0.692041	no	-0.256272	0.255521	0.46379	NA
RAARKQRA	0.33134	NO	Sg5_20_s3_bepler_p1	Sg5	130	-0.65316	0.692041	no	-0.390257	0.254469	0.377504	NA
RAAETAKA	0.331183	NO	Sg5_20_s3_bepler_p1	Sg5	130	-0.65384	0.692041	no	-1.504	0.253417	0.027735	NA
RAALGARA	0.329721	NO	Sg5_20_s3_bepler_p1	Sg5	130	-0.660182	0.692041	no	NA	0.252366	NA	NA
AAALGAAA	0.329671	NO	Sg5_20_s3_bepler_p1	Sg5	130	-0.660396	0.692041	no	-0.323174	0.251314	0.42527	NA
AAALGAKA	0.329494	NO	Sg5_20_s3_bepler_p1	Sg5	130	-0.661163	0.692041	no	NA	0.250263	NA	NA
RAKRKQHR	0.329445	NO	Sg5_20_s3_bepler_p1	Sg5	130	-0.661376	0.692041	no	-0.363748	0.249211	0.395994	NA
AQAVWAHR	0.32933	NO	Sg5_20_s3_bepler_p1	Sg5	130	-0.661875	0.692041	no	NA	0.24816	NA	NA
RQAAWEKA	0.329244	NO	Sg5_20_s3_bepler_p1	Sg5	130	-0.662248	0.692041	no	NA	0.247108	NA	NA
RQAKSAHA	0.329097	NO	Sg5_20_s3_bepler_p1	Sg5	130	-0.662886	0.692041	no	-0.395239	0.246057	0.372881	NA
RAARKQKA	0.328651	YES	Sg5_20_s3_bepler_p1	Sg5	130	-0.664821	0.692041	no	-0.387503	0.245005	0.383667	NA
AAAMRARA	0.328512	YES	Sg5_20_s3_bepler_p1	Sg5	130	-0.665424	0.692041	no	-0.499858	0.243954	0.315871	NA
RAKKSAHR	0.328463	NO	Sg5_20_s3_bepler_p1	Sg5	130	-0.665633	0.692041	no	-0.828847	0.242902	0.167951	NA
RQKRRAHR	0.328015	NO	Sg5_20_s3_bepler_p1	Sg5	130	-0.667576	0.692041	no	-0.406472	0.241851	0.362096	NA
AQAVWAKR	0.327607	NO	Sg5_20_s3_bepler_p1	Sg5	130	-0.669344	0.692041	no	-1.59608	0.240799	0.01849	NA
RAAMRAHA	0.32705	YES	Sg5_20_s3_bepler_p1	Sg5	130	-0.671759	0.692041	no	-0.672942	0.239748	0.241911	NA
AQAVREAA	0.326244	NO	Sg5_20_s3_bepler_p1	Sg5	130	-0.675255	0.692041	no	NA	0.238696	NA	NA
RQAMRAAA	0.325864	NO	Sg5_20_s3_bepler_p1	Sg5	130	-0.676903	0.692041	no	NA	0.237645	NA	NA
RQARRARA	0.325437	NO	Sg5_20_s3_bepler_p1	Sg5	130	-0.678755	0.692041	no	NA	0.236593	NA	NA
RAAQWQRR	0.325421	NO	Sg5_20_s3_bepler_p1	Sg5	130	-0.678823	0.692041	no	-0.0715643	0.235542	0.557781	NA
RAAETARR	0.324839	NO	Sg5_20_s3_bepler_p1	Sg5	130	-0.681347	0.692041	no	0.0928661	0.23449	0.644068	NA
RAKMRAKA	0.324627	YES	Sg5_20_s3_bepler_p1	Sg5	130	-0.682265	0.692041	no	-0.890092	0.233438	0.14792	NA
AAKRRAKA	0.324341	NO	Sg5_20_s3_bepler_p1	Sg5	130	-0.683507	0.692041	no	-0.568377	0.232387	0.288136	NA
AQKVRERA	0.322952	NO	Sg5_20_s3_bepler_p1	Sg5	130	-0.689529	0.692041	no	NA	0.231335	NA	NA
AAKVWAKR	0.322527	NO	Sg5_20_s3_bepler_p1	Sg5	130	-0.691369	0.692041	no	NA	0.230284	NA	NA
RQAVREKA	0.322355	NO	Sg5_20_s3_bepler_p1	Sg5	130	-0.692117	0.692041	no	NA	0.229232	NA	NA
AAKAWEKR	0.322076	NO	Sg5_20_s3_bepler_p1	Sg5	130	-0.693325	0.692041	no	NA	0.228181	NA	NA
RAKKSAKA	0.321935	NO	Sg5_20_s3_bepler_p1	Sg5	130	-0.693936	0.692041	no	-1.08244	0.227129	0.0847458	NA
AAKAWEHA	0.320654	NO	Sg5_20_s3_bepler_p1	Sg5	130	-0.699492	0.692041	no	NA	0.226078	NA	NA
RAKVREKR	0.320499	NO	Sg5_20_s3_bepler_p1	Sg5	130	-0.700163	0.692041	no	NA	0.225026	NA	NA
AAAQGPRR	0.319963	NO	Sg5_20_s3_bepler_p1	Sg5	130	-0.702487	0.692041	no	-0.0394446	0.223975	0.577812	NA
AAKVREHA	0.319805	NO	Sg5_20_s3_bepler_p1	Sg5	130	-0.703171	0.692041	no	NA	0.222923	NA	NA
RAKWDEHR	0.319313	NO	Sg5_20_s3_bepler_p1	Sg5	130	-0.705306	0.692041	no	0.367544	0.221872	0.755008	NA
AAAVREKR	0.31894	NO	Sg5_20_s3_bepler_p1	Sg5	130	-0.706921	0.692041	no	NA	0.22082	NA	NA
RAAMRARA	0.317468	NO	Sg5_20_s3_bepler_p1	Sg5	130	-0.713304	0.692041	no	NA	0.219769	NA	NA
RAKMRARA	0.317425	YES	Sg5_20_s3_bepler_p1	Sg5	130	-0.713491	0.692041	no	-0.859475	0.218717	0.157165	NA
AAAGDEKR	0.316829	NO	Sg5_20_s3_bepler_p1	Sg5	130	-0.716076	0.692041	no	0.555717	0.217666	0.825886	NA
RQAVREHA	0.316802	NO	Sg5_20_s3_bepler_p1	Sg5	130	-0.716194	0.692041	no	NA	0.216614	NA	NA
AAAWDEKA	0.316633	NO	Sg5_20_s3_bepler_p1	Sg5	130	-0.716924	0.692041	no	-0.660013	0.215563	0.244992	NA
RAALGAAA	0.316539	YES	Sg5_20_s3_bepler_p1	Sg5	130	-0.717331	0.692041	no	0.433818	0.214511	0.781202	NA
AQAWDEAA	0.316524	NO	Sg5_20_s3_bepler_p1	Sg5	130	-0.717396	0.692041	no	0.209879	0.21346	0.699538	NA
RQARRAKA	0.316389	NO	Sg5_20_s3_bepler_p1	Sg5	130	-0.717983	0.692041	no	-0.467311	0.212408	0.329738	NA
RQAVREHR	0.315944	NO	Sg5_20_s3_bepler_p1	Sg5	130	-0.719913	0.692041	no	NA	0.211356	NA	NA
AAKKSARA	0.315891	NO	Sg5_20_s3_bepler_p1	Sg5	130	-0.720143	0.692041	no	0.128619	0.210305	0.664099	NA
AQKVREAA	0.315274	NO	Sg5_20_s3_bepler_p1	Sg5	130	-0.722817	0.692041	no	NA	0.209253	NA	NA
RAALGAKA	0.315273	NO	Sg5_20_s3_bepler_p1	Sg5	130	-0.722823	0.692041	no	NA	0.208202	NA	NA
RAKVREHA	0.31502	NO	Sg5_20_s3_bepler_p1	Sg5	130	-0.723917	0.692041	no	NA	0.20715	NA	NA
RAKKSARA	0.31495	NO	Sg5_20_s3_bepler_p1	Sg5	130	-0.724223	0.692041	no	NA	0.206099	NA	NA
AAAQWQAA	0.314402	NO	Sg5_20_s3_bepler_p1	Sg5	130	-0.726598	0.692041	no	NA	0.205047	NA	NA
AAAGDEHR	0.314315	NO	Sg5_20_s3_bepler_p1	Sg5	130	-0.726977	0.692041	no	NA	0.203996	NA	NA
RQAAWEAA	0.313724	NO	Sg5_20_s3_bepler_p1	Sg5	130	-0.729539	0.692041	no	NA	0.202944	NA	NA
RQALGAKR	0.313564	NO	Sg5_20_s3_bepler_p1	Sg5	130	-0.730232	0.692041	no	-0.319709	0.201893	0.429892	NA
RQARRAHR	0.313056	NO	Sg5_20_s3_bepler_p1	Sg5	130	-0.732432	0.692041	no	NA	0.200841	NA	NA
AAKMRARA	0.312259	NO	Sg5_20_s3_bepler_p1	Sg5	130	-0.735889	0.692041	no	0.280519	0.19979	0.725732	NA
AAALGARA	0.312201	NO	Sg5_20_s3_bepler_p1	Sg5	130	-0.736142	0.692041	no	-0.85467	0.198738	0.158706	NA
AAARRAHA	0.311555	NO	Sg5_20_s3_bepler_p1	Sg5	130	-0.738942	0.692041	no	0.412145	0.197687	0.776579	NA
AAKRRARR	0.311332	YES	Sg5_20_s3_bepler_p1	Sg5	130	-0.739909	0.692041	no	-0.469399	0.196635	0.326656	NA
AAKMRAAA	0.310843	NO	Sg5_20_s3_bepler_p1	Sg5	130	-0.74203	0.692041	no	-0.932908	0.195584	0.127889	NA
AAKRKQRA	0.310794	NO	Sg5_20_s3_bepler_p1	Sg5	130	-0.742242	0.692041	no	0.0769758	0.194532	0.637904	NA
RAAWDEKA	0.310757	NO	Sg5_20_s3_bepler_p1	Sg5	130	-0.742401	0.692041	no	-0.810651	0.193481	0.183359	NA
AAAKSAHA	0.31062	NO	Sg5_20_s3_bepler_p1	Sg5	130	-0.742997	0.692041	no	-1.31944	0.192429	0.0446841	NA
AQKRRARA	0.310364	NO	Sg5_20_s3_bepler_p1	Sg5	130	-0.744104	0.692041	no	NA	0.191377	NA	NA
RQKRRAHA	0.309123	NO	Sg5_20_s3_bepler_p1	Sg5	130	-0.749484	0.692041	no	-0.0599103	0.190326	0.570108	NA
RAAGDERR	0.308923	NO	Sg5_20_s3_bepler_p1	Sg5	130	-0.750351	0.692041	no	0.00506428	0.189274	0.608629	NA
AAAWDEKR	0.308545	NO	Sg5_20_s3_bepler_p1	Sg5	130	-0.751991	0.692041	no	-0.792175	0.188223	0.191063	NA
RQKRRARA	0.308407	NO	Sg5_20_s3_bepler_p1	Sg5	130	-0.752589	0.692041	no	NA	0.187171	NA	NA
RQKVREAA	0.308402	NO	Sg5_20_s3_bepler_p1	Sg5	130	-0.752612	0.692041	no	NA	0.18612	NA	NA
RAARKQKR	0.308337	YES	Sg5_20_s3_bepler_p1	Sg5	130	-0.752894	0.692041	no	-1.15632	0.185068	0.0708783	NA
AAAETAAA	0.307877	NO	Sg5_20_s3_bepler_p1	Sg5	130	-0.754888	0.692041	no	0.277161	0.184017	0.72265	NA
RAKRKQRA	0.307779	NO	Sg5_20_s3_bepler_p1	Sg5	130	-0.755313	0.692041	no	-0.89502	0.182965	0.146379	NA
RAAETAHR	0.307263	NO	Sg5_20_s3_bepler_p1	Sg5	130	-0.757552	0.692041	no	-0.144756	0.181914	0.520801	NA
RAKVWAHR	0.306871	NO	Sg5_20_s3_bepler_p1	Sg5	130	-0.759248	0.692041	no	NA	0.180862	NA	NA
RAAQWQAA	0.306668	YES	Sg5_20_s3_bepler_p1	Sg5	130	-0.760131	0.692041	no	0.18245	0.179811	0.68567	NA
AAKQWQAA	0.306515	NO	Sg5_20_s3_bepler_p1	Sg5	130	-0.760794	0.692041	no	NA	0.178759	NA	NA
AAARRAHR	0.306498	NO	Sg5_20_s3_bepler_p1	Sg5	130	-0.760865	0.692041	no	0.149366	0.177708	0.674884	NA
RQALGAHR	0.306028	NO	Sg5_20_s3_bepler_p1	Sg5	130	-0.762906	0.692041	no	-0.406871	0.176656	0.360555	NA
RAKKSARR	0.305492	NO	Sg5_20_s3_bepler_p1	Sg5	130	-0.765228	0.692041	no	-0.406029	0.175605	0.363636	NA
RAKVREHR	0.304628	NO	Sg5_20_s3_bepler_p1	Sg5	130	-0.768975	0.692041	no	NA	0.174553	NA	NA
RAKQWQRR	0.304468	NO	Sg5_20_s3_bepler_p1	Sg5	130	-0.769667	0.692041	no	-0.382054	0.173502	0.38829	NA
AAAKSAKR	0.304409	NO	Sg5_20_s3_bepler_p1	Sg5	130	-0.769925	0.692041	no	-0.792048	0.17245	0.192604	NA
RAKRRAKR	0.304215	NO	Sg5_20_s3_bepler_p1	Sg5	130	-0.770764	0.692041	no	-0.689958	0.171399	0.234206	NA
AAKVREKA	0.304117	NO	Sg5_20_s3_bepler_p1	Sg5	130	-0.77119	0.692041	no	NA	0.170347	NA	NA
RAAMRARR	0.303925	NO	Sg5_20_s3_bepler_p1	Sg5	130	-0.772023	0.692041	no	-0.977925	0.169295	0.109399	NA
AAKVWAHA	0.303499	NO	Sg5_20_s3_bepler_p1	Sg5	130	-0.77387	0.692041	no	-1.05352	0.168244	0.0893683	NA
RAKVWARR	0.302605	NO	Sg5_20_s3_bepler_p1	Sg5	130	-0.777747	0.692041	no	-0.391312	0.167192	0.375963	NA
RQAKSAAA	0.301283	NO	Sg5_20_s3_bepler_p1	Sg5	130	-0.78348	0.692041	no	-0.324915	0.166141	0.422188	NA
AAARRARR	0.301279	NO	Sg5_20_s3_bepler_p1	Sg5	130	-0.783494	0.692041	no	-0.0619136	0.165089	0.568567	NA
RAAWDERA	0.301216	NO	Sg5_20_s3_bepler_p1	Sg5	130	-0.783767	0.692041	no	NA	0.164038	NA	NA
AAARRAKA	0.3004	NO	Sg5_20_s3_bepler_p1	Sg5	130	-0.787304	0.692041	no	-1.17946	0.162986	0.0677966	NA
RQAVWARA	0.299851	NO	Sg5_20_s3_bepler_p1	Sg5	130	-0.789687	0.692041	no	NA	0.161935	NA	NA
RAKWDERA	0.299818	NO	Sg5_20_s3_bepler_p1	Sg5	130	-0.789828	0.692041	no	NA	0.160883	NA	NA
RQAVWARR	0.299654	NO	Sg5_20_s3_bepler_p1	Sg5	130	-0.790539	0.692041	no	NA	0.159832	NA	NA
RAAMRAKA	0.299496	NO	Sg5_20_s3_bepler_p1	Sg5	130	-0.791224	0.692041	no	0.918555	0.15878	0.88906	NA
AAAMRAAA	0.299401	NO	Sg5_20_s3_bepler_p1	Sg5	130	-0.791638	0.692041	no	-0.0370502	0.157729	0.579353	NA
RAKAWEHA	0.299222	NO	Sg5_20_s3_bepler_p1	Sg5	130	-0.792414	0.692041	no	NA	0.156677	NA	NA
AQARRAAA	0.298199	NO	Sg5_20_s3_bepler_p1	Sg5	130	-0.79685	0.692041	no	0.268387	0.155626	0.719569	NA
RAKRRAHA	0.297846	NO	Sg5_20_s3_bepler_p1	Sg5	130	-0.79838	0.692041	no	-0.549989	0.154574	0.302003	NA
AAAWDEHR	0.297532	NO	Sg5_20_s3_bepler_p1	Sg5	130	-0.79974	0.692041	no	0.130033	0.153523	0.665639	NA
RAAGDEHR	0.29724	NO	Sg5_20_s3_bepler_p1	Sg5	130	-0.801007	0.692041	no	NA	0.152471	NA	NA
RQARRAHA	0.296984	NO	Sg5_20_s3_bepler_p1	Sg5	130	-0.802115	0.692041	no	-0.565273	0.15142	0.289676	NA
AAKVWARR	0.296564	NO	Sg5_20_s3_bepler_p1	Sg5	130	-0.803936	0.692041	no	NA	0.150368	NA	NA
RAKVWAKR	0.296542	NO	Sg5_20_s3_bepler_p1	Sg5	130	-0.804033	0.692041	no	-1.88639	0.149317	0.00308166	NA
RAKAWEHR	0.296393	NO	Sg5_20_s3_bepler_p1	Sg5	130	-0.804679	0.692041	no	NA	0.148265	NA	NA
RAKVREKA	0.296173	NO	Sg5_20_s3_bepler_p1	Sg5	130	-0.805635	0.692041	no	NA	0.147213	NA	NA
AAAVREHA	0.296	NO	Sg5_20_s3_bepler_p1	Sg5	130	-0.806383	0.692041	no	NA	0.146162	NA	NA
RAAGDEKR	0.295884	NO	Sg5_20_s3_bepler_p1	Sg5	130	-0.806885	0.692041	no	NA	0.14511	NA	NA
AAKQWQRA	0.295323	NO	Sg5_20_s3_bepler_p1	Sg5	130	-0.809319	0.692041	no	NA	0.144059	NA	NA
AAKVWAAA	0.294716	NO	Sg5_20_s3_bepler_p1	Sg5	130	-0.811949	0.692041	no	NA	0.143007	NA	NA
RAKVWAHA	0.293111	NO	Sg5_20_s3_bepler_p1	Sg5	130	-0.818909	0.692041	no	NA	0.141956	NA	NA
RAAMRAKR	0.292929	NO	Sg5_20_s3_bepler_p1	Sg5	130	-0.819698	0.692041	no	0.159087	0.140904	0.677966	NA
RAAMRAHR	0.29281	NO	Sg5_20_s3_bepler_p1	Sg5	130	-0.820215	0.692041	no	-0.520324	0.139853	0.308166	NA
AAAKSARR	0.291283	NO	Sg5_20_s3_bepler_p1	Sg5	130	-0.826835	0.692041	no	0.272447	0.138801	0.721109	NA
RAKRRAHR	0.291154	NO	Sg5_20_s3_bepler_p1	Sg5	130	-0.827394	0.692041	no	-0.31359	0.13775	0.437596	NA
AAKKSAAA	0.290862	NO	Sg5_20_s3_bepler_p1	Sg5	130	-0.828661	0.692041	no	-1.22366	0.136698	0.0600924	NA
RAAETAAA	0.290834	NO	Sg5_20_s3_bepler_p1	Sg5	130	-0.828779	0.692041	no	-0.551757	0.135647	0.298921	NA
RAKQWQRA	0.290454	NO	Sg5_20_s3_bepler_p1	Sg5	130	-0.83043	0.692041	no	-0.65448	0.134595	0.248074	NA
AAAGDEAA	0.288084	NO	Sg5_20_s3_bepler_p1	Sg5	130	-0.840703	0.692041	no	-0.69408	0.133544	0.232666	NA
RAAGDEAA	0.288066	NO	Sg5_20_s3_bepler_p1	Sg5	130	-0.840781	0.692041	no	NA	0.132492	NA	NA
AAKVRERR	0.288008	NO	Sg5_20_s3_bepler_p1	Sg5	130	-0.841033	0.692041	no	NA	0.131441	NA	NA
AAAGDERR	0.28786	NO	Sg5_20_s3_bepler_p1	Sg5	130	-0.841677	0.692041	no	0.0441879	0.130389	0.627119	NA
RQAVWAHA	0.287776	NO	Sg5_20_s3_bepler_p1	Sg5	130	-0.842038	0.692041	no	NA	0.129338	NA	NA
RAKRKQRR	0.287538	NO	Sg5_20_s3_bepler_p1	Sg5	130	-0.843072	0.692041	no	0.0412706	0.128286	0.625578	NA
RAKQWQAA	0.287362	NO	Sg5_20_s3_bepler_p1	Sg5	130	-0.843833	0.692041	no	-0.986993	0.127234	0.106317	NA
AAAVREHR	0.286975	NO	Sg5_20_s3_bepler_p1	Sg5	130	-0.845511	0.692041	no	NA	0.126183	NA	NA
AAAKSAHR	0.286857	YES	Sg5_20_s3_bepler_p1	Sg5	130	-0.846024	0.692041	no	-1.32542	0.125131	0.0416025	NA
RAARKQRR	0.286569	NO	Sg5_20_s3_bepler_p1	Sg5	130	-0.847274	0.692041	no	-1.13788	0.12408	0.0739599	NA
RAKRRAKA	0.285681	NO	Sg5_20_s3_bepler_p1	Sg5	130	-0.851124	0.692041	no	0.408308	0.123028	0.775039	NA
RAARKQHR	0.28528	NO	Sg5_20_s3_bepler_p1	Sg5	130	-0.85286	0.692041	no	-0.0952706	0.121977	0.548536	NA
AAAVRERR	0.285153	NO	Sg5_20_s3_bepler_p1	Sg5	130	-0.853413	0.692041	no	NA	0.120925	NA	NA
AAAKSARA	0.285132	NO	Sg5_20_s3_bepler_p1	Sg5	130	-0.853503	0.692041	no	NA	0.119874	NA	NA
AAARRARA	0.285047	NO	Sg5_20_s3_bepler_p1	Sg5	130	-0.85387	0.692041	no	NA	0.118822	NA	NA
AAAKSAKA	0.284015	NO	Sg5_20_s3_bepler_p1	Sg5	130	-0.858347	0.692041	no	NA	0.117771	NA	NA
AAKAWEKA	0.282375	NO	Sg5_20_s3_bepler_p1	Sg5	130	-0.865456	0.692041	no	NA	0.116719	NA	NA
RAAVRERA	0.281226	NO	Sg5_20_s3_bepler_p1	Sg5	130	-0.870438	0.692041	no	NA	0.115668	NA	NA
RAKVRERA	0.279819	NO	Sg5_20_s3_bepler_p1	Sg5	130	-0.876537	0.692041	no	NA	0.114616	NA	NA
RQAVREAA	0.278208	NO	Sg5_20_s3_bepler_p1	Sg5	130	-0.883523	0.692041	no	NA	0.113565	NA	NA
RQAVWAAA	0.277876	YES	Sg5_20_s3_bepler_p1	Sg5	130	-0.884963	0.692041	no	-0.998358	0.112513	0.101695	NA
AAAWDERA	0.276988	NO	Sg5_20_s3_bepler_p1	Sg5	130	-0.888814	0.692041	no	-0.464362	0.111462	0.33282	NA
AAALGAKR	0.276893	NO	Sg5_20_s3_bepler_p1	Sg5	130	-0.889226	0.692041	no	0.37122	0.11041	0.756549	NA
AAAVREKA	0.276624	NO	Sg5_20_s3_bepler_p1	Sg5	130	-0.890391	0.692041	no	NA	0.109359	NA	NA
RAKVRERR	0.27662	NO	Sg5_20_s3_bepler_p1	Sg5	130	-0.890407	0.692041	no	NA	0.108307	NA	NA
AAKRKQAA	0.276356	NO	Sg5_20_s3_bepler_p1	Sg5	130	-0.891554	0.692041	no	-0.627501	0.107256	0.265023	NA
RAAVREHA	0.276253	NO	Sg5_20_s3_bepler_p1	Sg5	130	-0.892002	0.692041	no	NA	0.106204	NA	NA
AAKVWAKA	0.275737	YES	Sg5_20_s3_bepler_p1	Sg5	130	-0.894236	0.692041	no	-0.964331	0.105152	0.114022	NA
RQAWDEAA	0.275386	YES	Sg5_20_s3_bepler_p1	Sg5	130	-0.895759	0.692041	no	-0.818483	0.104101	0.172573	NA
AAKWDERA	0.275359	YES	Sg5_20_s3_bepler_p1	Sg5	130	-0.895875	0.692041	no	-1.23503	0.103049	0.0585516	NA
RAKAWEKR	0.2751	NO	Sg5_20_s3_bepler_p1	Sg5	130	-0.896999	0.692041	no	NA	0.101998	NA	NA
AAKAWERR	0.274823	NO	Sg5_20_s3_bepler_p1	Sg5	130	-0.8982	0.692041	no	NA	0.100946	NA	NA
RAKMRAAA	0.274566	NO	Sg5_20_s3_bepler_p1	Sg5	130	-0.899313	0.692041	no	-0.580723	0.0998948	0.281972	NA
RAARRAHA	0.273867	NO	Sg5_20_s3_bepler_p1	Sg5	130	-0.902344	0.692041	no	-1.1202	0.0988433	0.0785824	NA
AAALGAHR	0.272874	NO	Sg5_20_s3_bepler_p1	Sg5	130	-0.906649	0.692041	no	0.0958784	0.0977918	0.645609	NA
AQKRRAAA	0.271598	NO	Sg5_20_s3_bepler_p1	Sg5	130	-0.912181	0.692041	no	-0.172119	0.0967403	0.505393	NA
AAAAWEHA	0.271334	NO	Sg5_20_s3_bepler_p1	Sg5	130	-0.913327	0.692041	no	NA	0.0956887	NA	NA
RAKVWARA	0.270255	NO	Sg5_20_s3_bepler_p1	Sg5	130	-0.918005	0.692041	no	NA	0.0946372	NA	NA
AAALGARR	0.26839	NO	Sg5_20_s3_bepler_p1	Sg5	130	-0.92609	0.692041	no	0.440864	0.0935857	0.785824	NA
AAARKQAA	0.267601	YES	Sg5_20_s3_bepler_p1	Sg5	130	-0.929512	0.692041	no	-1.12063	0.0925342	0.0770416	NA
RAKKSAAA	0.267209	NO	Sg5_20_s3_bepler_p1	Sg5	130	-0.931211	0.692041	no	-0.712239	0.0914826	0.224961	NA
AAAVRERA	0.26696	NO	Sg5_20_s3_bepler_p1	Sg5	130	-0.93229	0.692041	no	NA	0.0904311	NA	NA
RAARRARA	0.265941	NO	Sg5_20_s3_bepler_p1	Sg5	130	-0.936711	0.692041	no	NA	0.0893796	NA	NA
AAKRRARA	0.265601	NO	Sg5_20_s3_bepler_p1	Sg5	130	-0.938182	0.692041	no	0.495193	0.0883281	0.807396	NA
RQAVWAKR	0.265594	YES	Sg5_20_s3_bepler_p1	Sg5	130	-0.938213	0.692041	no	-1.34686	0.0872766	0.0385208	NA
AAKWDERR	0.264793	YES	Sg5_20_s3_bepler_p1	Sg5	130	-0.941685	0.692041	no	-1.2961	0.086225	0.0477658	NA
RQAVWAKA	0.264748	NO	Sg5_20_s3_bepler_p1	Sg5	130	-0.941879	0.692041	no	NA	0.0851735	NA	NA
RAKWDERR	0.263367	NO	Sg5_20_s3_bepler_p1	Sg5	130	-0.947868	0.692041	no	0.0273874	0.084122	0.619414	NA
RAKAWEKA	0.263342	NO	Sg5_20_s3_bepler_p1	Sg5	130	-0.947978	0.692041	no	NA	0.0830705	NA	NA
RAKVWAKA	0.262815	NO	Sg5_20_s3_bepler_p1	Sg5	130	-0.950264	0.692041	no	NA	0.0820189	NA	NA
RAARRAKA	0.262785	NO	Sg5_20_s3_bepler_p1	Sg5	130	-0.950391	0.692041	no	-0.551745	0.0809674	0.300462	NA
RAKVWAAA	0.262727	NO	Sg5_20_s3_bepler_p1	Sg5	130	-0.950642	0.692041	no	NA	0.0799159	NA	NA
RAAWDEKR	0.262475	NO	Sg5_20_s3_bepler_p1	Sg5	130	-0.951737	0.692041	no	-0.715447	0.0788644	0.223421	NA
RAKRKQAA	0.262095	NO	Sg5_20_s3_bepler_p1	Sg5	130	-0.953386	0.692041	no	-0.0736365	0.0778128	0.55624	NA
RAAVREKA	0.261359	NO	Sg5_20_s3_bepler_p1	Sg5	130	-0.956574	0.692041	no	NA	0.0767613	NA	NA
AAAAWEKR	0.260918	NO	Sg5_20_s3_bepler_p1	Sg5	130	-0.958488	0.692041	no	NA	0.0757098	NA	NA
AAAAWEHR	0.260537	NO	Sg5_20_s3_bepler_p1	Sg5	130	-0.960138	0.692041	no	NA	0.0746583	NA	NA
RQAVWAHR	0.26044	NO	Sg5_20_s3_bepler_p1	Sg5	130	-0.960561	0.692041	no	NA	0.0736067	NA	NA
RAAKSARA	0.259627	NO	Sg5_20_s3_bepler_p1	Sg5	130	-0.964086	0.692041	no	NA	0.0725552	NA	NA
RAAWDEHR	0.2593	NO	Sg5_20_s3_bepler_p1	Sg5	130	-0.965504	0.692041	no	-0.637366	0.0715037	0.260401	NA
RAAMRAAA	0.2579	NO	Sg5_20_s3_bepler_p1	Sg5	130	-0.971573	0.692041	no	-0.387984	0.0704522	0.382126	NA
AAKVWARA	0.257885	NO	Sg5_20_s3_bepler_p1	Sg5	130	-0.971635	0.692041	no	NA	0.0694006	NA	NA
AAKWDEAA	0.257453	NO	Sg5_20_s3_bepler_p1	Sg5	130	-0.973512	0.692041	no	-0.581569	0.0683491	0.280431	NA
RAAKSAHA	0.256871	YES	Sg5_20_s3_bepler_p1	Sg5	130	-0.976033	0.692041	no	-0.608721	0.0672976	0.272727	NA
RAKAWERR	0.25685	NO	Sg5_20_s3_bepler_p1	Sg5	130	-0.976123	0.692041	no	NA	0.0662461	NA	NA
RAAVREKR	0.2567	NO	Sg5_20_s3_bepler_p1	Sg5	130	-0.976776	0.692041	no	NA	0.0651945	NA	NA
RAKRRARA	0.25532	NO	Sg5_20_s3_bepler_p1	Sg5	130	-0.982759	0.692041	no	NA	0.064143	NA	NA
RAAAWEHA	0.254599	NO	Sg5_20_s3_bepler_p1	Sg5	130	-0.985885	0.692041	no	-0.237779	0.0630915	0.471495	NA
RAKRRARR	0.254551	NO	Sg5_20_s3_bepler_p1	Sg5	130	-0.986094	0.692041	no	-0.399367	0.06204	0.3698	NA
RAKAWERA	0.254207	NO	Sg5_20_s3_bepler_p1	Sg5	130	-0.987582	0.692041	no	NA	0.0609884	NA	NA
AAKAWEAA	0.251931	NO	Sg5_20_s3_bepler_p1	Sg5	130	-0.997452	0.692041	no	-1.60222	0.0599369	0.0169492	NA
AAKVRERA	0.25139	NO	Sg5_20_s3_bepler_p1	Sg5	130	-0.999797	0.692041	no	NA	0.0588854	NA	NA
RAAVRERR	0.251232	NO	Sg5_20_s3_bepler_p1	Sg5	130	-1.00048	0.692041	no	-0.481941	0.0578339	0.323575	NA
RAKWDEAA	0.249142	YES	Sg5_20_s3_bepler_p1	Sg5	130	-1.00955	0.692041	no	-1.73902	0.0567823	0.00770416	NA
RAARKQAA	0.248446	NO	Sg5_20_s3_bepler_p1	Sg5	130	-1.01256	0.692041	no	-1.51994	0.0557308	0.0246533	NA
RAARRAKR	0.248203	NO	Sg5_20_s3_bepler_p1	Sg5	130	-1.01361	0.692041	no	0.0308214	0.0546793	0.620955	NA
RQKRRAAA	0.247253	NO	Sg5_20_s3_bepler_p1	Sg5	130	-1.01774	0.692041	no	-0.616657	0.0536278	0.269646	NA
AAKAWERA	0.246615	NO	Sg5_20_s3_bepler_p1	Sg5	130	-1.0205	0.692041	no	NA	0.0525762	NA	NA
AAAWDERR	0.245185	NO	Sg5_20_s3_bepler_p1	Sg5	130	-1.0267	0.692041	no	-0.867879	0.0515247	0.155624	NA
RAAAWERA	0.243912	NO	Sg5_20_s3_bepler_p1	Sg5	130	-1.03222	0.692041	no	NA	0.0504732	NA	NA
RQARRAAA	0.2435	NO	Sg5_20_s3_bepler_p1	Sg5	130	-1.03401	0.692041	no	0.588749	0.0494217	0.832049	NA
RAALGARR	0.243042	NO	Sg5_20_s3_bepler_p1	Sg5	130	-1.03599	0.692041	no	-1.32397	0.0483701	0.0431433	NA
AAAAWERR	0.238766	NO	Sg5_20_s3_bepler_p1	Sg5	130	-1.05453	0.692041	no	NA	0.0473186	NA	NA
AAAVWAHA	0.237785	NO	Sg5_20_s3_bepler_p1	Sg5	130	-1.05878	0.692041	no	NA	0.0462671	NA	NA
AAAAWEKA	0.237593	NO	Sg5_20_s3_bepler_p1	Sg5	130	-1.05962	0.692041	no	NA	0.0452156	NA	NA
RAARRARR	0.23549	NO	Sg5_20_s3_bepler_p1	Sg5	130	-1.06874	0.692041	no	-0.909116	0.044164	0.140216	NA
AAAVWAKR	0.235093	NO	Sg5_20_s3_bepler_p1	Sg5	130	-1.07045	0.692041	no	NA	0.0431125	NA	NA
RAAWDERR	0.234877	NO	Sg5_20_s3_bepler_p1	Sg5	130	-1.07139	0.692041	no	-0.416882	0.042061	0.354391	NA
RAKAWEAA	0.234013	NO	Sg5_20_s3_bepler_p1	Sg5	130	-1.07514	0.692041	no	NA	0.0410095	NA	NA
RAAKSAKA	0.233873	NO	Sg5_20_s3_bepler_p1	Sg5	130	-1.07574	0.692041	no	-0.389597	0.0399579	0.379045	NA
AAAVWAHR	0.233826	NO	Sg5_20_s3_bepler_p1	Sg5	130	-1.07595	0.692041	no	NA	0.0389064	NA	NA
AAAKSAAA	0.233224	NO	Sg5_20_s3_bepler_p1	Sg5	130	-1.07856	0.692041	no	NA	0.0378549	NA	NA
RAAVREHR	0.232859	NO	Sg5_20_s3_bepler_p1	Sg5	130	-1.08014	0.692041	no	NA	0.0368034	NA	NA
AAKVREAA	0.231859	NO	Sg5_20_s3_bepler_p1	Sg5	130	-1.08448	0.692041	no	NA	0.0357518	NA	NA
RAKVREAA	0.230998	NO	Sg5_20_s3_bepler_p1	Sg5	130	-1.08821	0.692041	no	NA	0.0347003	NA	NA
AAAAWERA	0.230408	NO	Sg5_20_s3_bepler_p1	Sg5	130	-1.09077	0.692041	no	NA	0.0336488	NA	NA
RAARRAHR	0.230123	NO	Sg5_20_s3_bepler_p1	Sg5	130	-1.092	0.692041	no	-1.01998	0.0325973	0.0986133	NA
RAAKSARR	0.22716	YES	Sg5_20_s3_bepler_p1	Sg5	130	-1.10485	0.692041	no	-1.02313	0.0315457	0.0970724	NA
RAAAWEKA	0.226575	YES	Sg5_20_s3_bepler_p1	Sg5	130	-1.10739	0.692041	no	-1.35452	0.0304942	0.0354391	NA
RAAAWEHR	0.225408	NO	Sg5_20_s3_bepler_p1	Sg5	130	-1.11245	0.692041	no	NA	0.0294427	NA	NA
AAAVWARR	0.224878	NO	Sg5_20_s3_bepler_p1	Sg5	130	-1.11475	0.692041	no	1.53418	0.0283912	0.978428	NA
AAKRRAAA	0.224784	NO	Sg5_20_s3_bepler_p1	Sg5	130	-1.11515	0.692041	no	0.308455	0.0273396	0.733436	NA
RAAAWERR	0.224135	NO	Sg5_20_s3_bepler_p1	Sg5	130	-1.11797	0.692041	no	NA	0.0262881	NA	NA
RAAKSAKR	0.22273	NO	Sg5_20_s3_bepler_p1	Sg5	130	-1.12406	0.692041	no	-0.793274	0.0252366	0.189522	NA
RAALGAHR	0.221867	NO	Sg5_20_s3_bepler_p1	Sg5	130	-1.1278	0.692041	no	-0.42351	0.0241851	0.349769	NA
AAAWDEAA	0.220964	NO	Sg5_20_s3_bepler_p1	Sg5	130	-1.13171	0.692041	no	-0.241342	0.0231335	0.469954	NA
RAALGAKR	0.220063	YES	Sg5_20_s3_bepler_p1	Sg5	130	-1.13562	0.692041	no	-1.70921	0.022082	0.0107858	NA
AAAVWAAA	0.21846	NO	Sg5_20_s3_bepler_p1	Sg5	130	-1.14257	0.692041	no	NA	0.0210305	NA	NA
RAAWDEAA	0.216377	NO	Sg5_20_s3_bepler_p1	Sg5	130	-1.1516	0.692041	no	-0.786751	0.019979	0.194145	NA
AAAVREAA	0.21548	NO	Sg5_20_s3_bepler_p1	Sg5	130	-1.15549	0.692041	no	NA	0.0189274	NA	NA
RAAAWEKR	0.214051	NO	Sg5_20_s3_bepler_p1	Sg5	130	-1.16169	0.692041	no	NA	0.0178759	NA	NA
RAAVWAHA	0.212735	NO	Sg5_20_s3_bepler_p1	Sg5	130	-1.16739	0.692041	no	NA	0.0168244	NA	NA
AAAAWEAA	0.21231	NO	Sg5_20_s3_bepler_p1	Sg5	130	-1.16924	0.692041	no	NA	0.0157729	NA	NA
AAAVWARA	0.211398	NO	Sg5_20_s3_bepler_p1	Sg5	130	-1.17319	0.692041	no	NA	0.0147213	NA	NA
AAAVWAKA	0.208756	NO	Sg5_20_s3_bepler_p1	Sg5	130	-1.18465	0.692041	no	NA	0.0136698	NA	NA
AAARRAAA	0.208303	NO	Sg5_20_s3_bepler_p1	Sg5	130	-1.18661	0.692041	no	-0.771785	0.0126183	0.200308	NA
RAAVWARA	0.207556	NO	Sg5_20_s3_bepler_p1	Sg5	130	-1.18985	0.692041	no	NA	0.0115668	NA	NA
RAAKSAHR	0.205562	NO	Sg5_20_s3_bepler_p1	Sg5	130	-1.19849	0.692041	no	-0.663564	0.0105152	0.243451	NA
RAAVREAA	0.204285	NO	Sg5_20_s3_bepler_p1	Sg5	130	-1.20403	0.692041	no	NA	0.00946372	NA	NA
RAAKSAAA	0.197051	NO	Sg5_20_s3_bepler_p1	Sg5	130	-1.23539	0.692041	no	-0.908946	0.0084122	0.141757	NA
RAAAWEAA	0.192328	NO	Sg5_20_s3_bepler_p1	Sg5	130	-1.25587	0.692041	no	-0.717685	0.00736067	0.220339	NA
RAAVWARR	0.190692	NO	Sg5_20_s3_bepler_p1	Sg5	130	-1.26296	0.692041	no	NA	0.00630915	NA	NA
RAKRRAAA	0.190029	YES	Sg5_20_s3_bepler_p1	Sg5	130	-1.26584	0.692041	no	-1.04373	0.00525762	0.0909091	NA
RAAVWAAA	0.186144	NO	Sg5_20_s3_bepler_p1	Sg5	130	-1.28268	0.692041	no	-0.576282	0.0042061	0.285054	NA
RAARRAAA	0.176954	YES	Sg5_20_s3_bepler_p1	Sg5	130	-1.32253	0.692041	no	-1.44675	0.00315457	0.0308166	NA
RAAVWAKA	0.176835	NO	Sg5_20_s3_bepler_p1	Sg5	130	-1.32304	0.692041	no	NA	0.00210305	NA	NA
RAAVWAHR	0.17546	NO	Sg5_20_s3_bepler_p1	Sg5	130	-1.329	0.692041	no	NA	0.00105152	NA	NA
RAAVWAKR	0.163471	NO	Sg5_20_s3_bepler_p1	Sg5	130	-1.38099	0.692041	no	NA	0	NA	NA
AQKHLQRR	0.770603	YES	Sg5_20_s3_bepler_p2	Sg5	130	1.25134	0.678877	yes	1.51682	1	0.975347	NA
AQKHLQKR	0.761518	NO	Sg5_20_s3_bepler_p2	Sg5	130	1.21195	0.678877	yes	1.26549	0.998948	0.939908	NA
AQKHLQHR	0.749312	NO	Sg5_20_s3_bepler_p2	Sg5	130	1.15903	0.678877	yes	1.93491	0.997897	0.995378	NA
AQAHLQRR	0.74733	YES	Sg5_20_s3_bepler_p2	Sg5	130	1.15044	0.678877	yes	1.72341	0.996845	0.989214	NA
AQKHLQKA	0.734359	NO	Sg5_20_s3_bepler_p2	Sg5	130	1.0942	0.678877	yes	1.02474	0.995794	0.909091	NA
AQKHLQRA	0.732766	NO	Sg5_20_s3_bepler_p2	Sg5	130	1.08729	0.678877	yes	0.163364	0.994742	0.679507	NA
AQKHLQHA	0.73239	YES	Sg5_20_s3_bepler_p2	Sg5	130	1.08566	0.678877	yes	1.31162	0.993691	0.952234	NA
AQKMVARR	0.731915	NO	Sg5_20_s3_bepler_p2	Sg5	130	1.0836	0.678877	yes	1.01313	0.992639	0.904468	NA
RQKHLQRR	0.73176	NO	Sg5_20_s3_bepler_p2	Sg5	130	1.08293	0.678877	yes	1.01635	0.991588	0.906009	NA
AQAHLQKR	0.730543	NO	Sg5_20_s3_bepler_p2	Sg5	130	1.07765	0.678877	yes	1.79199	0.990536	0.990755	NA
RQKHLQHR	0.724401	NO	Sg5_20_s3_bepler_p2	Sg5	130	1.05103	0.678877	yes	0.646737	0.989485	0.844376	NA
RQKHLQKR	0.721591	NO	Sg5_20_s3_bepler_p2	Sg5	130	1.03884	0.678877	yes	0.853545	0.988433	0.878274	NA
AQKMVAKR	0.718695	NO	Sg5_20_s3_bepler_p2	Sg5	130	1.02629	0.678877	yes	1.41076	0.987382	0.96302	NA
AQAHLQHR	0.718655	NO	Sg5_20_s3_bepler_p2	Sg5	130	1.02611	0.678877	yes	0.997323	0.98633	0.899846	NA
AQKMVAHR	0.717882	NO	Sg5_20_s3_bepler_p2	Sg5	130	1.02276	0.678877	yes	NA	0.985279	NA	NA
RQKHLQHA	0.713399	YES	Sg5_20_s3_bepler_p2	Sg5	130	1.00332	0.678877	yes	1.39805	0.984227	0.959938	NA
RQAHLQRR	0.709432	YES	Sg5_20_s3_bepler_p2	Sg5	130	0.986122	0.678877	yes	1.34678	0.983176	0.956857	NA
AQAHLQKA	0.704949	NO	Sg5_20_s3_bepler_p2	Sg5	130	0.966683	0.678877	yes	1.56556	0.982124	0.979969	NA
AQAHLQRA	0.704213	NO	Sg5_20_s3_bepler_p2	Sg5	130	0.963493	0.678877	yes	NA	0.981073	NA	NA
RQKHLQRA	0.702852	NO	Sg5_20_s3_bepler_p2	Sg5	130	0.957595	0.678877	yes	NA	0.980021	NA	NA
RQKHLQKA	0.701742	NO	Sg5_20_s3_bepler_p2	Sg5	130	0.952783	0.678877	yes	1.13432	0.97897	0.92604	NA
AQKMVARA	0.701706	NO	Sg5_20_s3_bepler_p2	Sg5	130	0.952626	0.678877	yes	0.335427	0.977918	0.744222	NA
AQAHLQHA	0.696707	NO	Sg5_20_s3_bepler_p2	Sg5	130	0.930953	0.678877	yes	1.18044	0.976866	0.929122	NA
AQKMVAKA	0.695205	NO	Sg5_20_s3_bepler_p2	Sg5	130	0.924438	0.678877	yes	1.21021	0.975815	0.933744	NA
RQKMVARR	0.695152	NO	Sg5_20_s3_bepler_p2	Sg5	130	0.924208	0.678877	yes	1.46094	0.974763	0.969183	NA
RQAHLQKR	0.693963	NO	Sg5_20_s3_bepler_p2	Sg5	130	0.919055	0.678877	yes	1.49672	0.973712	0.972265	NA
AQKHLQAA	0.693292	NO	Sg5_20_s3_bepler_p2	Sg5	130	0.916143	0.678877	yes	1.00051	0.97266	0.901387	NA
AAKHLQRR	0.690464	NO	Sg5_20_s3_bepler_p2	Sg5	130	0.903885	0.678877	yes	1.16922	0.971609	0.927581	NA
RQKMVAKR	0.690226	NO	Sg5_20_s3_bepler_p2	Sg5	130	0.902852	0.678877	yes	1.22962	0.970557	0.935285	NA
AQAMVARR	0.689806	YES	Sg5_20_s3_bepler_p2	Sg5	130	0.90103	0.678877	yes	0.90941	0.969506	0.887519	NA
AQKMVAAA	0.688786	YES	Sg5_20_s3_bepler_p2	Sg5	130	0.89661	0.678877	yes	1.64498	0.968454	0.984592	NA
RQAHLQHR	0.686167	YES	Sg5_20_s3_bepler_p2	Sg5	130	0.885251	0.678877	yes	0.93285	0.967403	0.890601	NA
RQKMVAHR	0.68533	NO	Sg5_20_s3_bepler_p2	Sg5	130	0.881624	0.678877	yes	0.454936	0.966351	0.788906	NA
AQAMVAKR	0.682969	NO	Sg5_20_s3_bepler_p2	Sg5	130	0.871389	0.678877	yes	1.05379	0.9653	0.910632	NA
AQKMVAHA	0.682692	YES	Sg5_20_s3_bepler_p2	Sg5	130	0.870185	0.678877	yes	0.540873	0.964248	0.821263	NA
AQAMVAHR	0.680392	NO	Sg5_20_s3_bepler_p2	Sg5	130	0.860215	0.678877	yes	1.27159	0.963197	0.942989	NA
AAKHLQKR	0.679741	NO	Sg5_20_s3_bepler_p2	Sg5	130	0.857394	0.678877	yes	1.61274	0.962145	0.983051	NA
RQKHLQAA	0.678164	NO	Sg5_20_s3_bepler_p2	Sg5	130	0.850557	0.678877	yes	1.82517	0.961094	0.993837	NA
AAKHLQHR	0.674645	NO	Sg5_20_s3_bepler_p2	Sg5	130	0.835298	0.678877	yes	0.789961	0.960042	0.862866	NA
RQAHLQRA	0.672893	NO	Sg5_20_s3_bepler_p2	Sg5	130	0.827701	0.678877	yes	NA	0.958991	NA	NA
RQKMVARA	0.67137	NO	Sg5_20_s3_bepler_p2	Sg5	130	0.821097	0.678877	yes	NA	0.957939	NA	NA
AQKETQHR	0.670966	YES	Sg5_20_s3_bepler_p2	Sg5	130	0.819347	0.678877	yes	1.40952	0.956887	0.961479	Opti
AAKMVARR	0.670869	NO	Sg5_20_s3_bepler_p2	Sg5	130	0.818925	0.678877	yes	0.675636	0.955836	0.847458	NA
AQKETQRR	0.670824	YES	Sg5_20_s3_bepler_p2	Sg5	130	0.818731	0.678877	yes	0.97237	0.954784	0.898305	NA
AQAHLQAA	0.666885	NO	Sg5_20_s3_bepler_p2	Sg5	130	0.801651	0.678877	yes	0.742108	0.953733	0.853621	NA
RQKMVAKA	0.66606	NO	Sg5_20_s3_bepler_p2	Sg5	130	0.798076	0.678877	yes	NA	0.952681	NA	NA
AQKETQKR	0.664841	NO	Sg5_20_s3_bepler_p2	Sg5	130	0.792789	0.678877	yes	1.11626	0.95163	0.921418	NA
RQAHLQKA	0.664719	NO	Sg5_20_s3_bepler_p2	Sg5	130	0.792262	0.678877	yes	0.802554	0.950578	0.869029	NA
AAKMVAKR	0.662436	NO	Sg5_20_s3_bepler_p2	Sg5	130	0.782361	0.678877	yes	0.939564	0.949527	0.892142	NA
AQAMVAKA	0.661229	NO	Sg5_20_s3_bepler_p2	Sg5	130	0.777131	0.678877	yes	1.18721	0.948475	0.932203	NA
RQAHLQHA	0.659573	NO	Sg5_20_s3_bepler_p2	Sg5	130	0.769951	0.678877	yes	0.609742	0.947424	0.839753	NA
RAKHLQRR	0.65883	NO	Sg5_20_s3_bepler_p2	Sg5	130	0.766729	0.678877	yes	1.01237	0.946372	0.902928	NA
AQAMVARA	0.65785	NO	Sg5_20_s3_bepler_p2	Sg5	130	0.762479	0.678877	yes	NA	0.945321	NA	NA
AAKHLQHA	0.656123	NO	Sg5_20_s3_bepler_p2	Sg5	130	0.754993	0.678877	yes	0.371288	0.944269	0.758089	NA
AAKHLQKA	0.655235	NO	Sg5_20_s3_bepler_p2	Sg5	130	0.751142	0.678877	yes	0.792642	0.943218	0.867488	NA
RQAMVARR	0.65521	NO	Sg5_20_s3_bepler_p2	Sg5	130	0.751032	0.678877	yes	0.819934	0.942166	0.87057	NA
RAKHLQKR	0.655187	NO	Sg5_20_s3_bepler_p2	Sg5	130	0.750935	0.678877	yes	0.850391	0.941115	0.876733	NA
AAKMVAHR	0.65404	YES	Sg5_20_s3_bepler_p2	Sg5	130	0.745963	0.678877	yes	1.2724	0.940063	0.94453	NA
RQKMVAHA	0.653799	NO	Sg5_20_s3_bepler_p2	Sg5	130	0.744917	0.678877	yes	1.41212	0.939012	0.964561	NA
RQAMVAKR	0.653667	NO	Sg5_20_s3_bepler_p2	Sg5	130	0.744345	0.678877	yes	2.16411	0.93796	0.996918	NA
RQKMVAAA	0.652028	NO	Sg5_20_s3_bepler_p2	Sg5	130	0.737237	0.678877	yes	0.84166	0.936909	0.872111	NA
AAKHLQRA	0.651746	NO	Sg5_20_s3_bepler_p2	Sg5	130	0.736016	0.678877	yes	NA	0.935857	NA	NA
RQAHLQAA	0.649566	NO	Sg5_20_s3_bepler_p2	Sg5	130	0.726561	0.678877	yes	1.12738	0.934805	0.924499	NA
AAAHLQRR	0.649271	NO	Sg5_20_s3_bepler_p2	Sg5	130	0.725284	0.678877	yes	0.075759	0.933754	0.636364	NA
AAAHLQKR	0.646221	YES	Sg5_20_s3_bepler_p2	Sg5	130	0.71206	0.678877	yes	0.889781	0.932702	0.884438	NA
AQAMVAHA	0.645282	NO	Sg5_20_s3_bepler_p2	Sg5	130	0.707988	0.678877	yes	2.24593	0.931651	1	NA
RAKMVARR	0.644442	YES	Sg5_20_s3_bepler_p2	Sg5	130	0.704347	0.678877	yes	1.5253	0.930599	0.976888	NA
AQKETQKA	0.644088	NO	Sg5_20_s3_bepler_p2	Sg5	130	0.702814	0.678877	yes	0.513382	0.929548	0.812018	NA
RQAMVAHR	0.643898	NO	Sg5_20_s3_bepler_p2	Sg5	130	0.701987	0.678877	yes	1.71369	0.928496	0.987673	NA
AQKETQRA	0.643724	NO	Sg5_20_s3_bepler_p2	Sg5	130	0.701234	0.678877	yes	0.120619	0.927445	0.662558	NA
RQKETQKR	0.638567	NO	Sg5_20_s3_bepler_p2	Sg5	130	0.678877	0.678877	yes	0.600845	0.926393	0.838213	WT
RAKHLQHR	0.636957	NO	Sg5_20_s3_bepler_p2	Sg5	130	0.671895	0.678877	yes	1.08486	0.925342	0.915254	NA
RQKETQRR	0.635482	NO	Sg5_20_s3_bepler_p2	Sg5	130	0.6655	0.678877	yes	0.504681	0.92429	0.810478	NA
RAKMVAKR	0.634852	YES	Sg5_20_s3_bepler_p2	Sg5	130	0.662767	0.678877	yes	0.950636	0.923239	0.895223	NA
AAAHLQHR	0.633382	NO	Sg5_20_s3_bepler_p2	Sg5	130	0.656393	0.678877	yes	0.261278	0.922187	0.718028	NA
AQKETQHA	0.633056	NO	Sg5_20_s3_bepler_p2	Sg5	130	0.654983	0.678877	yes	0.891943	0.921136	0.885978	NA
AAKMVARA	0.631585	NO	Sg5_20_s3_bepler_p2	Sg5	130	0.648603	0.678877	yes	NA	0.920084	NA	NA
AQAETQKR	0.631157	NO	Sg5_20_s3_bepler_p2	Sg5	130	0.646749	0.678877	yes	0.881881	0.919033	0.881356	NA
AAKMVAKA	0.630415	NO	Sg5_20_s3_bepler_p2	Sg5	130	0.643529	0.678877	yes	0.460414	0.917981	0.790447	NA
RAKHLQKA	0.630312	NO	Sg5_20_s3_bepler_p2	Sg5	130	0.643084	0.678877	yes	1.59957	0.91693	0.98151	NA
AQAETQRR	0.628793	NO	Sg5_20_s3_bepler_p2	Sg5	130	0.636497	0.678877	yes	0.74498	0.915878	0.855162	NA
AQKETQAA	0.628478	NO	Sg5_20_s3_bepler_p2	Sg5	130	0.635133	0.678877	yes	0.79158	0.914826	0.865948	NA
RQAMVAKA	0.627824	NO	Sg5_20_s3_bepler_p2	Sg5	130	0.632297	0.678877	yes	1.46768	0.913775	0.970724	NA
RQAMVARA	0.626842	NO	Sg5_20_s3_bepler_p2	Sg5	130	0.628041	0.678877	yes	0.407335	0.912723	0.773498	NA
AAKMVAHA	0.6228	NO	Sg5_20_s3_bepler_p2	Sg5	130	0.610516	0.678877	yes	0.535947	0.911672	0.816641	NA
RAKHLQHA	0.6216	NO	Sg5_20_s3_bepler_p2	Sg5	130	0.605311	0.678877	yes	0.379609	0.91062	0.765794	NA
RAKHLQRA	0.621181	YES	Sg5_20_s3_bepler_p2	Sg5	130	0.603497	0.678877	yes	0.402732	0.909569	0.770416	NA
AAAMVARR	0.61854	NO	Sg5_20_s3_bepler_p2	Sg5	130	0.592042	0.678877	yes	0.38612	0.908517	0.768875	NA
RQKETQRA	0.618236	NO	Sg5_20_s3_bepler_p2	Sg5	130	0.590727	0.678877	yes	NA	0.907466	NA	NA
RAKMVAHR	0.617644	NO	Sg5_20_s3_bepler_p2	Sg5	130	0.588158	0.678877	yes	1.1851	0.906414	0.930663	NA
RQKETQKA	0.617246	NO	Sg5_20_s3_bepler_p2	Sg5	130	0.586434	0.678877	yes	1.28807	0.905363	0.947612	NA
AQAMVAAA	0.617122	NO	Sg5_20_s3_bepler_p2	Sg5	130	0.585896	0.678877	yes	0.403661	0.904311	0.771957	NA
AAAMVAKR	0.616955	NO	Sg5_20_s3_bepler_p2	Sg5	130	0.585172	0.678877	yes	NA	0.90326	NA	NA
RQAMVAHA	0.61598	NO	Sg5_20_s3_bepler_p2	Sg5	130	0.580947	0.678877	yes	NA	0.902208	NA	NA
AAAHLQHA	0.615336	NO	Sg5_20_s3_bepler_p2	Sg5	130	0.578155	0.678877	yes	-0.436475	0.901157	0.343606	NA
RAAHLQRR	0.614526	NO	Sg5_20_s3_bepler_p2	Sg5	130	0.57464	0.678877	yes	1.0926	0.900105	0.918336	NA
AQAETQHR	0.614444	NO	Sg5_20_s3_bepler_p2	Sg5	130	0.574288	0.678877	yes	0.719363	0.899054	0.85208	NA
AAKHLQAA	0.612811	NO	Sg5_20_s3_bepler_p2	Sg5	130	0.567207	0.678877	yes	0.00254459	0.898002	0.605547	NA
RQAETQKR	0.612243	YES	Sg5_20_s3_bepler_p2	Sg5	130	0.564742	0.678877	yes	1.055	0.896951	0.912173	NA
RQKETQHR	0.610538	YES	Sg5_20_s3_bepler_p2	Sg5	130	0.55735	0.678877	yes	0.373155	0.895899	0.762712	NA
AAAHLQRA	0.610445	NO	Sg5_20_s3_bepler_p2	Sg5	130	0.556949	0.678877	yes	NA	0.894848	NA	NA
RQKETQAA	0.610025	YES	Sg5_20_s3_bepler_p2	Sg5	130	0.555125	0.678877	yes	1.23846	0.893796	0.936826	NA
AQAETQRA	0.609523	NO	Sg5_20_s3_bepler_p2	Sg5	130	0.552948	0.678877	yes	NA	0.892744	NA	NA
AQKETAKR	0.609037	YES	Sg5_20_s3_bepler_p2	Sg5	130	0.550844	0.678877	yes	1.05924	0.891693	0.913713	NA
AAAHLQKA	0.608013	NO	Sg5_20_s3_bepler_p2	Sg5	130	0.546405	0.678877	yes	1.50002	0.890641	0.973806	NA
RAAHLQKR	0.607047	NO	Sg5_20_s3_bepler_p2	Sg5	130	0.542214	0.678877	yes	0.560747	0.88959	0.827427	NA
RAKMVARA	0.60511	NO	Sg5_20_s3_bepler_p2	Sg5	130	0.533818	0.678877	yes	NA	0.888538	NA	NA
RQAETQRR	0.603421	NO	Sg5_20_s3_bepler_p2	Sg5	130	0.526492	0.678877	yes	1.08925	0.887487	0.916795	NA
RAKMVAKA	0.601951	NO	Sg5_20_s3_bepler_p2	Sg5	130	0.52012	0.678877	yes	1.02294	0.886435	0.90755	NA
RQAMVAAA	0.60195	NO	Sg5_20_s3_bepler_p2	Sg5	130	0.520116	0.678877	yes	0.882138	0.885384	0.882897	NA
AAAMVAHR	0.601905	NO	Sg5_20_s3_bepler_p2	Sg5	130	0.519921	0.678877	yes	-0.120377	0.884332	0.53621	NA
AQAETQKA	0.600457	NO	Sg5_20_s3_bepler_p2	Sg5	130	0.513642	0.678877	yes	0.167535	0.883281	0.681048	NA
RAKHLQAA	0.598629	NO	Sg5_20_s3_bepler_p2	Sg5	130	0.505717	0.678877	yes	0.0138661	0.882229	0.61171	NA
RQKETQHA	0.598288	NO	Sg5_20_s3_bepler_p2	Sg5	130	0.504239	0.678877	yes	1.24541	0.881178	0.938367	NA
RAAHLQHR	0.595829	NO	Sg5_20_s3_bepler_p2	Sg5	130	0.493579	0.678877	yes	1.68836	0.880126	0.986133	NA
AQAETQHA	0.592223	NO	Sg5_20_s3_bepler_p2	Sg5	130	0.477943	0.678877	yes	0.36299	0.879075	0.753467	NA
RAKMVAHA	0.591532	NO	Sg5_20_s3_bepler_p2	Sg5	130	0.474945	0.678877	no	0.845158	0.878023	0.875193	NA
AAAMVAKA	0.589638	NO	Sg5_20_s3_bepler_p2	Sg5	130	0.466736	0.678877	no	0.546767	0.876972	0.822804	NA
RAAMVARR	0.589108	NO	Sg5_20_s3_bepler_p2	Sg5	130	0.464438	0.678877	no	0.843146	0.87592	0.873652	NA
AQKETARR	0.588814	NO	Sg5_20_s3_bepler_p2	Sg5	130	0.463164	0.678877	no	2.18389	0.874869	0.998459	NA
RAAMVAKR	0.587758	NO	Sg5_20_s3_bepler_p2	Sg5	130	0.458584	0.678877	no	0.499019	0.873817	0.808937	OptiHF
RQAETQRA	0.583811	YES	Sg5_20_s3_bepler_p2	Sg5	130	0.44147	0.678877	no	0.790814	0.872766	0.864407	NA
AAKMVAAA	0.582851	NO	Sg5_20_s3_bepler_p2	Sg5	130	0.437309	0.678877	no	0.479029	0.871714	0.799692	NA
AQAETQAA	0.581503	NO	Sg5_20_s3_bepler_p2	Sg5	130	0.431464	0.678877	no	-0.308124	0.870662	0.439137	NA
AAAMVAHA	0.580651	NO	Sg5_20_s3_bepler_p2	Sg5	130	0.427769	0.678877	no	0.179041	0.869611	0.684129	NA
RAAHLQRA	0.58022	NO	Sg5_20_s3_bepler_p2	Sg5	130	0.4259	0.678877	no	NA	0.868559	NA	NA
AAAMVARA	0.579448	NO	Sg5_20_s3_bepler_p2	Sg5	130	0.422556	0.678877	no	NA	0.867508	NA	NA
AAKETQHR	0.578961	NO	Sg5_20_s3_bepler_p2	Sg5	130	0.420444	0.678877	no	NA	0.866456	NA	NA
RAAHLQHA	0.57896	NO	Sg5_20_s3_bepler_p2	Sg5	130	0.42044	0.678877	no	0.104193	0.865405	0.650231	NA
AQKETAHR	0.578742	NO	Sg5_20_s3_bepler_p2	Sg5	130	0.419496	0.678877	no	0.9525	0.864353	0.896764	NA
AAKETQKR	0.578132	NO	Sg5_20_s3_bepler_p2	Sg5	130	0.416848	0.678877	no	0.757387	0.863302	0.859784	NA
RAAHLQKA	0.573526	NO	Sg5_20_s3_bepler_p2	Sg5	130	0.396879	0.678877	no	0.688281	0.86225	0.848998	NA
RQAETQHR	0.573378	NO	Sg5_20_s3_bepler_p2	Sg5	130	0.396235	0.678877	no	0.749162	0.861199	0.856703	NA
RQKETAKR	0.572266	NO	Sg5_20_s3_bepler_p2	Sg5	130	0.391415	0.678877	no	1.09929	0.860147	0.919877	NA
AQKETARA	0.572137	NO	Sg5_20_s3_bepler_p2	Sg5	130	0.390855	0.678877	no	0.754389	0.859096	0.858243	NA
AQKVREKR	0.57155	NO	Sg5_20_s3_bepler_p2	Sg5	130	0.388313	0.678877	no	NA	0.858044	NA	NA
RAKMVAAA	0.570942	NO	Sg5_20_s3_bepler_p2	Sg5	130	0.385676	0.678877	no	0.00416193	0.856993	0.607088	NA
AAKETQRR	0.570724	NO	Sg5_20_s3_bepler_p2	Sg5	130	0.384732	0.678877	no	1.32271	0.855941	0.953775	NA
RAAMVAHR	0.570263	NO	Sg5_20_s3_bepler_p2	Sg5	130	0.38273	0.678877	no	0.196797	0.85489	0.691834	NA
AAAHLQAA	0.569089	NO	Sg5_20_s3_bepler_p2	Sg5	130	0.377641	0.678877	no	0.621917	0.853838	0.841294	NA
AQKETAKA	0.568743	NO	Sg5_20_s3_bepler_p2	Sg5	130	0.376142	0.678877	no	0.475087	0.852787	0.798151	NA
AQAETAKR	0.566888	NO	Sg5_20_s3_bepler_p2	Sg5	130	0.368098	0.678877	no	-0.817623	0.851735	0.174114	NA
AAKETQHA	0.565433	NO	Sg5_20_s3_bepler_p2	Sg5	130	0.361791	0.678877	no	-0.128599	0.850683	0.533128	NA
RQAETQKA	0.564585	NO	Sg5_20_s3_bepler_p2	Sg5	130	0.358113	0.678877	no	0.516956	0.849632	0.8151	NA
AQKVRERR	0.561413	NO	Sg5_20_s3_bepler_p2	Sg5	130	0.344359	0.678877	no	NA	0.84858	NA	NA
AQKVREHR	0.560877	NO	Sg5_20_s3_bepler_p2	Sg5	130	0.342036	0.678877	no	NA	0.847529	NA	NA
RAAMVAKA	0.560819	NO	Sg5_20_s3_bepler_p2	Sg5	130	0.341784	0.678877	no	0.372466	0.846477	0.75963	NA
RQKETARR	0.558919	NO	Sg5_20_s3_bepler_p2	Sg5	130	0.333548	0.678877	no	1.29753	0.845426	0.950693	NA
AQKETAHA	0.558857	NO	Sg5_20_s3_bepler_p2	Sg5	130	0.333281	0.678877	no	0.210474	0.844374	0.701079	NA
AAKETQKA	0.558409	NO	Sg5_20_s3_bepler_p2	Sg5	130	0.331335	0.678877	no	0.106148	0.843323	0.651772	NA
AQKCREKR	0.558082	NO	Sg5_20_s3_bepler_p2	Sg5	130	0.329919	0.678877	no	-0.129679	0.842271	0.528505	NA
AQAETARR	0.557913	NO	Sg5_20_s3_bepler_p2	Sg5	130	0.329187	0.678877	no	-0.401734	0.84122	0.368259	NA
RQAETQAA	0.557878	NO	Sg5_20_s3_bepler_p2	Sg5	130	0.329034	0.678877	no	-0.363786	0.840168	0.394453	eSp
AAKETQRA	0.557376	NO	Sg5_20_s3_bepler_p2	Sg5	130	0.326858	0.678877	no	-0.361895	0.839117	0.397535	NA
RAAMVARA	0.557177	YES	Sg5_20_s3_bepler_p2	Sg5	130	0.325995	0.678877	no	0.474629	0.838065	0.79661	NA
RAKETQHA	0.555383	YES	Sg5_20_s3_bepler_p2	Sg5	130	0.318218	0.678877	no	1.11847	0.837014	0.922958	NA
AQKETAAA	0.554113	NO	Sg5_20_s3_bepler_p2	Sg5	130	0.312712	0.678877	no	0.471354	0.835962	0.795069	NA
RQAETQHA	0.553242	YES	Sg5_20_s3_bepler_p2	Sg5	130	0.308932	0.678877	no	-0.0349265	0.834911	0.583975	NA
AQKVREKA	0.551203	NO	Sg5_20_s3_bepler_p2	Sg5	130	0.300092	0.678877	no	NA	0.833859	NA	NA
RAAMVAHA	0.54931	NO	Sg5_20_s3_bepler_p2	Sg5	130	0.291885	0.678877	no	-0.176102	0.832808	0.502311	NA
RQKETAHR	0.545498	NO	Sg5_20_s3_bepler_p2	Sg5	130	0.275358	0.678877	no	1.4217	0.831756	0.966102	NA
AQACREKR	0.544443	YES	Sg5_20_s3_bepler_p2	Sg5	130	0.270786	0.678877	no	0.141432	0.830705	0.670262	NA
AAAETQKR	0.544068	NO	Sg5_20_s3_bepler_p2	Sg5	130	0.269157	0.678877	no	-0.813054	0.829653	0.178737	NA
AQKCREHR	0.544045	NO	Sg5_20_s3_bepler_p2	Sg5	130	0.269057	0.678877	no	NA	0.828601	NA	NA
AQAVREKR	0.544022	NO	Sg5_20_s3_bepler_p2	Sg5	130	0.268957	0.678877	no	NA	0.82755	NA	NA
AQAVRERR	0.543236	NO	Sg5_20_s3_bepler_p2	Sg5	130	0.265553	0.678877	no	NA	0.826498	NA	NA
AQKCRERR	0.543059	NO	Sg5_20_s3_bepler_p2	Sg5	130	0.264785	0.678877	no	-0.850651	0.825447	0.160247	NA
AQKVREHA	0.542997	NO	Sg5_20_s3_bepler_p2	Sg5	130	0.264516	0.678877	no	NA	0.824395	NA	NA
RAKETQKR	0.542774	NO	Sg5_20_s3_bepler_p2	Sg5	130	0.263549	0.678877	no	0.948725	0.823344	0.893683	NA
RQKVREKR	0.542019	NO	Sg5_20_s3_bepler_p2	Sg5	130	0.260274	0.678877	no	NA	0.822292	NA	NA
AQAVREHR	0.540698	NO	Sg5_20_s3_bepler_p2	Sg5	130	0.254545	0.678877	no	NA	0.821241	NA	NA
RAKETQHR	0.540432	NO	Sg5_20_s3_bepler_p2	Sg5	130	0.253392	0.678877	no	1.28388	0.820189	0.946071	NA
RQKETAKA	0.540423	NO	Sg5_20_s3_bepler_p2	Sg5	130	0.253353	0.678877	no	0.53915	0.819138	0.819723	NA
AAAMVAAA	0.539783	NO	Sg5_20_s3_bepler_p2	Sg5	130	0.250579	0.678877	no	-0.37775	0.818086	0.389831	NA
AAAETQRR	0.539676	NO	Sg5_20_s3_bepler_p2	Sg5	130	0.250116	0.678877	no	0.135939	0.817035	0.668721	NA
AQAETAHR	0.538891	NO	Sg5_20_s3_bepler_p2	Sg5	130	0.246714	0.678877	no	-0.211396	0.815983	0.485362	NA
RQKETARA	0.538449	NO	Sg5_20_s3_bepler_p2	Sg5	130	0.244795	0.678877	no	NA	0.814932	NA	NA
AQKVRERA	0.537423	NO	Sg5_20_s3_bepler_p2	Sg5	130	0.240346	0.678877	no	NA	0.81388	NA	NA
AQKCREKA	0.535584	NO	Sg5_20_s3_bepler_p2	Sg5	130	0.232376	0.678877	no	-0.0300992	0.812829	0.587057	NA
RAKETQRR	0.535449	NO	Sg5_20_s3_bepler_p2	Sg5	130	0.231788	0.678877	no	1.81594	0.811777	0.992296	NA
RAAHLQAA	0.534663	YES	Sg5_20_s3_bepler_p2	Sg5	130	0.22838	0.678877	no	-0.457434	0.810726	0.337442	NA
AAAETQHR	0.533808	NO	Sg5_20_s3_bepler_p2	Sg5	130	0.224673	0.678877	no	0.196023	0.809674	0.688752	NA
AQAETARA	0.532596	NO	Sg5_20_s3_bepler_p2	Sg5	130	0.219418	0.678877	no	NA	0.808623	NA	NA
AAKETQAA	0.530094	YES	Sg5_20_s3_bepler_p2	Sg5	130	0.208572	0.678877	no	-0.280074	0.807571	0.449923	NA
AQACREHR	0.529147	NO	Sg5_20_s3_bepler_p2	Sg5	130	0.204468	0.678877	no	NA	0.806519	NA	NA
RQKETAHA	0.528902	NO	Sg5_20_s3_bepler_p2	Sg5	130	0.203402	0.678877	no	0.674514	0.805468	0.845917	NA
RQKVREHR	0.528684	NO	Sg5_20_s3_bepler_p2	Sg5	130	0.202458	0.678877	no	NA	0.804416	NA	NA
AQACRERR	0.528517	NO	Sg5_20_s3_bepler_p2	Sg5	130	0.201734	0.678877	no	0.551227	0.803365	0.824345	NA
RAKETQKA	0.52817	NO	Sg5_20_s3_bepler_p2	Sg5	130	0.200231	0.678877	no	1.37357	0.802313	0.958398	NA
RQAETAKR	0.526318	NO	Sg5_20_s3_bepler_p2	Sg5	130	0.192201	0.678877	no	-0.324892	0.801262	0.423729	NA
RQKVRERR	0.526218	NO	Sg5_20_s3_bepler_p2	Sg5	130	0.191767	0.678877	no	NA	0.80021	NA	NA
AQAETAKA	0.525107	NO	Sg5_20_s3_bepler_p2	Sg5	130	0.186949	0.678877	no	-1.01199	0.799159	0.100154	NA
AAAETQRA	0.524983	YES	Sg5_20_s3_bepler_p2	Sg5	130	0.186412	0.678877	no	0.194402	0.798107	0.687211	NA
AQKQGPKR	0.524735	NO	Sg5_20_s3_bepler_p2	Sg5	130	0.185338	0.678877	no	0.114359	0.797056	0.657935	NA
AQKCREHA	0.524533	NO	Sg5_20_s3_bepler_p2	Sg5	130	0.184459	0.678877	no	-0.428416	0.796004	0.346687	NA
AAAETQKA	0.523832	NO	Sg5_20_s3_bepler_p2	Sg5	130	0.181421	0.678877	no	-0.157071	0.794953	0.516179	NA
RQKCRERR	0.522548	NO	Sg5_20_s3_bepler_p2	Sg5	130	0.175855	0.678877	no	-0.422481	0.793901	0.35131	NA
RAKETQRA	0.522539	NO	Sg5_20_s3_bepler_p2	Sg5	130	0.175817	0.678877	no	NA	0.79285	NA	NA
AQAVREKA	0.522063	NO	Sg5_20_s3_bepler_p2	Sg5	130	0.173753	0.678877	no	NA	0.791798	NA	NA
RQKVREKA	0.52108	NO	Sg5_20_s3_bepler_p2	Sg5	130	0.169488	0.678877	no	NA	0.790747	NA	NA
AQAVREHA	0.520242	NO	Sg5_20_s3_bepler_p2	Sg5	130	0.165855	0.678877	no	NA	0.789695	NA	NA
AQKQWQKR	0.519858	NO	Sg5_20_s3_bepler_p2	Sg5	130	0.164194	0.678877	no	0.118385	0.788644	0.661017	NA
RQKCREHR	0.519633	NO	Sg5_20_s3_bepler_p2	Sg5	130	0.163218	0.678877	no	-1.09359	0.787592	0.0832049	NA
RAAMVAAA	0.518288	YES	Sg5_20_s3_bepler_p2	Sg5	130	0.157385	0.678877	no	-0.162902	0.78654	0.513097	NA
AQAETAHA	0.518034	NO	Sg5_20_s3_bepler_p2	Sg5	130	0.156284	0.678877	no	-0.449372	0.785489	0.338983	NA
RQAETARR	0.517535	YES	Sg5_20_s3_bepler_p2	Sg5	130	0.154121	0.678877	no	-0.0455846	0.784437	0.57473	NA
RQKVREHA	0.517456	NO	Sg5_20_s3_bepler_p2	Sg5	130	0.153778	0.678877	no	NA	0.783386	NA	NA
AQKCRERA	0.516669	NO	Sg5_20_s3_bepler_p2	Sg5	130	0.150365	0.678877	no	NA	0.782334	NA	NA
AQKVREAA	0.515569	NO	Sg5_20_s3_bepler_p2	Sg5	130	0.145594	0.678877	no	NA	0.781283	NA	NA
RQKETAAA	0.515429	NO	Sg5_20_s3_bepler_p2	Sg5	130	0.144988	0.678877	no	0.590599	0.780231	0.83359	NA
AQAVRERA	0.515325	NO	Sg5_20_s3_bepler_p2	Sg5	130	0.14454	0.678877	no	NA	0.77918	NA	NA
AAAETQHA	0.515308	YES	Sg5_20_s3_bepler_p2	Sg5	130	0.144463	0.678877	no	-0.15997	0.778128	0.514638	NA
AQACREKA	0.514986	NO	Sg5_20_s3_bepler_p2	Sg5	130	0.143069	0.678877	no	0.13353	0.777077	0.66718	NA
RQKCREKR	0.514468	YES	Sg5_20_s3_bepler_p2	Sg5	130	0.140822	0.678877	no	-0.230465	0.776025	0.474576	NA
AAKETAKR	0.513449	YES	Sg5_20_s3_bepler_p2	Sg5	130	0.136403	0.678877	no	0.241668	0.774974	0.707242	NA
AQKQGPHR	0.512829	NO	Sg5_20_s3_bepler_p2	Sg5	130	0.133715	0.678877	no	-0.774777	0.773922	0.197227	NA
AAACREKR	0.512669	YES	Sg5_20_s3_bepler_p2	Sg5	130	0.133024	0.678877	no	1.32887	0.772871	0.955316	NA
AQKQWQHR	0.512641	NO	Sg5_20_s3_bepler_p2	Sg5	130	0.132903	0.678877	no	NA	0.771819	NA	NA
RQAVREKR	0.5115	NO	Sg5_20_s3_bepler_p2	Sg5	130	0.127953	0.678877	no	-0.322737	0.770768	0.42681	NA
AQKQWQRR	0.508877	NO	Sg5_20_s3_bepler_p2	Sg5	130	0.116583	0.678877	no	-0.224714	0.769716	0.477658	NA
RAKETQAA	0.508761	NO	Sg5_20_s3_bepler_p2	Sg5	130	0.116081	0.678877	no	0.289995	0.768665	0.728814	NA
AAKVREKR	0.508435	NO	Sg5_20_s3_bepler_p2	Sg5	130	0.114666	0.678877	no	NA	0.767613	NA	NA
AQKQGPKA	0.508163	NO	Sg5_20_s3_bepler_p2	Sg5	130	0.113488	0.678877	no	-0.107907	0.766562	0.542373	NA
AQAETAAA	0.508035	NO	Sg5_20_s3_bepler_p2	Sg5	130	0.112933	0.678877	no	-0.760366	0.76551	0.206471	NA
AQACREHA	0.507859	NO	Sg5_20_s3_bepler_p2	Sg5	130	0.112169	0.678877	no	-0.291934	0.764458	0.4453	NA
RQACREKR	0.505955	NO	Sg5_20_s3_bepler_p2	Sg5	130	0.103913	0.678877	no	-1.06843	0.763407	0.0878274	NA
AAKETAHR	0.505674	NO	Sg5_20_s3_bepler_p2	Sg5	130	0.102695	0.678877	no	-0.117245	0.762355	0.53775	NA
RQKQGPKR	0.505308	NO	Sg5_20_s3_bepler_p2	Sg5	130	0.101109	0.678877	no	-0.902534	0.761304	0.143297	NA
RQKVRERA	0.504636	NO	Sg5_20_s3_bepler_p2	Sg5	130	0.0981943	0.678877	no	NA	0.760252	NA	NA
AQKQGPRR	0.504546	NO	Sg5_20_s3_bepler_p2	Sg5	130	0.0978038	0.678877	no	-0.954817	0.759201	0.120185	NA
RQAVRERR	0.504204	NO	Sg5_20_s3_bepler_p2	Sg5	130	0.096322	0.678877	no	NA	0.758149	NA	NA
AAKVREHR	0.503091	NO	Sg5_20_s3_bepler_p2	Sg5	130	0.0914948	0.678877	no	NA	0.757098	NA	NA
RQAETAHR	0.502773	NO	Sg5_20_s3_bepler_p2	Sg5	130	0.090117	0.678877	no	-0.370581	0.756046	0.391371	NA
RQAVREHR	0.502262	NO	Sg5_20_s3_bepler_p2	Sg5	130	0.087903	0.678877	no	NA	0.754995	NA	NA
RAAETQKR	0.50168	YES	Sg5_20_s3_bepler_p2	Sg5	130	0.085377	0.678877	no	-0.167332	0.753943	0.510015	NA
AAKCREKR	0.5016	NO	Sg5_20_s3_bepler_p2	Sg5	130	0.0850308	0.678877	no	-0.880406	0.752892	0.151002	NA
AAKETARR	0.501129	YES	Sg5_20_s3_bepler_p2	Sg5	130	0.0829869	0.678877	no	-0.174968	0.75184	0.503852	NA
AQACRERA	0.499579	NO	Sg5_20_s3_bepler_p2	Sg5	130	0.0762675	0.678877	no	-0.391388	0.750789	0.374422	NA
AQAQWQRR	0.498491	NO	Sg5_20_s3_bepler_p2	Sg5	130	0.0715494	0.678877	no	-0.324998	0.749737	0.420647	NA
RQACRERR	0.497954	YES	Sg5_20_s3_bepler_p2	Sg5	130	0.069223	0.678877	no	0.20821	0.748686	0.697997	NA
RAAETQRR	0.497666	NO	Sg5_20_s3_bepler_p2	Sg5	130	0.0679749	0.678877	no	0.311444	0.747634	0.734977	NA
AQKCREAA	0.49706	NO	Sg5_20_s3_bepler_p2	Sg5	130	0.0653479	0.678877	no	0.0563656	0.746583	0.631741	NA
AAAETQAA	0.495936	NO	Sg5_20_s3_bepler_p2	Sg5	130	0.0604722	0.678877	no	0.582287	0.745531	0.830508	NA
RQKCREKA	0.495728	NO	Sg5_20_s3_bepler_p2	Sg5	130	0.0595741	0.678877	no	-0.614068	0.744479	0.271186	NA
RQKQGPHR	0.495678	YES	Sg5_20_s3_bepler_p2	Sg5	130	0.0593554	0.678877	no	0.248724	0.743428	0.711864	NA
AQAQWQKR	0.495234	NO	Sg5_20_s3_bepler_p2	Sg5	130	0.0574317	0.678877	no	0.3468	0.742376	0.750385	NA
AQKQGPHA	0.495084	NO	Sg5_20_s3_bepler_p2	Sg5	130	0.0567785	0.678877	no	-0.129564	0.741325	0.530046	NA
RQAETAKA	0.494081	NO	Sg5_20_s3_bepler_p2	Sg5	130	0.052432	0.678877	no	-0.0467029	0.740273	0.57319	NA
AQAVREAA	0.493406	NO	Sg5_20_s3_bepler_p2	Sg5	130	0.0495063	0.678877	no	NA	0.739222	NA	NA
AQKQWQHA	0.493239	NO	Sg5_20_s3_bepler_p2	Sg5	130	0.0487812	0.678877	no	-0.318381	0.73817	0.431433	NA
RQAETARA	0.492481	NO	Sg5_20_s3_bepler_p2	Sg5	130	0.0454946	0.678877	no	NA	0.737119	NA	NA
AQKGDEKR	0.492262	NO	Sg5_20_s3_bepler_p2	Sg5	130	0.0445433	0.678877	no	-1.61724	0.736067	0.0138675	NA
AAKVREKA	0.491323	NO	Sg5_20_s3_bepler_p2	Sg5	130	0.0404731	0.678877	no	NA	0.735016	NA	NA
RQACREHR	0.491047	NO	Sg5_20_s3_bepler_p2	Sg5	130	0.0392773	0.678877	no	-0.305591	0.733964	0.440678	NA
RQKQGPKA	0.490532	NO	Sg5_20_s3_bepler_p2	Sg5	130	0.0370444	0.678877	no	-0.592419	0.732913	0.278891	NA
AAKVRERR	0.490222	NO	Sg5_20_s3_bepler_p2	Sg5	130	0.0357012	0.678877	no	NA	0.731861	NA	NA
AQKQWQKA	0.489632	NO	Sg5_20_s3_bepler_p2	Sg5	130	0.0331438	0.678877	no	-0.64452	0.73081	0.252696	NA
AQKGDERR	0.489561	NO	Sg5_20_s3_bepler_p2	Sg5	130	0.0328342	0.678877	no	-0.0597062	0.729758	0.571649	NA
AAKETARA	0.489351	NO	Sg5_20_s3_bepler_p2	Sg5	130	0.0319231	0.678877	no	-0.816431	0.728707	0.175655	NA
AAKETAKA	0.488926	NO	Sg5_20_s3_bepler_p2	Sg5	130	0.0300788	0.678877	no	-0.0808941	0.727655	0.551618	NA
RQKCREHA	0.48877	YES	Sg5_20_s3_bepler_p2	Sg5	130	0.0294063	0.678877	no	-0.284229	0.726604	0.446841	NA
RAAETQKA	0.488178	NO	Sg5_20_s3_bepler_p2	Sg5	130	0.0268369	0.678877	no	0.100398	0.725552	0.64869	NA
RQAVREKA	0.48817	NO	Sg5_20_s3_bepler_p2	Sg5	130	0.0268021	0.678877	no	NA	0.724501	NA	NA
AAKETAHA	0.488018	NO	Sg5_20_s3_bepler_p2	Sg5	130	0.0261461	0.678877	no	-0.366447	0.723449	0.392912	NA
RAAETQRA	0.488012	NO	Sg5_20_s3_bepler_p2	Sg5	130	0.0261162	0.678877	no	-0.345305	0.722397	0.405239	NA
AQAQGPKR	0.487999	NO	Sg5_20_s3_bepler_p2	Sg5	130	0.0260608	0.678877	no	NA	0.721346	NA	NA
RQAVREHA	0.487969	NO	Sg5_20_s3_bepler_p2	Sg5	130	0.0259321	0.678877	no	NA	0.720294	NA	NA
AQKLGAKR	0.487324	NO	Sg5_20_s3_bepler_p2	Sg5	130	0.0231344	0.678877	no	NA	0.719243	NA	NA
AQAQWQHR	0.486894	NO	Sg5_20_s3_bepler_p2	Sg5	130	0.0212706	0.678877	no	0.466747	0.718191	0.791988	NA
AQKQGPRA	0.486691	NO	Sg5_20_s3_bepler_p2	Sg5	130	0.0203902	0.678877	no	NA	0.71714	NA	NA
RQKCRERA	0.486443	NO	Sg5_20_s3_bepler_p2	Sg5	130	0.0193161	0.678877	no	-0.971351	0.716088	0.112481	NA
RQAETAHA	0.485404	YES	Sg5_20_s3_bepler_p2	Sg5	130	0.0148087	0.678877	no	-0.0689597	0.715037	0.559322	NA
AAKVREHA	0.485311	NO	Sg5_20_s3_bepler_p2	Sg5	130	0.0144056	0.678877	no	NA	0.713985	NA	NA
AQKLGAHR	0.485064	NO	Sg5_20_s3_bepler_p2	Sg5	130	0.0133363	0.678877	no	NA	0.712934	NA	NA
RQKVREAA	0.485037	NO	Sg5_20_s3_bepler_p2	Sg5	130	0.0132208	0.678877	no	NA	0.711882	NA	NA
AQKLGARR	0.484663	NO	Sg5_20_s3_bepler_p2	Sg5	130	0.0115996	0.678877	no	NA	0.710831	NA	NA
AQKMRARR	0.483679	NO	Sg5_20_s3_bepler_p2	Sg5	130	0.00733118	0.678877	no	0.279448	0.709779	0.724191	NA
RAAETQHA	0.483339	NO	Sg5_20_s3_bepler_p2	Sg5	130	0.00585681	0.678877	no	NA	0.708728	NA	NA
RQKQGPRR	0.482649	YES	Sg5_20_s3_bepler_p2	Sg5	130	0.00286708	0.678877	no	-0.0252812	0.707676	0.59168	NA
AQKGDEHR	0.482286	NO	Sg5_20_s3_bepler_p2	Sg5	130	0.0012904	0.678877	no	NA	0.706625	NA	NA
RQKQWQKR	0.481407	YES	Sg5_20_s3_bepler_p2	Sg5	130	-0.00251713	0.678877	no	0.0807583	0.705573	0.639445	NA
RQACREKA	0.48063	NO	Sg5_20_s3_bepler_p2	Sg5	130	-0.0058891	0.678877	no	-0.254133	0.704522	0.465331	NA
RQAVRERA	0.479789	NO	Sg5_20_s3_bepler_p2	Sg5	130	-0.00953214	0.678877	no	NA	0.70347	NA	NA
AQACREAA	0.479383	NO	Sg5_20_s3_bepler_p2	Sg5	130	-0.0112952	0.678877	no	NA	0.702419	NA	NA
AAKCREHR	0.479262	NO	Sg5_20_s3_bepler_p2	Sg5	130	-0.0118201	0.678877	no	0.247636	0.701367	0.710324	NA
AQAMRAHR	0.478267	YES	Sg5_20_s3_bepler_p2	Sg5	130	-0.0161324	0.678877	no	0.514546	0.700315	0.813559	NA
RQAQGPKR	0.478055	YES	Sg5_20_s3_bepler_p2	Sg5	130	-0.0170507	0.678877	no	0.436231	0.699264	0.784284	NA
AQKMRAKR	0.477963	NO	Sg5_20_s3_bepler_p2	Sg5	130	-0.0174504	0.678877	no	NA	0.698212	NA	NA
AQKAWERR	0.477928	NO	Sg5_20_s3_bepler_p2	Sg5	130	-0.017605	0.678877	no	NA	0.697161	NA	NA
AAAVREHR	0.477809	NO	Sg5_20_s3_bepler_p2	Sg5	130	-0.0181207	0.678877	no	NA	0.696109	NA	NA
AQAQGPHR	0.47719	NO	Sg5_20_s3_bepler_p2	Sg5	130	-0.0208007	0.678877	no	-1.71845	0.695058	0.00924499	NA
AQKQWQRA	0.476826	NO	Sg5_20_s3_bepler_p2	Sg5	130	-0.0223809	0.678877	no	NA	0.694006	NA	NA
RAKETARR	0.476708	NO	Sg5_20_s3_bepler_p2	Sg5	130	-0.0228936	0.678877	no	1.26852	0.692955	0.941448	NA
RAKETAKR	0.476277	NO	Sg5_20_s3_bepler_p2	Sg5	130	-0.0247591	0.678877	no	0.874626	0.691903	0.879815	NA
AAAETAKR	0.476202	NO	Sg5_20_s3_bepler_p2	Sg5	130	-0.0250855	0.678877	no	-0.176298	0.690852	0.50077	NA
RQKGDERR	0.47605	YES	Sg5_20_s3_bepler_p2	Sg5	130	-0.0257467	0.678877	no	0.759551	0.6898	0.861325	NA
AQKGDEKA	0.475417	NO	Sg5_20_s3_bepler_p2	Sg5	130	-0.0284908	0.678877	no	1.29068	0.688749	0.949153	NA
AAKVRERA	0.475412	NO	Sg5_20_s3_bepler_p2	Sg5	130	-0.0285106	0.678877	no	NA	0.687697	NA	NA
RQKQGPHA	0.475283	NO	Sg5_20_s3_bepler_p2	Sg5	130	-0.0290725	0.678877	no	-0.650839	0.686646	0.249615	NA
AAKCRERR	0.475139	NO	Sg5_20_s3_bepler_p2	Sg5	130	-0.0296947	0.678877	no	-0.945048	0.685594	0.121726	NA
AAAVREKR	0.475017	NO	Sg5_20_s3_bepler_p2	Sg5	130	-0.0302227	0.678877	no	NA	0.684543	NA	NA
AQAQGPRR	0.474708	YES	Sg5_20_s3_bepler_p2	Sg5	130	-0.0315654	0.678877	no	-0.337514	0.683491	0.40832	NA
AQKKSAKR	0.474184	YES	Sg5_20_s3_bepler_p2	Sg5	130	-0.0338348	0.678877	no	0.234954	0.68244	0.705701	NA
AQKLGAKA	0.474092	NO	Sg5_20_s3_bepler_p2	Sg5	130	-0.0342335	0.678877	no	-0.350619	0.681388	0.402157	NA
AQKQGPAA	0.473853	NO	Sg5_20_s3_bepler_p2	Sg5	130	-0.0352705	0.678877	no	-0.123363	0.680336	0.534669	NA
RAAETQHR	0.473721	YES	Sg5_20_s3_bepler_p2	Sg5	130	-0.0358411	0.678877	no	-1.03249	0.679285	0.0955316	NA
RAKETAHR	0.473089	NO	Sg5_20_s3_bepler_p2	Sg5	130	-0.0385821	0.678877	no	0.196109	0.678233	0.690293	NA
RQAQWQRR	0.472952	YES	Sg5_20_s3_bepler_p2	Sg5	130	-0.0391763	0.678877	no	0.718136	0.677182	0.850539	NA
RQKQWQHR	0.472705	NO	Sg5_20_s3_bepler_p2	Sg5	130	-0.0402464	0.678877	no	-0.409224	0.67613	0.357473	NA
AAAETARR	0.472518	NO	Sg5_20_s3_bepler_p2	Sg5	130	-0.041059	0.678877	no	-0.249685	0.675079	0.468413	NA
AQKGDERA	0.472399	NO	Sg5_20_s3_bepler_p2	Sg5	130	-0.0415738	0.678877	no	NA	0.674027	NA	NA
RQACREHA	0.472223	NO	Sg5_20_s3_bepler_p2	Sg5	130	-0.0423372	0.678877	no	-0.556176	0.672976	0.294299	NA
AAKCREKA	0.471605	NO	Sg5_20_s3_bepler_p2	Sg5	130	-0.0450185	0.678877	no	-0.426244	0.671924	0.348228	NA
AQAQGPKA	0.471056	NO	Sg5_20_s3_bepler_p2	Sg5	130	-0.0473984	0.678877	no	0.491985	0.670873	0.804314	NA
AQKLGARA	0.470638	NO	Sg5_20_s3_bepler_p2	Sg5	130	-0.0492113	0.678877	no	NA	0.669821	NA	NA
AQKQWQAA	0.470516	NO	Sg5_20_s3_bepler_p2	Sg5	130	-0.0497406	0.678877	no	-0.328819	0.66877	0.416025	NA
RAAETQAA	0.470312	NO	Sg5_20_s3_bepler_p2	Sg5	130	-0.0506231	0.678877	no	0.435238	0.667718	0.782743	NA
AQKRKQKR	0.469727	NO	Sg5_20_s3_bepler_p2	Sg5	130	-0.0531604	0.678877	no	-1.32813	0.666667	0.0400616	NA
AAAETAHR	0.469386	NO	Sg5_20_s3_bepler_p2	Sg5	130	-0.0546388	0.678877	no	-0.0641146	0.665615	0.565485	NA
AQKLGAHA	0.469269	NO	Sg5_20_s3_bepler_p2	Sg5	130	-0.0551447	0.678877	no	-0.622875	0.664564	0.266564	NA
AAACREHR	0.469117	YES	Sg5_20_s3_bepler_p2	Sg5	130	-0.0558027	0.678877	no	-0.101513	0.663512	0.546995	NA
RQKGDEKR	0.468839	NO	Sg5_20_s3_bepler_p2	Sg5	130	-0.0570088	0.678877	no	-1.25672	0.662461	0.05547	NA
AQKGDEHA	0.468799	NO	Sg5_20_s3_bepler_p2	Sg5	130	-0.0571817	0.678877	no	NA	0.661409	NA	NA
AQKAWEKR	0.466877	NO	Sg5_20_s3_bepler_p2	Sg5	130	-0.0655172	0.678877	no	NA	0.660358	NA	NA
AAKETAAA	0.46674	NO	Sg5_20_s3_bepler_p2	Sg5	130	-0.0661104	0.678877	no	-0.262722	0.659306	0.460709	NA
AQAQWQHA	0.466586	NO	Sg5_20_s3_bepler_p2	Sg5	130	-0.0667783	0.678877	no	0.0592932	0.658254	0.633282	NA
RQKQWQRR	0.466114	NO	Sg5_20_s3_bepler_p2	Sg5	130	-0.0688236	0.678877	no	-0.502643	0.657203	0.312789	NA
RQACRERA	0.466029	NO	Sg5_20_s3_bepler_p2	Sg5	130	-0.0691941	0.678877	no	NA	0.656151	NA	NA
AQAQWQKA	0.465405	NO	Sg5_20_s3_bepler_p2	Sg5	130	-0.0718991	0.678877	no	-1.5838	0.6551	0.0200308	NA
RQKQGPRA	0.46488	NO	Sg5_20_s3_bepler_p2	Sg5	130	-0.0741745	0.678877	no	-0.7435	0.654048	0.217257	NA
AAAVRERR	0.463992	NO	Sg5_20_s3_bepler_p2	Sg5	130	-0.0780262	0.678877	no	NA	0.652997	NA	NA
AAKCREHA	0.463849	NO	Sg5_20_s3_bepler_p2	Sg5	130	-0.0786456	0.678877	no	-0.140974	0.651945	0.522342	NA
RQKLGAKR	0.463673	NO	Sg5_20_s3_bepler_p2	Sg5	130	-0.0794064	0.678877	no	NA	0.650894	NA	NA
AQKRKQHR	0.463567	NO	Sg5_20_s3_bepler_p2	Sg5	130	-0.0798677	0.678877	no	-1.76045	0.649842	0.00616333	NA
AAAVREHA	0.463446	NO	Sg5_20_s3_bepler_p2	Sg5	130	-0.080391	0.678877	no	NA	0.648791	NA	NA
AQKAWEHR	0.463366	NO	Sg5_20_s3_bepler_p2	Sg5	130	-0.0807407	0.678877	no	NA	0.647739	NA	NA
RQKLGAHR	0.463197	YES	Sg5_20_s3_bepler_p2	Sg5	130	-0.0814709	0.678877	no	0.0879562	0.646688	0.642527	NA
RAKETAHA	0.46319	NO	Sg5_20_s3_bepler_p2	Sg5	130	-0.081502	0.678877	no	0.141645	0.645636	0.671803	NA
AQAMRAKR	0.463176	NO	Sg5_20_s3_bepler_p2	Sg5	130	-0.0815608	0.678877	no	NA	0.644585	NA	NA
AQAQWQRA	0.462729	NO	Sg5_20_s3_bepler_p2	Sg5	130	-0.0834997	0.678877	no	NA	0.643533	NA	NA
AAACRERR	0.462417	NO	Sg5_20_s3_bepler_p2	Sg5	130	-0.0848555	0.678877	no	-0.468198	0.642482	0.328197	NA
AQKRKQRR	0.460987	NO	Sg5_20_s3_bepler_p2	Sg5	130	-0.0910557	0.678877	no	-0.820671	0.64143	0.171032	NA
RQAETAAA	0.460926	YES	Sg5_20_s3_bepler_p2	Sg5	130	-0.0913195	0.678877	no	-0.447749	0.640379	0.340524	NA
AQAMRARR	0.460525	NO	Sg5_20_s3_bepler_p2	Sg5	130	-0.0930545	0.678877	no	1.43134	0.639327	0.967643	NA
AQKLGAAA	0.46024	YES	Sg5_20_s3_bepler_p2	Sg5	130	-0.0942911	0.678877	no	-0.106347	0.638275	0.543914	NA
AAKQGPKR	0.459963	NO	Sg5_20_s3_bepler_p2	Sg5	130	-0.0954925	0.678877	no	0.440934	0.637224	0.787365	NA
RAKVREHR	0.459741	NO	Sg5_20_s3_bepler_p2	Sg5	130	-0.0964566	0.678877	no	NA	0.636172	NA	NA
AQAQGPHA	0.459589	NO	Sg5_20_s3_bepler_p2	Sg5	130	-0.0971137	0.678877	no	0.224437	0.635121	0.70416	NA
RAKVREKR	0.459166	NO	Sg5_20_s3_bepler_p2	Sg5	130	-0.098947	0.678877	no	NA	0.634069	NA	NA
AQKKSAHR	0.458505	NO	Sg5_20_s3_bepler_p2	Sg5	130	-0.101815	0.678877	no	-0.226243	0.633018	0.476117	NA
RQAQGPHR	0.45846	NO	Sg5_20_s3_bepler_p2	Sg5	130	-0.102009	0.678877	no	-0.317829	0.631966	0.432974	NA
AQAAWERR	0.458313	NO	Sg5_20_s3_bepler_p2	Sg5	130	-0.102646	0.678877	no	NA	0.630915	NA	NA
RQAVREAA	0.458176	NO	Sg5_20_s3_bepler_p2	Sg5	130	-0.103242	0.678877	no	NA	0.629863	NA	NA
AAAVREKA	0.457615	NO	Sg5_20_s3_bepler_p2	Sg5	130	-0.105675	0.678877	no	NA	0.628812	NA	NA
RQKQWQHA	0.457511	NO	Sg5_20_s3_bepler_p2	Sg5	130	-0.106123	0.678877	no	-1.60238	0.62776	0.0154083	NA
RQKLGARR	0.457185	NO	Sg5_20_s3_bepler_p2	Sg5	130	-0.107538	0.678877	no	0.414099	0.626709	0.77812	NA
AQKMRAHR	0.456653	YES	Sg5_20_s3_bepler_p2	Sg5	130	-0.109846	0.678877	no	-0.699753	0.625657	0.229584	NA
AQAQGPRA	0.456303	NO	Sg5_20_s3_bepler_p2	Sg5	130	-0.111363	0.678877	no	NA	0.624606	NA	NA
RQKGDEHR	0.456276	NO	Sg5_20_s3_bepler_p2	Sg5	130	-0.111477	0.678877	no	NA	0.623554	NA	NA
AQKGDEAA	0.455992	NO	Sg5_20_s3_bepler_p2	Sg5	130	-0.11271	0.678877	no	NA	0.622503	NA	NA
AAKQWQHR	0.455849	YES	Sg5_20_s3_bepler_p2	Sg5	130	-0.113332	0.678877	no	0.113083	0.621451	0.654854	NA
RQKCREAA	0.455696	YES	Sg5_20_s3_bepler_p2	Sg5	130	-0.113992	0.678877	no	-0.55591	0.6204	0.29584	NA
RQKMRAKR	0.455594	NO	Sg5_20_s3_bepler_p2	Sg5	130	-0.114436	0.678877	no	0.470118	0.619348	0.793529	NA
RAKETARA	0.45558	NO	Sg5_20_s3_bepler_p2	Sg5	130	-0.114495	0.678877	no	-0.401884	0.618297	0.366718	NA
AAAETARA	0.455172	NO	Sg5_20_s3_bepler_p2	Sg5	130	-0.116267	0.678877	no	-0.133467	0.617245	0.525424	NA
AQKKSARR	0.45471	NO	Sg5_20_s3_bepler_p2	Sg5	130	-0.118267	0.678877	no	0.32771	0.616193	0.742681	NA
RQAQGPKA	0.454473	NO	Sg5_20_s3_bepler_p2	Sg5	130	-0.119297	0.678877	no	-0.72486	0.615142	0.218798	NA
AQAQWQAA	0.454295	NO	Sg5_20_s3_bepler_p2	Sg5	130	-0.120067	0.678877	no	-1.29282	0.61409	0.0508475	NA
AAKVREAA	0.453926	NO	Sg5_20_s3_bepler_p2	Sg5	130	-0.121666	0.678877	no	NA	0.613039	NA	NA
RAKCREKR	0.453755	NO	Sg5_20_s3_bepler_p2	Sg5	130	-0.122409	0.678877	no	-0.703767	0.611987	0.228043	NA
AAAETAKA	0.453618	NO	Sg5_20_s3_bepler_p2	Sg5	130	-0.123004	0.678877	no	-0.0622515	0.610936	0.567026	NA
AAACREKA	0.453354	NO	Sg5_20_s3_bepler_p2	Sg5	130	-0.124148	0.678877	no	-0.756138	0.609884	0.209553	NA
RQKQWQKA	0.453232	NO	Sg5_20_s3_bepler_p2	Sg5	130	-0.124676	0.678877	no	-0.12934	0.608833	0.531587	NA
AQKRKQKA	0.453181	NO	Sg5_20_s3_bepler_p2	Sg5	130	-0.1249	0.678877	no	-0.750222	0.607781	0.211094	NA
RQKMRARR	0.4531	NO	Sg5_20_s3_bepler_p2	Sg5	130	-0.125249	0.678877	no	0.0170194	0.60673	0.613251	NA
AQAGDERR	0.453083	NO	Sg5_20_s3_bepler_p2	Sg5	130	-0.125321	0.678877	no	NA	0.605678	NA	NA
RQAQWQHR	0.453037	YES	Sg5_20_s3_bepler_p2	Sg5	130	-0.12552	0.678877	no	-0.191862	0.604627	0.497689	NA
AAKCRERA	0.452843	NO	Sg5_20_s3_bepler_p2	Sg5	130	-0.126364	0.678877	no	NA	0.603575	NA	NA
AAAETAHA	0.452146	NO	Sg5_20_s3_bepler_p2	Sg5	130	-0.129385	0.678877	no	-1.10439	0.602524	0.0801233	NA
RQKQGPAA	0.451722	NO	Sg5_20_s3_bepler_p2	Sg5	130	-0.131223	0.678877	no	-0.79911	0.601472	0.186441	NA
RQAQGPRR	0.451666	NO	Sg5_20_s3_bepler_p2	Sg5	130	-0.131465	0.678877	no	0.325204	0.600421	0.74114	NA
AAKQGPKA	0.451317	NO	Sg5_20_s3_bepler_p2	Sg5	130	-0.132981	0.678877	no	NA	0.599369	NA	NA
RQAQWQKR	0.451282	NO	Sg5_20_s3_bepler_p2	Sg5	130	-0.133131	0.678877	no	0.113438	0.598318	0.656394	NA
AQAGDEKR	0.450921	NO	Sg5_20_s3_bepler_p2	Sg5	130	-0.134696	0.678877	no	-0.250918	0.597266	0.466872	NA
AQKVWAHR	0.449846	NO	Sg5_20_s3_bepler_p2	Sg5	130	-0.139358	0.678877	no	NA	0.596215	NA	NA
RQKGDEKA	0.449576	NO	Sg5_20_s3_bepler_p2	Sg5	130	-0.140526	0.678877	no	-2.08974	0.595163	0	NA
RQKLGAKA	0.448887	NO	Sg5_20_s3_bepler_p2	Sg5	130	-0.143514	0.678877	no	NA	0.594111	NA	NA
AAAVRERA	0.448756	NO	Sg5_20_s3_bepler_p2	Sg5	130	-0.144084	0.678877	no	NA	0.59306	NA	NA
AAACREHA	0.44836	NO	Sg5_20_s3_bepler_p2	Sg5	130	-0.1458	0.678877	no	-0.419457	0.592008	0.352851	NA
AQKMRARA	0.448053	YES	Sg5_20_s3_bepler_p2	Sg5	130	-0.14713	0.678877	no	-0.458713	0.590957	0.334361	NA
RAKETAKA	0.44789	YES	Sg5_20_s3_bepler_p2	Sg5	130	-0.147837	0.678877	no	-0.483517	0.589905	0.322034	NA
AQALGAHR	0.447714	NO	Sg5_20_s3_bepler_p2	Sg5	130	-0.148602	0.678877	no	NA	0.588854	NA	NA
AAKQGPHR	0.447404	YES	Sg5_20_s3_bepler_p2	Sg5	130	-0.149944	0.678877	no	-0.267499	0.587802	0.457627	NA
AQAGDEHR	0.446432	NO	Sg5_20_s3_bepler_p2	Sg5	130	-0.154159	0.678877	no	NA	0.586751	NA	NA
AAKQWQKR	0.446426	NO	Sg5_20_s3_bepler_p2	Sg5	130	-0.154186	0.678877	no	-0.267681	0.585699	0.456086	NA
AQKKSAKA	0.446288	NO	Sg5_20_s3_bepler_p2	Sg5	130	-0.154784	0.678877	no	-0.283473	0.584648	0.448382	NA
AQALGARR	0.446266	NO	Sg5_20_s3_bepler_p2	Sg5	130	-0.154879	0.678877	no	NA	0.583596	NA	NA
AQKMRAAA	0.445959	NO	Sg5_20_s3_bepler_p2	Sg5	130	-0.15621	0.678877	no	-0.408847	0.582545	0.359014	NA
AQARKQKR	0.445645	NO	Sg5_20_s3_bepler_p2	Sg5	130	-0.157571	0.678877	no	NA	0.581493	NA	NA
AQKMRAKA	0.44561	YES	Sg5_20_s3_bepler_p2	Sg5	130	-0.157723	0.678877	no	-0.872689	0.580442	0.154083	NA
RAKVRERR	0.445349	NO	Sg5_20_s3_bepler_p2	Sg5	130	-0.158853	0.678877	no	NA	0.57939	NA	NA
AQKWDEKR	0.445346	NO	Sg5_20_s3_bepler_p2	Sg5	130	-0.158868	0.678877	no	-0.105539	0.578339	0.545455	NA
AQKAWEHA	0.445067	NO	Sg5_20_s3_bepler_p2	Sg5	130	-0.160078	0.678877	no	NA	0.577287	NA	NA
RQKLGAHA	0.444495	NO	Sg5_20_s3_bepler_p2	Sg5	130	-0.162559	0.678877	no	-0.771292	0.576236	0.201849	NA
AQKRKQHA	0.444475	NO	Sg5_20_s3_bepler_p2	Sg5	130	-0.162646	0.678877	no	-0.314106	0.575184	0.436055	NA
RQKGDEHA	0.444422	NO	Sg5_20_s3_bepler_p2	Sg5	130	-0.162872	0.678877	no	NA	0.574132	NA	NA
RAKCREHR	0.444321	NO	Sg5_20_s3_bepler_p2	Sg5	130	-0.163311	0.678877	no	-1.99946	0.573081	0.00154083	NA
RQACREAA	0.444054	NO	Sg5_20_s3_bepler_p2	Sg5	130	-0.164468	0.678877	no	NA	0.572029	NA	NA
AQKRKQRA	0.444018	NO	Sg5_20_s3_bepler_p2	Sg5	130	-0.164624	0.678877	no	NA	0.570978	NA	NA
RAKVREHA	0.443765	NO	Sg5_20_s3_bepler_p2	Sg5	130	-0.165723	0.678877	no	NA	0.569926	NA	NA
AQKMRAHA	0.443758	YES	Sg5_20_s3_bepler_p2	Sg5	130	-0.165754	0.678877	no	-0.514458	0.568875	0.309707	NA
AQKAWERA	0.44349	NO	Sg5_20_s3_bepler_p2	Sg5	130	-0.166915	0.678877	no	NA	0.567823	NA	NA
AQALGAKR	0.443351	NO	Sg5_20_s3_bepler_p2	Sg5	130	-0.167519	0.678877	no	-1.20858	0.566772	0.0631741	NA
RQKLGARA	0.443207	NO	Sg5_20_s3_bepler_p2	Sg5	130	-0.168141	0.678877	no	NA	0.56572	NA	NA
AQARKQHR	0.442264	NO	Sg5_20_s3_bepler_p2	Sg5	130	-0.172228	0.678877	no	NA	0.564669	NA	NA
AQKWDEKA	0.442051	YES	Sg5_20_s3_bepler_p2	Sg5	130	-0.173154	0.678877	no	0.335693	0.563617	0.745763	NA
AQKKSAHA	0.442	NO	Sg5_20_s3_bepler_p2	Sg5	130	-0.173374	0.678877	no	-0.0670469	0.562566	0.562404	NA
RQKGDERA	0.441753	NO	Sg5_20_s3_bepler_p2	Sg5	130	-0.174445	0.678877	no	NA	0.561514	NA	NA
RAKVREKA	0.441343	NO	Sg5_20_s3_bepler_p2	Sg5	130	-0.176224	0.678877	no	NA	0.560463	NA	NA
RQKRKQKR	0.441307	NO	Sg5_20_s3_bepler_p2	Sg5	130	-0.176382	0.678877	no	-0.0752213	0.559411	0.5547	NA
AQAMRARA	0.441192	NO	Sg5_20_s3_bepler_p2	Sg5	130	-0.176878	0.678877	no	NA	0.55836	NA	NA
AQAMRAAA	0.440786	YES	Sg5_20_s3_bepler_p2	Sg5	130	-0.178637	0.678877	no	0.489214	0.557308	0.801233	NA
AQAAWEHR	0.44063	NO	Sg5_20_s3_bepler_p2	Sg5	130	-0.179315	0.678877	no	NA	0.556257	NA	NA
AAKQGPRR	0.440365	NO	Sg5_20_s3_bepler_p2	Sg5	130	-0.180463	0.678877	no	-0.203643	0.555205	0.493066	NA
RAAETAKR	0.439943	NO	Sg5_20_s3_bepler_p2	Sg5	130	-0.182293	0.678877	no	0.489686	0.554154	0.802773	NA
AQAQGPAA	0.439342	YES	Sg5_20_s3_bepler_p2	Sg5	130	-0.184899	0.678877	no	-0.358545	0.553102	0.400616	NA
AAACRERA	0.439336	NO	Sg5_20_s3_bepler_p2	Sg5	130	-0.184924	0.678877	no	NA	0.55205	NA	NA
AQAMRAKA	0.439146	NO	Sg5_20_s3_bepler_p2	Sg5	130	-0.18575	0.678877	no	-1.40155	0.550999	0.0323575	NA
AQAAWEKR	0.439048	NO	Sg5_20_s3_bepler_p2	Sg5	130	-0.186175	0.678877	no	NA	0.549947	NA	NA
RQKKSAHR	0.438865	NO	Sg5_20_s3_bepler_p2	Sg5	130	-0.186966	0.678877	no	-1.15394	0.548896	0.0724191	NA
RQAQGPHA	0.438782	YES	Sg5_20_s3_bepler_p2	Sg5	130	-0.187327	0.678877	no	-0.320221	0.547844	0.428351	NA
AQKAWEAA	0.438761	NO	Sg5_20_s3_bepler_p2	Sg5	130	-0.187416	0.678877	no	NA	0.546793	NA	NA
RAACREKR	0.438493	NO	Sg5_20_s3_bepler_p2	Sg5	130	-0.188582	0.678877	no	-0.0102338	0.545741	0.597843	NA
RAKETAAA	0.438094	NO	Sg5_20_s3_bepler_p2	Sg5	130	-0.190311	0.678877	no	-0.0753562	0.54469	0.553159	NA
AQKKSARA	0.437902	NO	Sg5_20_s3_bepler_p2	Sg5	130	-0.191142	0.678877	no	NA	0.543638	NA	NA
RAKCRERR	0.437715	NO	Sg5_20_s3_bepler_p2	Sg5	130	-0.191952	0.678877	no	NA	0.542587	NA	NA
AAKQGPHA	0.437674	NO	Sg5_20_s3_bepler_p2	Sg5	130	-0.192131	0.678877	no	-0.184502	0.541535	0.49923	NA
AAKQWQHA	0.437595	NO	Sg5_20_s3_bepler_p2	Sg5	130	-0.192472	0.678877	no	-0.88656	0.540484	0.149461	NA
AQKAWEKA	0.437127	NO	Sg5_20_s3_bepler_p2	Sg5	130	-0.194502	0.678877	no	NA	0.539432	NA	NA
AQARKQRR	0.436577	NO	Sg5_20_s3_bepler_p2	Sg5	130	-0.196888	0.678877	no	0.0703621	0.538381	0.634823	NA
RAAETARR	0.436145	NO	Sg5_20_s3_bepler_p2	Sg5	130	-0.198759	0.678877	no	0.0928661	0.537329	0.644068	NA
RAKQGPKA	0.435923	YES	Sg5_20_s3_bepler_p2	Sg5	130	-0.199721	0.678877	no	0.595732	0.536278	0.836672	NA
RQKAWEKR	0.435601	NO	Sg5_20_s3_bepler_p2	Sg5	130	-0.20112	0.678877	no	NA	0.535226	NA	NA
RQKKSAKR	0.43546	NO	Sg5_20_s3_bepler_p2	Sg5	130	-0.201728	0.678877	no	-0.20982	0.534175	0.486903	NA
RQKAWERR	0.435114	NO	Sg5_20_s3_bepler_p2	Sg5	130	-0.203233	0.678877	no	NA	0.533123	NA	NA
AQAGDERA	0.435048	NO	Sg5_20_s3_bepler_p2	Sg5	130	-0.203515	0.678877	no	NA	0.532072	NA	NA
AQAGDEKA	0.434916	NO	Sg5_20_s3_bepler_p2	Sg5	130	-0.204087	0.678877	no	NA	0.53102	NA	NA
AQALGAKA	0.434796	NO	Sg5_20_s3_bepler_p2	Sg5	130	-0.20461	0.678877	no	-0.328325	0.529968	0.419106	NA
AQAKSAKR	0.434615	NO	Sg5_20_s3_bepler_p2	Sg5	130	-0.205394	0.678877	no	0.339187	0.528917	0.747304	NA
AQALGAHA	0.434299	NO	Sg5_20_s3_bepler_p2	Sg5	130	-0.206765	0.678877	no	NA	0.527865	NA	NA
RQKRKQRR	0.433956	NO	Sg5_20_s3_bepler_p2	Sg5	130	-0.20825	0.678877	no	-0.673745	0.526814	0.24037	NA
RQKMRAHR	0.433931	NO	Sg5_20_s3_bepler_p2	Sg5	130	-0.208359	0.678877	no	-1.50699	0.525762	0.0261941	NA
AAKCREAA	0.433737	NO	Sg5_20_s3_bepler_p2	Sg5	130	-0.209199	0.678877	no	-0.343198	0.524711	0.40678	NA
RQKRKQHR	0.433686	NO	Sg5_20_s3_bepler_p2	Sg5	130	-0.209422	0.678877	no	-0.745239	0.523659	0.215716	NA
AQAGDEHA	0.433668	NO	Sg5_20_s3_bepler_p2	Sg5	130	-0.209501	0.678877	no	NA	0.522608	NA	NA
RQKMRAKA	0.433663	NO	Sg5_20_s3_bepler_p2	Sg5	130	-0.209522	0.678877	no	-0.78606	0.521556	0.195686	NA
AAKQWQKA	0.433592	NO	Sg5_20_s3_bepler_p2	Sg5	130	-0.209828	0.678877	no	0.0350672	0.520505	0.624037	NA
RQAQGPRA	0.433009	NO	Sg5_20_s3_bepler_p2	Sg5	130	-0.212356	0.678877	no	NA	0.519453	NA	NA
RAAVREHR	0.432924	NO	Sg5_20_s3_bepler_p2	Sg5	130	-0.212724	0.678877	no	NA	0.518402	NA	NA
AQKRRAKR	0.432732	YES	Sg5_20_s3_bepler_p2	Sg5	130	-0.213557	0.678877	no	-0.1095	0.51735	0.540832	NA
RQKKSARR	0.432153	NO	Sg5_20_s3_bepler_p2	Sg5	130	-0.216069	0.678877	no	-0.00109785	0.516299	0.604006	NA
AAAETAAA	0.4321	NO	Sg5_20_s3_bepler_p2	Sg5	130	-0.216296	0.678877	no	0.277161	0.515247	0.72265	NA
AAAQWQHR	0.432052	YES	Sg5_20_s3_bepler_p2	Sg5	130	-0.216506	0.678877	no	-0.0914449	0.514196	0.550077	NA
RQAMRARR	0.432035	NO	Sg5_20_s3_bepler_p2	Sg5	130	-0.21658	0.678877	no	0.38131	0.513144	0.767334	NA
RQKLGAAA	0.431886	NO	Sg5_20_s3_bepler_p2	Sg5	130	-0.217227	0.678877	no	NA	0.512093	NA	NA
AQKVWARR	0.431769	NO	Sg5_20_s3_bepler_p2	Sg5	130	-0.217735	0.678877	no	NA	0.511041	NA	NA
AQALGARA	0.431248	NO	Sg5_20_s3_bepler_p2	Sg5	130	-0.219991	0.678877	no	NA	0.509989	NA	NA
RQAMRAKR	0.431124	NO	Sg5_20_s3_bepler_p2	Sg5	130	-0.22053	0.678877	no	0.293719	0.508938	0.730354	NA
AQAMRAHA	0.430903	NO	Sg5_20_s3_bepler_p2	Sg5	130	-0.221489	0.678877	no	-0.359404	0.507886	0.399076	NA
AQKVWAKR	0.430719	NO	Sg5_20_s3_bepler_p2	Sg5	130	-0.222284	0.678877	no	0.495167	0.506835	0.805855	NA
RQAQWQHA	0.430592	NO	Sg5_20_s3_bepler_p2	Sg5	130	-0.222836	0.678877	no	-0.704552	0.505783	0.226502	NA
RAAVREKR	0.430562	NO	Sg5_20_s3_bepler_p2	Sg5	130	-0.222968	0.678877	no	NA	0.504732	NA	NA
RAKCREKA	0.430088	YES	Sg5_20_s3_bepler_p2	Sg5	130	-0.22502	0.678877	no	-0.272416	0.50368	0.454545	NA
RAKQGPKR	0.430063	NO	Sg5_20_s3_bepler_p2	Sg5	130	-0.225129	0.678877	no	-0.113734	0.502629	0.539291	NA
AQAKSARR	0.429818	NO	Sg5_20_s3_bepler_p2	Sg5	130	-0.226194	0.678877	no	NA	0.501577	NA	NA
AQKWDEHR	0.429228	YES	Sg5_20_s3_bepler_p2	Sg5	130	-0.228751	0.678877	no	-0.49997	0.500526	0.31433	NA
RAKCREHA	0.428762	NO	Sg5_20_s3_bepler_p2	Sg5	130	-0.230772	0.678877	no	NA	0.499474	NA	NA
RAAETAHR	0.428677	NO	Sg5_20_s3_bepler_p2	Sg5	130	-0.231139	0.678877	no	-0.144756	0.498423	0.520801	NA
AAAVREAA	0.42854	NO	Sg5_20_s3_bepler_p2	Sg5	130	-0.231732	0.678877	no	NA	0.497371	NA	NA
RQAGDERR	0.428149	NO	Sg5_20_s3_bepler_p2	Sg5	130	-0.233428	0.678877	no	NA	0.49632	NA	NA
RQKMRARA	0.427928	NO	Sg5_20_s3_bepler_p2	Sg5	130	-0.234388	0.678877	no	NA	0.495268	NA	NA
RAAETARA	0.427544	YES	Sg5_20_s3_bepler_p2	Sg5	130	-0.236052	0.678877	no	0.0511017	0.494217	0.6302	NA
RQKRKQKA	0.427513	NO	Sg5_20_s3_bepler_p2	Sg5	130	-0.236185	0.678877	no	-0.147424	0.493165	0.51926	NA
RQAQWQKA	0.427509	NO	Sg5_20_s3_bepler_p2	Sg5	130	-0.236203	0.678877	no	0.0846963	0.492114	0.640986	NA
AQARKQKA	0.427388	NO	Sg5_20_s3_bepler_p2	Sg5	130	-0.23673	0.678877	no	0.176514	0.491062	0.682589	NA
AAKQGPRA	0.427245	NO	Sg5_20_s3_bepler_p2	Sg5	130	-0.237349	0.678877	no	-0.0663092	0.490011	0.563945	NA
AAKLGAHR	0.427026	NO	Sg5_20_s3_bepler_p2	Sg5	130	-0.238297	0.678877	no	NA	0.488959	NA	NA
AAKMRAKA	0.426959	YES	Sg5_20_s3_bepler_p2	Sg5	130	-0.238587	0.678877	no	0.415597	0.487907	0.779661	NA
AQKKSAAA	0.42672	NO	Sg5_20_s3_bepler_p2	Sg5	130	-0.239622	0.678877	no	-0.990717	0.486856	0.103236	NA
RQKGDEAA	0.426391	NO	Sg5_20_s3_bepler_p2	Sg5	130	-0.241052	0.678877	no	NA	0.485804	NA	NA
AAKLGAKR	0.426177	NO	Sg5_20_s3_bepler_p2	Sg5	130	-0.24198	0.678877	no	NA	0.484753	NA	NA
AQKVWAHA	0.425529	NO	Sg5_20_s3_bepler_p2	Sg5	130	-0.244789	0.678877	no	NA	0.483701	NA	NA
AAAQWQKR	0.425492	NO	Sg5_20_s3_bepler_p2	Sg5	130	-0.244947	0.678877	no	-0.0203932	0.48265	0.594761	NA
AAKGDEKR	0.425381	NO	Sg5_20_s3_bepler_p2	Sg5	130	-0.245431	0.678877	no	0.257783	0.481598	0.716487	NA
AAAQGPKR	0.425243	NO	Sg5_20_s3_bepler_p2	Sg5	130	-0.246026	0.678877	no	0.11708	0.480547	0.659476	NA
AQKRKQAA	0.425129	NO	Sg5_20_s3_bepler_p2	Sg5	130	-0.246524	0.678877	no	-1.29464	0.479495	0.0493066	NA
RAKVRERA	0.42483	NO	Sg5_20_s3_bepler_p2	Sg5	130	-0.247821	0.678877	no	NA	0.478444	NA	NA
RQKVWAHR	0.424798	NO	Sg5_20_s3_bepler_p2	Sg5	130	-0.247958	0.678877	no	NA	0.477392	NA	NA
AQKRRAHR	0.424674	NO	Sg5_20_s3_bepler_p2	Sg5	130	-0.248496	0.678877	no	NA	0.476341	NA	NA
RAACREHR	0.424417	NO	Sg5_20_s3_bepler_p2	Sg5	130	-0.249609	0.678877	no	NA	0.475289	NA	NA
AQAGDEAA	0.424021	NO	Sg5_20_s3_bepler_p2	Sg5	130	-0.251324	0.678877	no	NA	0.474238	NA	NA
AAKLGARR	0.42375	NO	Sg5_20_s3_bepler_p2	Sg5	130	-0.252502	0.678877	no	0.316955	0.473186	0.738059	NA
RQKQWQAA	0.423112	NO	Sg5_20_s3_bepler_p2	Sg5	130	-0.255266	0.678877	no	0.217033	0.472135	0.702619	NA
AQKRRARR	0.422745	NO	Sg5_20_s3_bepler_p2	Sg5	130	-0.256857	0.678877	no	-0.71709	0.471083	0.22188	NA
RQKAWEHR	0.422699	NO	Sg5_20_s3_bepler_p2	Sg5	130	-0.257058	0.678877	no	NA	0.470032	NA	NA
AQALGAAA	0.4219	NO	Sg5_20_s3_bepler_p2	Sg5	130	-0.260523	0.678877	no	NA	0.46898	NA	NA
AAKLGAKA	0.421401	YES	Sg5_20_s3_bepler_p2	Sg5	130	-0.262685	0.678877	no	-0.023553	0.467928	0.59322	NA
AQKWDEHA	0.421236	YES	Sg5_20_s3_bepler_p2	Sg5	130	-0.263401	0.678877	no	-0.386185	0.466877	0.385208	NA
AQAAWEHA	0.421122	NO	Sg5_20_s3_bepler_p2	Sg5	130	-0.263894	0.678877	no	NA	0.465825	NA	NA
AQARKQHA	0.420677	NO	Sg5_20_s3_bepler_p2	Sg5	130	-0.265825	0.678877	no	-0.641186	0.464774	0.255778	NA
AQAKSAHR	0.420656	NO	Sg5_20_s3_bepler_p2	Sg5	130	-0.265917	0.678877	no	-0.938378	0.463722	0.124807	NA
RAAETAKA	0.420249	NO	Sg5_20_s3_bepler_p2	Sg5	130	-0.26768	0.678877	no	-1.504	0.462671	0.027735	NA
AQKVWARA	0.420184	NO	Sg5_20_s3_bepler_p2	Sg5	130	-0.267961	0.678877	no	NA	0.461619	NA	NA
RAACRERR	0.419464	NO	Sg5_20_s3_bepler_p2	Sg5	130	-0.271082	0.678877	no	0.00876457	0.460568	0.610169	NA
AAACREAA	0.419228	NO	Sg5_20_s3_bepler_p2	Sg5	130	-0.272105	0.678877	no	-0.922157	0.459516	0.135593	NA
RQKKSAKA	0.419227	NO	Sg5_20_s3_bepler_p2	Sg5	130	-0.272113	0.678877	no	-0.757806	0.458465	0.208012	NA
AAKGDEHR	0.419084	NO	Sg5_20_s3_bepler_p2	Sg5	130	-0.272731	0.678877	no	NA	0.457413	NA	NA
RAAETAHA	0.419025	NO	Sg5_20_s3_bepler_p2	Sg5	130	-0.272986	0.678877	no	-1.0728	0.456362	0.0862866	NA
AQAWDEKR	0.418792	NO	Sg5_20_s3_bepler_p2	Sg5	130	-0.273998	0.678877	no	-0.207968	0.45531	0.488444	NA
RQKMRAHA	0.418764	NO	Sg5_20_s3_bepler_p2	Sg5	130	-0.27412	0.678877	no	0.0243292	0.454259	0.617874	NA
AQKVWAKA	0.418707	NO	Sg5_20_s3_bepler_p2	Sg5	130	-0.274366	0.678877	no	NA	0.453207	NA	NA
RQKMRAAA	0.418497	NO	Sg5_20_s3_bepler_p2	Sg5	130	-0.275278	0.678877	no	-0.687573	0.452156	0.235747	NA
RAAVREHA	0.418364	NO	Sg5_20_s3_bepler_p2	Sg5	130	-0.275853	0.678877	no	NA	0.451104	NA	NA
AAKQGPAA	0.418036	NO	Sg5_20_s3_bepler_p2	Sg5	130	-0.277274	0.678877	no	-0.772068	0.450053	0.198767	NA
RAKQWQHR	0.417884	NO	Sg5_20_s3_bepler_p2	Sg5	130	-0.277934	0.678877	no	-0.0109052	0.449001	0.596302	NA
RQALGAHR	0.417469	NO	Sg5_20_s3_bepler_p2	Sg5	130	-0.279731	0.678877	no	-0.406871	0.44795	0.360555	NA
RAAVRERR	0.417235	NO	Sg5_20_s3_bepler_p2	Sg5	130	-0.28075	0.678877	no	-0.481941	0.446898	0.323575	NA
RQKRKQRA	0.416932	YES	Sg5_20_s3_bepler_p2	Sg5	130	-0.282064	0.678877	no	-0.202853	0.445846	0.494607	NA
AQARKQRA	0.416932	NO	Sg5_20_s3_bepler_p2	Sg5	130	-0.282064	0.678877	no	NA	0.444795	NA	NA
RQAQGPAA	0.416899	NO	Sg5_20_s3_bepler_p2	Sg5	130	-0.282204	0.678877	no	-0.560372	0.443743	0.291217	NA
RAKQGPHR	0.41683	NO	Sg5_20_s3_bepler_p2	Sg5	130	-0.282503	0.678877	no	0.574191	0.442692	0.828968	NA
AAKMRAKR	0.416687	NO	Sg5_20_s3_bepler_p2	Sg5	130	-0.283123	0.678877	no	-0.130476	0.44164	0.526965	NA
RQARKQKR	0.416634	NO	Sg5_20_s3_bepler_p2	Sg5	130	-0.283352	0.678877	no	-0.600805	0.440589	0.275809	NA
RQAQWQRA	0.416489	NO	Sg5_20_s3_bepler_p2	Sg5	130	-0.283984	0.678877	no	NA	0.439537	NA	NA
RQKQWQRA	0.41646	YES	Sg5_20_s3_bepler_p2	Sg5	130	-0.284106	0.678877	no	-1.27179	0.438486	0.0523883	NA
RQAGDEHR	0.416341	NO	Sg5_20_s3_bepler_p2	Sg5	130	-0.284624	0.678877	no	-0.748205	0.437434	0.212635	NA
AAAQWQRR	0.416268	NO	Sg5_20_s3_bepler_p2	Sg5	130	-0.284942	0.678877	no	0.642612	0.436383	0.842835	NA
AAKMRARR	0.416237	YES	Sg5_20_s3_bepler_p2	Sg5	130	-0.285075	0.678877	no	-0.0369509	0.435331	0.580894	NA
RQAMRAHR	0.41577	YES	Sg5_20_s3_bepler_p2	Sg5	130	-0.287098	0.678877	no	-0.33483	0.43428	0.411402	NA
AAKQWQRR	0.415634	YES	Sg5_20_s3_bepler_p2	Sg5	130	-0.287689	0.678877	no	-0.980002	0.433228	0.107858	NA
AAAQGPHR	0.415591	NO	Sg5_20_s3_bepler_p2	Sg5	130	-0.287877	0.678877	no	-0.641039	0.432177	0.257319	NA
RQALGARR	0.415218	NO	Sg5_20_s3_bepler_p2	Sg5	130	-0.289493	0.678877	no	-0.00493674	0.431125	0.599384	NA
RQKKSAHA	0.41516	NO	Sg5_20_s3_bepler_p2	Sg5	130	-0.289743	0.678877	no	-0.334942	0.430074	0.409861	NA
AQAAWERA	0.414949	NO	Sg5_20_s3_bepler_p2	Sg5	130	-0.290658	0.678877	no	NA	0.429022	NA	NA
RQALGAKR	0.414869	NO	Sg5_20_s3_bepler_p2	Sg5	130	-0.291004	0.678877	no	-0.319709	0.427971	0.429892	NA
AAKLGARA	0.414488	NO	Sg5_20_s3_bepler_p2	Sg5	130	-0.292658	0.678877	no	NA	0.426919	NA	NA
AAAQWQHA	0.41424	NO	Sg5_20_s3_bepler_p2	Sg5	130	-0.293733	0.678877	no	0.341162	0.425868	0.748844	NA
RAKCRERA	0.413982	NO	Sg5_20_s3_bepler_p2	Sg5	130	-0.294852	0.678877	no	NA	0.424816	NA	NA
RQKRKQHA	0.413795	NO	Sg5_20_s3_bepler_p2	Sg5	130	-0.295661	0.678877	no	-1.36566	0.423764	0.0338983	NA
AQKVWAAA	0.41373	NO	Sg5_20_s3_bepler_p2	Sg5	130	-0.295943	0.678877	no	NA	0.422713	NA	NA
AQAWDEHR	0.413455	NO	Sg5_20_s3_bepler_p2	Sg5	130	-0.297137	0.678877	no	-0.00236312	0.421661	0.602465	NA
AAKLGAHA	0.412879	NO	Sg5_20_s3_bepler_p2	Sg5	130	-0.299633	0.678877	no	0.286219	0.42061	0.727273	NA
RAACREKA	0.412749	NO	Sg5_20_s3_bepler_p2	Sg5	130	-0.300198	0.678877	no	-0.618865	0.419558	0.268105	NA
AAKMRAHR	0.412527	NO	Sg5_20_s3_bepler_p2	Sg5	130	-0.301161	0.678877	no	-0.987185	0.418507	0.104777	NA
RQAGDEKR	0.412462	YES	Sg5_20_s3_bepler_p2	Sg5	130	-0.301442	0.678877	no	-1.04181	0.417455	0.0924499	NA
AQARRAKR	0.412338	NO	Sg5_20_s3_bepler_p2	Sg5	130	-0.30198	0.678877	no	-0.910356	0.416404	0.138675	NA
RAACREHA	0.412272	NO	Sg5_20_s3_bepler_p2	Sg5	130	-0.302266	0.678877	no	NA	0.415352	NA	NA
AQKRRAKA	0.412142	NO	Sg5_20_s3_bepler_p2	Sg5	130	-0.302828	0.678877	no	NA	0.414301	NA	NA
RAKVREAA	0.411757	NO	Sg5_20_s3_bepler_p2	Sg5	130	-0.304498	0.678877	no	NA	0.413249	NA	NA
AAAQGPKA	0.411178	NO	Sg5_20_s3_bepler_p2	Sg5	130	-0.30701	0.678877	no	-0.657369	0.412198	0.246533	NA
RQKAWEKA	0.411039	NO	Sg5_20_s3_bepler_p2	Sg5	130	-0.307611	0.678877	no	NA	0.411146	NA	NA
AQKWDERR	0.41094	NO	Sg5_20_s3_bepler_p2	Sg5	130	-0.308041	0.678877	no	-0.396309	0.410095	0.371341	NA
RAKQGPRR	0.41072	NO	Sg5_20_s3_bepler_p2	Sg5	130	-0.308993	0.678877	no	0.30131	0.409043	0.731895	NA
RAAVREKA	0.410444	NO	Sg5_20_s3_bepler_p2	Sg5	130	-0.310193	0.678877	no	NA	0.407992	NA	NA
RQKAWEHA	0.410143	NO	Sg5_20_s3_bepler_p2	Sg5	130	-0.311496	0.678877	no	NA	0.40694	NA	NA
AAAQGPRR	0.409505	NO	Sg5_20_s3_bepler_p2	Sg5	130	-0.314264	0.678877	no	-0.0394446	0.405889	0.577812	NA
AAKGDERR	0.409203	NO	Sg5_20_s3_bepler_p2	Sg5	130	-0.31557	0.678877	no	-0.831733	0.404837	0.16641	NA
AQAKSAKA	0.409193	NO	Sg5_20_s3_bepler_p2	Sg5	130	-0.315617	0.678877	no	-0.762179	0.403785	0.204931	NA
AQAAWEKA	0.408857	NO	Sg5_20_s3_bepler_p2	Sg5	130	-0.317071	0.678877	no	NA	0.402734	NA	NA
AQAKSAHA	0.408832	NO	Sg5_20_s3_bepler_p2	Sg5	130	-0.317179	0.678877	no	-0.163102	0.401682	0.511556	NA
RAKQGPHA	0.408553	NO	Sg5_20_s3_bepler_p2	Sg5	130	-0.31839	0.678877	no	-0.832331	0.400631	0.164869	NA
RQKWDEKR	0.408525	NO	Sg5_20_s3_bepler_p2	Sg5	130	-0.318512	0.678877	no	0.0340753	0.399579	0.622496	NA
AAAQWQKA	0.408302	NO	Sg5_20_s3_bepler_p2	Sg5	130	-0.31948	0.678877	no	-0.437522	0.398528	0.342065	NA
AQAKSARA	0.408179	NO	Sg5_20_s3_bepler_p2	Sg5	130	-0.32001	0.678877	no	-0.21998	0.397476	0.479199	NA
RQKVWARR	0.407929	NO	Sg5_20_s3_bepler_p2	Sg5	130	-0.321097	0.678877	no	NA	0.396425	NA	NA
AAKGDEHA	0.407809	NO	Sg5_20_s3_bepler_p2	Sg5	130	-0.321614	0.678877	no	NA	0.395373	NA	NA
RQAAWERR	0.407723	NO	Sg5_20_s3_bepler_p2	Sg5	130	-0.32199	0.678877	no	NA	0.394322	NA	NA
AQAAWEAA	0.407679	NO	Sg5_20_s3_bepler_p2	Sg5	130	-0.322182	0.678877	no	NA	0.39327	NA	NA
AAKQWQRA	0.407658	NO	Sg5_20_s3_bepler_p2	Sg5	130	-0.32227	0.678877	no	NA	0.392219	NA	NA
RQKRRAKR	0.407634	NO	Sg5_20_s3_bepler_p2	Sg5	130	-0.322374	0.678877	no	-0.91725	0.391167	0.137134	NA
RQARKQRR	0.40748	NO	Sg5_20_s3_bepler_p2	Sg5	130	-0.32304	0.678877	no	-0.922201	0.390116	0.134052	NA
AAKLGAAA	0.407357	NO	Sg5_20_s3_bepler_p2	Sg5	130	-0.323577	0.678877	no	-1.26005	0.389064	0.0539291	NA
RQAGDEKA	0.407301	NO	Sg5_20_s3_bepler_p2	Sg5	130	-0.32382	0.678877	no	NA	0.388013	NA	NA
AAKGDEKA	0.40717	YES	Sg5_20_s3_bepler_p2	Sg5	130	-0.324387	0.678877	no	-0.413304	0.386961	0.355932	NA
RQAGDEHA	0.406826	NO	Sg5_20_s3_bepler_p2	Sg5	130	-0.325878	0.678877	no	NA	0.38591	NA	NA
RQAQWQAA	0.406506	YES	Sg5_20_s3_bepler_p2	Sg5	130	-0.327264	0.678877	no	-0.558866	0.384858	0.292758	NA
RQKVWAHA	0.406368	NO	Sg5_20_s3_bepler_p2	Sg5	130	-0.327863	0.678877	no	NA	0.383807	NA	NA
AQARRAHR	0.406025	NO	Sg5_20_s3_bepler_p2	Sg5	130	-0.329353	0.678877	no	-0.138015	0.382755	0.523883	NA
AAKQWQAA	0.406009	NO	Sg5_20_s3_bepler_p2	Sg5	130	-0.32942	0.678877	no	NA	0.381703	NA	NA
RAKQWQKR	0.405968	NO	Sg5_20_s3_bepler_p2	Sg5	130	-0.329599	0.678877	no	-0.334167	0.380652	0.412943	NA
AQAVWAHR	0.405486	NO	Sg5_20_s3_bepler_p2	Sg5	130	-0.331686	0.678877	no	NA	0.3796	NA	NA
RQKAWERA	0.405301	NO	Sg5_20_s3_bepler_p2	Sg5	130	-0.332491	0.678877	no	NA	0.378549	NA	NA
RQKKSARA	0.404449	NO	Sg5_20_s3_bepler_p2	Sg5	130	-0.336182	0.678877	no	-1.65338	0.377497	0.0123267	NA
AAAQGPHA	0.40437	NO	Sg5_20_s3_bepler_p2	Sg5	130	-0.336527	0.678877	no	-1.18391	0.376446	0.0662558	NA
RQKWDEHR	0.404307	NO	Sg5_20_s3_bepler_p2	Sg5	130	-0.3368	0.678877	no	NA	0.375394	NA	NA
RQARKQHR	0.404255	YES	Sg5_20_s3_bepler_p2	Sg5	130	-0.337027	0.678877	no	-0.429443	0.374343	0.345146	NA
RAAVRERA	0.404213	NO	Sg5_20_s3_bepler_p2	Sg5	130	-0.337208	0.678877	no	NA	0.373291	NA	NA
RQAGDERA	0.404154	NO	Sg5_20_s3_bepler_p2	Sg5	130	-0.337464	0.678877	no	NA	0.37224	NA	NA
AQARRARR	0.404051	NO	Sg5_20_s3_bepler_p2	Sg5	130	-0.337908	0.678877	no	0.3556	0.371188	0.751926	NA
RQAKSAKR	0.404001	NO	Sg5_20_s3_bepler_p2	Sg5	130	-0.338125	0.678877	no	0.207109	0.370137	0.696456	NA
AAKKSAHR	0.403851	YES	Sg5_20_s3_bepler_p2	Sg5	130	-0.338777	0.678877	no	-0.0339932	0.369085	0.585516	NA
AQAVWARR	0.403809	YES	Sg5_20_s3_bepler_p2	Sg5	130	-0.338957	0.678877	no	-0.488664	0.368034	0.320493	NA
RAKQWQHA	0.403577	NO	Sg5_20_s3_bepler_p2	Sg5	130	-0.339966	0.678877	no	-1.24716	0.366982	0.0570108	NA
AQKRRAHA	0.403464	NO	Sg5_20_s3_bepler_p2	Sg5	130	-0.340452	0.678877	no	-0.333633	0.365931	0.414484	NA
AQKRRARA	0.403451	NO	Sg5_20_s3_bepler_p2	Sg5	130	-0.340512	0.678877	no	NA	0.364879	NA	NA
RQARKQKA	0.403338	YES	Sg5_20_s3_bepler_p2	Sg5	130	-0.341001	0.678877	no	-0.0276678	0.363828	0.588598	NA
RQAAWEKR	0.403273	NO	Sg5_20_s3_bepler_p2	Sg5	130	-0.341282	0.678877	no	-0.929656	0.362776	0.130971	NA
RQKWDEKA	0.403203	NO	Sg5_20_s3_bepler_p2	Sg5	130	-0.341584	0.678877	no	-0.0365297	0.361725	0.582435	NA
RQALGAHA	0.403186	NO	Sg5_20_s3_bepler_p2	Sg5	130	-0.341662	0.678877	no	NA	0.360673	NA	NA
RQALGAKA	0.402732	NO	Sg5_20_s3_bepler_p2	Sg5	130	-0.343626	0.678877	no	NA	0.359621	NA	NA
RQAMRARA	0.402686	NO	Sg5_20_s3_bepler_p2	Sg5	130	-0.343826	0.678877	no	NA	0.35857	NA	NA
RQAMRAKA	0.402436	NO	Sg5_20_s3_bepler_p2	Sg5	130	-0.344913	0.678877	no	0.0229268	0.357518	0.616333	NA
RQKRRARR	0.401416	NO	Sg5_20_s3_bepler_p2	Sg5	130	-0.349335	0.678877	no	-0.928334	0.356467	0.132512	NA
RAKQGPRA	0.400949	NO	Sg5_20_s3_bepler_p2	Sg5	130	-0.351359	0.678877	no	-0.385636	0.355415	0.386749	NA
RQKAWEAA	0.400886	NO	Sg5_20_s3_bepler_p2	Sg5	130	-0.351631	0.678877	no	NA	0.354364	NA	NA
RQKKSAAA	0.400682	NO	Sg5_20_s3_bepler_p2	Sg5	130	-0.352516	0.678877	no	0.246899	0.353312	0.708783	NA
AQAWDEHA	0.400405	NO	Sg5_20_s3_bepler_p2	Sg5	130	-0.353719	0.678877	no	0.313053	0.352261	0.736518	NA
AQKWDERA	0.400267	NO	Sg5_20_s3_bepler_p2	Sg5	130	-0.354317	0.678877	no	NA	0.351209	NA	NA
AQAWDEKA	0.400207	NO	Sg5_20_s3_bepler_p2	Sg5	130	-0.354575	0.678877	no	-1.15651	0.350158	0.0693374	NA
RAAETAAA	0.400062	NO	Sg5_20_s3_bepler_p2	Sg5	130	-0.355203	0.678877	no	-0.551757	0.349106	0.298921	NA
AAKAWEHR	0.400025	NO	Sg5_20_s3_bepler_p2	Sg5	130	-0.355366	0.678877	no	NA	0.348055	NA	NA
AAKMRAHA	0.399438	NO	Sg5_20_s3_bepler_p2	Sg5	130	-0.35791	0.678877	no	0.196873	0.347003	0.693374	NA
AQARKQAA	0.399236	NO	Sg5_20_s3_bepler_p2	Sg5	130	-0.358785	0.678877	no	-0.262919	0.345952	0.459168	NA
AAAMRAHR	0.399043	NO	Sg5_20_s3_bepler_p2	Sg5	130	-0.35962	0.678877	no	-0.272641	0.3449	0.453005	NA
RQAAWEHR	0.398814	NO	Sg5_20_s3_bepler_p2	Sg5	130	-0.360614	0.678877	no	NA	0.343849	NA	NA
RAACRERA	0.398601	NO	Sg5_20_s3_bepler_p2	Sg5	130	-0.361541	0.678877	no	NA	0.342797	NA	NA
RQAMRAHA	0.397895	NO	Sg5_20_s3_bepler_p2	Sg5	130	-0.364601	0.678877	no	-0.503288	0.341746	0.311248	NA
RQKVWAAA	0.397676	YES	Sg5_20_s3_bepler_p2	Sg5	130	-0.365548	0.678877	no	0.317798	0.340694	0.739599	NA
AAKGDERA	0.397347	NO	Sg5_20_s3_bepler_p2	Sg5	130	-0.366976	0.678877	no	NA	0.339642	NA	NA
AAKAWEKR	0.397059	NO	Sg5_20_s3_bepler_p2	Sg5	130	-0.368225	0.678877	no	NA	0.338591	NA	NA
AQAWDERR	0.396975	NO	Sg5_20_s3_bepler_p2	Sg5	130	-0.368588	0.678877	no	-0.529415	0.337539	0.306626	NA
AAAQWQRA	0.396906	NO	Sg5_20_s3_bepler_p2	Sg5	130	-0.368887	0.678877	no	-0.00244062	0.336488	0.600924	NA
AAAQGPRA	0.39641	NO	Sg5_20_s3_bepler_p2	Sg5	130	-0.371036	0.678877	no	NA	0.335436	NA	NA
RQALGARA	0.396158	NO	Sg5_20_s3_bepler_p2	Sg5	130	-0.372131	0.678877	no	NA	0.334385	NA	NA
RQAMRAAA	0.396045	NO	Sg5_20_s3_bepler_p2	Sg5	130	-0.372623	0.678877	no	NA	0.333333	NA	NA
AQAVWAKR	0.39552	NO	Sg5_20_s3_bepler_p2	Sg5	130	-0.374898	0.678877	no	-1.59608	0.332282	0.01849	NA
RAACREAA	0.395415	YES	Sg5_20_s3_bepler_p2	Sg5	130	-0.375351	0.678877	no	0.153816	0.33123	0.676425	NA
AAKKSAKR	0.395395	NO	Sg5_20_s3_bepler_p2	Sg5	130	-0.375437	0.678877	no	-0.389225	0.330179	0.380586	NA
RQAKSAHR	0.395048	NO	Sg5_20_s3_bepler_p2	Sg5	130	-0.376944	0.678877	no	-0.21286	0.329127	0.48228	NA
RQKRKQAA	0.394954	NO	Sg5_20_s3_bepler_p2	Sg5	130	-0.37735	0.678877	no	0.0450274	0.328076	0.628659	NA
AQAVWAHA	0.394937	YES	Sg5_20_s3_bepler_p2	Sg5	130	-0.377423	0.678877	no	-0.314962	0.327024	0.434515	NA
RAKCREAA	0.394855	NO	Sg5_20_s3_bepler_p2	Sg5	130	-0.377782	0.678877	no	-0.794924	0.325973	0.187982	NA
RQAKSARR	0.3948	NO	Sg5_20_s3_bepler_p2	Sg5	130	-0.378017	0.678877	no	-0.83994	0.324921	0.163328	NA
RQKWDEHA	0.39376	NO	Sg5_20_s3_bepler_p2	Sg5	130	-0.382527	0.678877	no	-0.898245	0.32387	0.144838	NA
AAKRKQHR	0.393421	NO	Sg5_20_s3_bepler_p2	Sg5	130	-0.383998	0.678877	no	-0.168795	0.322818	0.508475	NA
AAKRKQKR	0.393031	NO	Sg5_20_s3_bepler_p2	Sg5	130	-0.38569	0.678877	no	-0.955091	0.321767	0.118644	NA
RAAQWQHR	0.392745	NO	Sg5_20_s3_bepler_p2	Sg5	130	-0.386929	0.678877	no	-0.15247	0.320715	0.51772	NA
RQKVWARA	0.392175	NO	Sg5_20_s3_bepler_p2	Sg5	130	-0.3894	0.678877	no	NA	0.319664	NA	NA
RQAGDEAA	0.392012	NO	Sg5_20_s3_bepler_p2	Sg5	130	-0.390106	0.678877	no	-0.67969	0.318612	0.238829	NA
RAAQGPKR	0.391954	NO	Sg5_20_s3_bepler_p2	Sg5	130	-0.39036	0.678877	no	-0.638081	0.31756	0.25886	NA
RAKGDEKR	0.391891	NO	Sg5_20_s3_bepler_p2	Sg5	130	-0.390631	0.678877	no	NA	0.316509	NA	NA
AAAMRAKR	0.391564	NO	Sg5_20_s3_bepler_p2	Sg5	130	-0.392049	0.678877	no	NA	0.315457	NA	NA
RQKVWAKR	0.3914	NO	Sg5_20_s3_bepler_p2	Sg5	130	-0.392759	0.678877	no	NA	0.314406	NA	NA
AAAQWQAA	0.391071	NO	Sg5_20_s3_bepler_p2	Sg5	130	-0.394185	0.678877	no	NA	0.313354	NA	NA
AAKKSAHA	0.390989	YES	Sg5_20_s3_bepler_p2	Sg5	130	-0.394542	0.678877	no	-0.0671357	0.312303	0.560863	NA
RAKQWQRR	0.390655	NO	Sg5_20_s3_bepler_p2	Sg5	130	-0.395992	0.678877	no	-0.382054	0.311251	0.38829	NA
RQARKQRA	0.390431	NO	Sg5_20_s3_bepler_p2	Sg5	130	-0.39696	0.678877	no	NA	0.3102	NA	NA
AQAKSAAA	0.390194	YES	Sg5_20_s3_bepler_p2	Sg5	130	-0.397987	0.678877	no	-0.531767	0.309148	0.305085	NA
AAKAWERR	0.39005	NO	Sg5_20_s3_bepler_p2	Sg5	130	-0.398614	0.678877	no	NA	0.308097	NA	NA
RQKRRAHR	0.389595	NO	Sg5_20_s3_bepler_p2	Sg5	130	-0.400587	0.678877	no	-0.406472	0.307045	0.362096	NA
RAKQWQKA	0.389448	NO	Sg5_20_s3_bepler_p2	Sg5	130	-0.401224	0.678877	no	-0.812758	0.305994	0.180277	NA
AQARRAKA	0.389396	NO	Sg5_20_s3_bepler_p2	Sg5	130	-0.401448	0.678877	no	-1.30659	0.304942	0.046225	NA
RAKGDEHR	0.389067	NO	Sg5_20_s3_bepler_p2	Sg5	130	-0.402873	0.678877	no	-0.596927	0.303891	0.27735	NA
RAKQGPAA	0.388814	NO	Sg5_20_s3_bepler_p2	Sg5	130	-0.40397	0.678877	no	0.112239	0.302839	0.653313	NA
RAAVREAA	0.388607	NO	Sg5_20_s3_bepler_p2	Sg5	130	-0.40487	0.678877	no	NA	0.301788	NA	NA
AAKMRARA	0.388278	NO	Sg5_20_s3_bepler_p2	Sg5	130	-0.406296	0.678877	no	0.280519	0.300736	0.725732	NA
RQARKQHA	0.388015	NO	Sg5_20_s3_bepler_p2	Sg5	130	-0.407435	0.678877	no	-1.34921	0.299685	0.03698	NA
AQKWDEAA	0.387921	NO	Sg5_20_s3_bepler_p2	Sg5	130	-0.407843	0.678877	no	NA	0.298633	NA	NA
AQAVWARA	0.387868	NO	Sg5_20_s3_bepler_p2	Sg5	130	-0.408073	0.678877	no	NA	0.297581	NA	NA
AAKGDEAA	0.386931	NO	Sg5_20_s3_bepler_p2	Sg5	130	-0.412138	0.678877	no	NA	0.29653	NA	NA
AAKAWEHA	0.386214	NO	Sg5_20_s3_bepler_p2	Sg5	130	-0.415247	0.678877	no	NA	0.295478	NA	NA
AAAGDEHR	0.386185	NO	Sg5_20_s3_bepler_p2	Sg5	130	-0.415373	0.678877	no	NA	0.294427	NA	NA
AAAMRARR	0.385755	NO	Sg5_20_s3_bepler_p2	Sg5	130	-0.417235	0.678877	no	NA	0.293375	NA	NA
AQARRAHA	0.385708	NO	Sg5_20_s3_bepler_p2	Sg5	130	-0.417437	0.678877	no	0.373525	0.292324	0.764253	NA
AQAVWAKA	0.385483	NO	Sg5_20_s3_bepler_p2	Sg5	130	-0.418414	0.678877	no	NA	0.291272	NA	NA
RQAWDEHR	0.385199	YES	Sg5_20_s3_bepler_p2	Sg5	130	-0.419644	0.678877	no	-0.206996	0.290221	0.489985	NA
AAAGDEKR	0.385134	NO	Sg5_20_s3_bepler_p2	Sg5	130	-0.419926	0.678877	no	0.555717	0.289169	0.825886	NA
RQAVWAHR	0.384993	NO	Sg5_20_s3_bepler_p2	Sg5	130	-0.42054	0.678877	no	NA	0.288118	NA	NA
RAKGDERR	0.384887	NO	Sg5_20_s3_bepler_p2	Sg5	130	-0.420997	0.678877	no	-1.03496	0.287066	0.0939908	NA
AAALGAHR	0.384852	NO	Sg5_20_s3_bepler_p2	Sg5	130	-0.421152	0.678877	no	0.0958784	0.286015	0.645609	NA
RAAQGPHR	0.38478	NO	Sg5_20_s3_bepler_p2	Sg5	130	-0.421463	0.678877	no	-0.603314	0.284963	0.274268	NA
AAKRKQRR	0.384681	NO	Sg5_20_s3_bepler_p2	Sg5	130	-0.421892	0.678877	no	-0.213267	0.283912	0.48074	NA
AAKKSARR	0.384106	NO	Sg5_20_s3_bepler_p2	Sg5	130	-0.424384	0.678877	no	-0.84481	0.28286	0.161787	NA
AQKRRAAA	0.384091	NO	Sg5_20_s3_bepler_p2	Sg5	130	-0.424451	0.678877	no	-0.172119	0.281809	0.505393	NA
RAKLGARR	0.383436	NO	Sg5_20_s3_bepler_p2	Sg5	130	-0.427291	0.678877	no	NA	0.280757	NA	NA
AAKRKQKA	0.383352	NO	Sg5_20_s3_bepler_p2	Sg5	130	-0.427655	0.678877	no	-1.4543	0.279706	0.0292758	NA
AAAMRAKA	0.383203	NO	Sg5_20_s3_bepler_p2	Sg5	130	-0.4283	0.678877	no	-1.19505	0.278654	0.0647149	NA
RAAQGPKA	0.382836	NO	Sg5_20_s3_bepler_p2	Sg5	130	-0.42989	0.678877	no	-0.23273	0.277603	0.473035	NA
RAKLGAKR	0.382738	NO	Sg5_20_s3_bepler_p2	Sg5	130	-0.430317	0.678877	no	NA	0.276551	NA	NA
AAKKSAKA	0.382489	NO	Sg5_20_s3_bepler_p2	Sg5	130	-0.431394	0.678877	no	-0.328525	0.275499	0.417565	NA
RQKRRARA	0.382444	NO	Sg5_20_s3_bepler_p2	Sg5	130	-0.431589	0.678877	no	NA	0.274448	NA	NA
AAKWDEKR	0.382271	YES	Sg5_20_s3_bepler_p2	Sg5	130	-0.432341	0.678877	no	-0.169023	0.273396	0.506934	NA
AAALGARR	0.382232	NO	Sg5_20_s3_bepler_p2	Sg5	130	-0.432512	0.678877	no	0.440864	0.272345	0.785824	NA
RQAAWEHA	0.382207	NO	Sg5_20_s3_bepler_p2	Sg5	130	-0.43262	0.678877	no	NA	0.271293	NA	NA
RAKGDEHA	0.381938	NO	Sg5_20_s3_bepler_p2	Sg5	130	-0.433786	0.678877	no	-1.58344	0.270242	0.0215716	NA
RAAQWQKR	0.381737	YES	Sg5_20_s3_bepler_p2	Sg5	130	-0.434654	0.678877	no	-0.499723	0.26919	0.317411	NA
RAKGDEKA	0.381585	NO	Sg5_20_s3_bepler_p2	Sg5	130	-0.435313	0.678877	no	-0.931624	0.268139	0.12943	NA
RQKVWAKA	0.381584	NO	Sg5_20_s3_bepler_p2	Sg5	130	-0.435318	0.678877	no	NA	0.267087	NA	NA
RQAWDEKR	0.381074	NO	Sg5_20_s3_bepler_p2	Sg5	130	-0.437531	0.678877	no	-0.629598	0.266036	0.263482	NA
RAAQWQRR	0.381021	NO	Sg5_20_s3_bepler_p2	Sg5	130	-0.437759	0.678877	no	-0.0715643	0.264984	0.557781	NA
RQKRRAKA	0.380913	NO	Sg5_20_s3_bepler_p2	Sg5	130	-0.438229	0.678877	no	-0.256272	0.263933	0.46379	NA
AQARRARA	0.380678	NO	Sg5_20_s3_bepler_p2	Sg5	130	-0.439249	0.678877	no	NA	0.262881	NA	NA
AAKRKQHA	0.380617	NO	Sg5_20_s3_bepler_p2	Sg5	130	-0.439513	0.678877	no	-0.763111	0.26183	0.20339	NA
RAAQWQHA	0.380512	NO	Sg5_20_s3_bepler_p2	Sg5	130	-0.439965	0.678877	no	-0.553498	0.260778	0.297381	NA
AAAMRAHA	0.380331	NO	Sg5_20_s3_bepler_p2	Sg5	130	-0.440751	0.678877	no	-0.457666	0.259727	0.335901	NA
AQAVWAAA	0.380145	NO	Sg5_20_s3_bepler_p2	Sg5	130	-0.441556	0.678877	no	NA	0.258675	NA	NA
AAAGDERR	0.379635	NO	Sg5_20_s3_bepler_p2	Sg5	130	-0.443768	0.678877	no	0.0441879	0.257624	0.627119	NA
RAKLGAHR	0.379397	YES	Sg5_20_s3_bepler_p2	Sg5	130	-0.444801	0.678877	no	-0.697146	0.256572	0.231125	NA
AAALGAKR	0.37922	NO	Sg5_20_s3_bepler_p2	Sg5	130	-0.445568	0.678877	no	0.37122	0.255521	0.756549	NA
AAAQGPAA	0.379128	YES	Sg5_20_s3_bepler_p2	Sg5	130	-0.445967	0.678877	no	-0.533926	0.254469	0.303544	NA
RQAKSAHA	0.378774	NO	Sg5_20_s3_bepler_p2	Sg5	130	-0.447504	0.678877	no	-0.395239	0.253417	0.372881	NA
RQAAWEKA	0.378683	NO	Sg5_20_s3_bepler_p2	Sg5	130	-0.447899	0.678877	no	NA	0.252366	NA	NA
RQAKSAKA	0.378658	YES	Sg5_20_s3_bepler_p2	Sg5	130	-0.448005	0.678877	no	-0.474756	0.251314	0.325116	NA
RQAAWERA	0.378064	NO	Sg5_20_s3_bepler_p2	Sg5	130	-0.450581	0.678877	no	NA	0.250263	NA	NA
RQKWDERR	0.37779	NO	Sg5_20_s3_bepler_p2	Sg5	130	-0.451768	0.678877	no	0.10008	0.249211	0.647149	NA
RAKLGAKA	0.377234	NO	Sg5_20_s3_bepler_p2	Sg5	130	-0.454179	0.678877	no	0.25206	0.24816	0.713405	NA
RQARRAKR	0.377127	NO	Sg5_20_s3_bepler_p2	Sg5	130	-0.454641	0.678877	no	-0.0256614	0.247108	0.590139	NA
AAKMRAAA	0.377006	NO	Sg5_20_s3_bepler_p2	Sg5	130	-0.455168	0.678877	no	-0.932908	0.246057	0.127889	NA
AAALGAHA	0.37687	NO	Sg5_20_s3_bepler_p2	Sg5	130	-0.455755	0.678877	no	NA	0.245005	NA	NA
AAALGAKA	0.376741	NO	Sg5_20_s3_bepler_p2	Sg5	130	-0.456318	0.678877	no	NA	0.243954	NA	NA
AAKAWEKA	0.376512	NO	Sg5_20_s3_bepler_p2	Sg5	130	-0.457309	0.678877	no	NA	0.242902	NA	NA
AAKVWAHR	0.376232	NO	Sg5_20_s3_bepler_p2	Sg5	130	-0.458522	0.678877	no	NA	0.241851	NA	NA
RQALGAAA	0.376212	YES	Sg5_20_s3_bepler_p2	Sg5	130	-0.458608	0.678877	no	-1.10079	0.240799	0.0816641	NA
AAAGDEHA	0.375526	NO	Sg5_20_s3_bepler_p2	Sg5	130	-0.461585	0.678877	no	-0.937701	0.239748	0.126348	NA
RAAQGPRR	0.374862	NO	Sg5_20_s3_bepler_p2	Sg5	130	-0.464464	0.678877	no	-0.196511	0.238696	0.496148	NA
AAALGARA	0.374671	NO	Sg5_20_s3_bepler_p2	Sg5	130	-0.46529	0.678877	no	-0.85467	0.237645	0.158706	NA
RAKLGAHA	0.374409	NO	Sg5_20_s3_bepler_p2	Sg5	130	-0.466426	0.678877	no	NA	0.236593	NA	NA
AQAWDERA	0.374376	NO	Sg5_20_s3_bepler_p2	Sg5	130	-0.466569	0.678877	no	NA	0.235542	NA	NA
RQAKSARA	0.373756	NO	Sg5_20_s3_bepler_p2	Sg5	130	-0.469259	0.678877	no	NA	0.23449	NA	NA
AAKWDEHR	0.373724	NO	Sg5_20_s3_bepler_p2	Sg5	130	-0.469396	0.678877	no	0.372883	0.233438	0.761171	NA
RQAWDEHA	0.373346	NO	Sg5_20_s3_bepler_p2	Sg5	130	-0.471037	0.678877	no	-0.801918	0.232387	0.1849	NA
AAAAWEHR	0.373283	NO	Sg5_20_s3_bepler_p2	Sg5	130	-0.471309	0.678877	no	NA	0.231335	NA	NA
RAAQGPHA	0.373273	NO	Sg5_20_s3_bepler_p2	Sg5	130	-0.471352	0.678877	no	-0.575917	0.230284	0.286595	NA
RQKRRAHA	0.372887	NO	Sg5_20_s3_bepler_p2	Sg5	130	-0.473026	0.678877	no	-0.0599103	0.229232	0.570108	NA
RAKMRAHR	0.372577	YES	Sg5_20_s3_bepler_p2	Sg5	130	-0.47437	0.678877	no	-0.466271	0.228181	0.331279	NA
RAKLGARA	0.372205	NO	Sg5_20_s3_bepler_p2	Sg5	130	-0.475983	0.678877	no	NA	0.227129	NA	NA
AAALGAAA	0.372151	NO	Sg5_20_s3_bepler_p2	Sg5	130	-0.476215	0.678877	no	-0.323174	0.226078	0.42527	NA
RQAVWARR	0.371853	NO	Sg5_20_s3_bepler_p2	Sg5	130	-0.477508	0.678877	no	NA	0.225026	NA	NA
RQAAWEAA	0.371584	NO	Sg5_20_s3_bepler_p2	Sg5	130	-0.478676	0.678877	no	NA	0.223975	NA	NA
RAKQWQAA	0.371509	NO	Sg5_20_s3_bepler_p2	Sg5	130	-0.479003	0.678877	no	-0.986993	0.222923	0.106317	NA
RAKGDERA	0.371383	NO	Sg5_20_s3_bepler_p2	Sg5	130	-0.479548	0.678877	no	NA	0.221872	NA	NA
AAAGDEKA	0.371377	NO	Sg5_20_s3_bepler_p2	Sg5	130	-0.479573	0.678877	no	-0.747885	0.22082	0.214176	NA
RQAVWAHA	0.37089	NO	Sg5_20_s3_bepler_p2	Sg5	130	-0.481686	0.678877	no	NA	0.219769	NA	NA
RAKLGAAA	0.370617	YES	Sg5_20_s3_bepler_p2	Sg5	130	-0.482867	0.678877	no	-0.25758	0.218717	0.46225	NA
AAKRKQRA	0.370579	NO	Sg5_20_s3_bepler_p2	Sg5	130	-0.483035	0.678877	no	0.0769758	0.217666	0.637904	NA
RAKQWQRA	0.369774	NO	Sg5_20_s3_bepler_p2	Sg5	130	-0.486524	0.678877	no	-0.65448	0.216614	0.248074	NA
RQARRARR	0.369685	NO	Sg5_20_s3_bepler_p2	Sg5	130	-0.486908	0.678877	no	-0.812634	0.215563	0.181818	NA
AAAMRARA	0.369518	YES	Sg5_20_s3_bepler_p2	Sg5	130	-0.487635	0.678877	no	-0.499858	0.214511	0.315871	NA
AAARKQHR	0.369395	NO	Sg5_20_s3_bepler_p2	Sg5	130	-0.488168	0.678877	no	-0.402473	0.21346	0.365177	NA
AAKWDEKA	0.369031	NO	Sg5_20_s3_bepler_p2	Sg5	130	-0.489745	0.678877	no	-0.294306	0.212408	0.44376	NA
AAKAWERA	0.368736	NO	Sg5_20_s3_bepler_p2	Sg5	130	-0.491025	0.678877	no	NA	0.211356	NA	NA
RAAQWQKA	0.367954	NO	Sg5_20_s3_bepler_p2	Sg5	130	-0.494416	0.678877	no	-0.0447044	0.210305	0.576271	NA
RQAWDEKA	0.367878	NO	Sg5_20_s3_bepler_p2	Sg5	130	-0.494744	0.678877	no	-0.632573	0.209253	0.261941	NA
AAKKSARA	0.367271	NO	Sg5_20_s3_bepler_p2	Sg5	130	-0.497375	0.678877	no	0.128619	0.208202	0.664099	NA
AAAAWERR	0.367236	NO	Sg5_20_s3_bepler_p2	Sg5	130	-0.497526	0.678877	no	NA	0.20715	NA	NA
AAKVWARR	0.367224	NO	Sg5_20_s3_bepler_p2	Sg5	130	-0.497579	0.678877	no	NA	0.206099	NA	NA
RQARRAHR	0.366525	NO	Sg5_20_s3_bepler_p2	Sg5	130	-0.50061	0.678877	no	NA	0.205047	NA	NA
RAKAWEHR	0.366408	NO	Sg5_20_s3_bepler_p2	Sg5	130	-0.501117	0.678877	no	NA	0.203996	NA	NA
AAAGDERA	0.366158	NO	Sg5_20_s3_bepler_p2	Sg5	130	-0.502202	0.678877	no	NA	0.202944	NA	NA
RQARKQAA	0.36604	NO	Sg5_20_s3_bepler_p2	Sg5	130	-0.502711	0.678877	no	-0.205044	0.201893	0.491525	NA
RAKMRARR	0.365741	NO	Sg5_20_s3_bepler_p2	Sg5	130	-0.504009	0.678877	no	-0.493394	0.200841	0.318952	NA
AAKVWAHA	0.365362	NO	Sg5_20_s3_bepler_p2	Sg5	130	-0.50565	0.678877	no	-1.05352	0.19979	0.0893683	NA
AAAAWEKR	0.365294	NO	Sg5_20_s3_bepler_p2	Sg5	130	-0.505947	0.678877	no	NA	0.198738	NA	NA
AAKVWAKR	0.365191	NO	Sg5_20_s3_bepler_p2	Sg5	130	-0.506391	0.678877	no	NA	0.197687	NA	NA
RAKMRAKR	0.365176	NO	Sg5_20_s3_bepler_p2	Sg5	130	-0.506458	0.678877	no	0.256696	0.196635	0.714946	NA
RQKWDERA	0.364955	NO	Sg5_20_s3_bepler_p2	Sg5	130	-0.507419	0.678877	no	NA	0.195584	NA	NA
RAAQWQAA	0.364903	YES	Sg5_20_s3_bepler_p2	Sg5	130	-0.50764	0.678877	no	0.18245	0.194532	0.68567	NA
AQARRAAA	0.363964	NO	Sg5_20_s3_bepler_p2	Sg5	130	-0.511713	0.678877	no	0.268387	0.193481	0.719569	NA
AAKWDEHA	0.36368	NO	Sg5_20_s3_bepler_p2	Sg5	130	-0.512947	0.678877	no	-0.942093	0.192429	0.123267	NA
AAKAWEAA	0.362793	NO	Sg5_20_s3_bepler_p2	Sg5	130	-0.516793	0.678877	no	-1.60222	0.191377	0.0169492	NA
AQAWDEAA	0.362581	NO	Sg5_20_s3_bepler_p2	Sg5	130	-0.517711	0.678877	no	0.209879	0.190326	0.699538	NA
RQKRRAAA	0.362297	NO	Sg5_20_s3_bepler_p2	Sg5	130	-0.518941	0.678877	no	-0.616657	0.189274	0.269646	NA
RAKVWAHR	0.361825	NO	Sg5_20_s3_bepler_p2	Sg5	130	-0.520987	0.678877	no	NA	0.188223	NA	NA
RAAQGPRA	0.361792	NO	Sg5_20_s3_bepler_p2	Sg5	130	-0.521129	0.678877	no	-1.52685	0.187171	0.0231125	NA
AAAMRAAA	0.361445	NO	Sg5_20_s3_bepler_p2	Sg5	130	-0.522635	0.678877	no	-0.0370502	0.18612	0.579353	NA
RAKMRAHA	0.36098	NO	Sg5_20_s3_bepler_p2	Sg5	130	-0.524653	0.678877	no	-0.274827	0.185068	0.451464	NA
AAAAWEHA	0.360811	NO	Sg5_20_s3_bepler_p2	Sg5	130	-0.525386	0.678877	no	NA	0.184017	NA	NA
RAKKSAHR	0.360388	NO	Sg5_20_s3_bepler_p2	Sg5	130	-0.527217	0.678877	no	-0.828847	0.182965	0.167951	NA
RAKGDEAA	0.360133	NO	Sg5_20_s3_bepler_p2	Sg5	130	-0.528325	0.678877	no	-0.81592	0.181914	0.177196	NA
RAAQWQRA	0.359698	NO	Sg5_20_s3_bepler_p2	Sg5	130	-0.530209	0.678877	no	NA	0.180862	NA	NA
RQAKSAAA	0.35916	NO	Sg5_20_s3_bepler_p2	Sg5	130	-0.53254	0.678877	no	-0.324915	0.179811	0.422188	NA
AAKKSAAA	0.358766	NO	Sg5_20_s3_bepler_p2	Sg5	130	-0.534249	0.678877	no	-1.22366	0.178759	0.0600924	NA
AAKRRAHR	0.357919	NO	Sg5_20_s3_bepler_p2	Sg5	130	-0.537921	0.678877	no	-0.211601	0.177708	0.483821	NA
AAKRRAKR	0.35733	NO	Sg5_20_s3_bepler_p2	Sg5	130	-0.540476	0.678877	no	0.145791	0.176656	0.673344	NA
RQKWDEAA	0.356908	NO	Sg5_20_s3_bepler_p2	Sg5	130	-0.542305	0.678877	no	NA	0.175605	NA	NA
AAKVWARA	0.356798	NO	Sg5_20_s3_bepler_p2	Sg5	130	-0.542784	0.678877	no	NA	0.174553	NA	NA
AAARKQHA	0.356398	NO	Sg5_20_s3_bepler_p2	Sg5	130	-0.544517	0.678877	no	-1.78035	0.173502	0.0046225	NA
AAAGDEAA	0.356073	NO	Sg5_20_s3_bepler_p2	Sg5	130	-0.545927	0.678877	no	-0.69408	0.17245	0.232666	NA
AAARKQRR	0.355539	NO	Sg5_20_s3_bepler_p2	Sg5	130	-0.548242	0.678877	no	0.592111	0.171399	0.835131	NA
AAAKSAKR	0.355473	NO	Sg5_20_s3_bepler_p2	Sg5	130	-0.548526	0.678877	no	-0.792048	0.170347	0.192604	NA
RAALGAAA	0.355165	YES	Sg5_20_s3_bepler_p2	Sg5	130	-0.549862	0.678877	no	0.433818	0.169295	0.781202	NA
RAKAWEKR	0.355156	NO	Sg5_20_s3_bepler_p2	Sg5	130	-0.549903	0.678877	no	NA	0.168244	NA	NA
RAAQGPAA	0.355115	NO	Sg5_20_s3_bepler_p2	Sg5	130	-0.550079	0.678877	no	0.0205293	0.167192	0.614792	NA
RQARRAKA	0.355109	NO	Sg5_20_s3_bepler_p2	Sg5	130	-0.550106	0.678877	no	-0.467311	0.166141	0.329738	NA
AAAWDEHR	0.35483	NO	Sg5_20_s3_bepler_p2	Sg5	130	-0.551315	0.678877	no	0.130033	0.165089	0.665639	NA
RAAGDEHR	0.354555	NO	Sg5_20_s3_bepler_p2	Sg5	130	-0.552509	0.678877	no	NA	0.164038	NA	NA
AAARKQKR	0.354359	YES	Sg5_20_s3_bepler_p2	Sg5	130	-0.553356	0.678877	no	-0.879091	0.162986	0.152542	NA
RAKVWAHA	0.354244	NO	Sg5_20_s3_bepler_p2	Sg5	130	-0.553856	0.678877	no	NA	0.161935	NA	NA
AAAWDEKR	0.35349	NO	Sg5_20_s3_bepler_p2	Sg5	130	-0.557126	0.678877	no	-0.792175	0.160883	0.191063	NA
RAAMRAHR	0.352585	NO	Sg5_20_s3_bepler_p2	Sg5	130	-0.561047	0.678877	no	-0.520324	0.159832	0.308166	NA
RAKAWERR	0.351793	NO	Sg5_20_s3_bepler_p2	Sg5	130	-0.564484	0.678877	no	NA	0.15878	NA	NA
RAKAWEHA	0.351692	NO	Sg5_20_s3_bepler_p2	Sg5	130	-0.56492	0.678877	no	NA	0.157729	NA	NA
RQAWDERR	0.351368	YES	Sg5_20_s3_bepler_p2	Sg5	130	-0.566324	0.678877	no	-0.681787	0.156677	0.237288	NA
AAAKSARR	0.351171	NO	Sg5_20_s3_bepler_p2	Sg5	130	-0.567179	0.678877	no	0.272447	0.155626	0.721109	NA
RAKRKQHR	0.351169	NO	Sg5_20_s3_bepler_p2	Sg5	130	-0.567187	0.678877	no	-0.363748	0.154574	0.395994	NA
RAKKSAHA	0.35067	NO	Sg5_20_s3_bepler_p2	Sg5	130	-0.569353	0.678877	no	NA	0.153523	NA	NA
AAKRRARR	0.350055	YES	Sg5_20_s3_bepler_p2	Sg5	130	-0.572017	0.678877	no	-0.469399	0.152471	0.326656	NA
RAKRKQKR	0.349457	NO	Sg5_20_s3_bepler_p2	Sg5	130	-0.574609	0.678877	no	-0.305546	0.15142	0.442219	NA
RQAVWARA	0.349322	NO	Sg5_20_s3_bepler_p2	Sg5	130	-0.575194	0.678877	no	NA	0.150368	NA	NA
AAKVWAKA	0.349174	YES	Sg5_20_s3_bepler_p2	Sg5	130	-0.575836	0.678877	no	-0.964331	0.149317	0.114022	NA
RAAGDEKR	0.348993	NO	Sg5_20_s3_bepler_p2	Sg5	130	-0.576623	0.678877	no	NA	0.148265	NA	NA
AAARKQKA	0.348866	NO	Sg5_20_s3_bepler_p2	Sg5	130	-0.577173	0.678877	no	NA	0.147213	NA	NA
RQARRAHA	0.348771	NO	Sg5_20_s3_bepler_p2	Sg5	130	-0.577587	0.678877	no	-0.565273	0.146162	0.289676	NA
AAKVWAAA	0.348133	NO	Sg5_20_s3_bepler_p2	Sg5	130	-0.580353	0.678877	no	NA	0.14511	NA	NA
RAALGAHR	0.346745	NO	Sg5_20_s3_bepler_p2	Sg5	130	-0.586369	0.678877	no	-0.42351	0.144059	0.349769	NA
AAKRKQAA	0.346632	NO	Sg5_20_s3_bepler_p2	Sg5	130	-0.58686	0.678877	no	-0.627501	0.143007	0.265023	NA
RQARRARA	0.346349	NO	Sg5_20_s3_bepler_p2	Sg5	130	-0.588088	0.678877	no	NA	0.141956	NA	NA
RAAGDEHA	0.346308	NO	Sg5_20_s3_bepler_p2	Sg5	130	-0.588263	0.678877	no	NA	0.140904	NA	NA
AAKRRAKA	0.346145	NO	Sg5_20_s3_bepler_p2	Sg5	130	-0.588969	0.678877	no	-0.568377	0.139853	0.288136	NA
RAKKSAKA	0.345695	NO	Sg5_20_s3_bepler_p2	Sg5	130	-0.590921	0.678877	no	-1.08244	0.138801	0.0847458	NA
RAAGDERR	0.345539	NO	Sg5_20_s3_bepler_p2	Sg5	130	-0.591598	0.678877	no	0.00506428	0.13775	0.608629	NA
AAAAWEKA	0.345352	NO	Sg5_20_s3_bepler_p2	Sg5	130	-0.592407	0.678877	no	NA	0.136698	NA	NA
AAAAWERA	0.344963	NO	Sg5_20_s3_bepler_p2	Sg5	130	-0.594095	0.678877	no	NA	0.135647	NA	NA
RQAVWAKR	0.344852	YES	Sg5_20_s3_bepler_p2	Sg5	130	-0.594575	0.678877	no	-1.34686	0.134595	0.0385208	NA
RAKKSAKR	0.344316	YES	Sg5_20_s3_bepler_p2	Sg5	130	-0.5969	0.678877	no	-0.958891	0.133544	0.115562	NA
RAKMRAKA	0.343876	YES	Sg5_20_s3_bepler_p2	Sg5	130	-0.598809	0.678877	no	-0.890092	0.132492	0.14792	NA
RAAMRARR	0.343659	NO	Sg5_20_s3_bepler_p2	Sg5	130	-0.599751	0.678877	no	-0.977925	0.131441	0.109399	NA
AAAKSAHA	0.343652	NO	Sg5_20_s3_bepler_p2	Sg5	130	-0.599779	0.678877	no	-1.31944	0.130389	0.0446841	NA
AAAWDEHA	0.343586	NO	Sg5_20_s3_bepler_p2	Sg5	130	-0.600066	0.678877	no	-0.957038	0.129338	0.117103	NA
AAKRRAHA	0.343102	NO	Sg5_20_s3_bepler_p2	Sg5	130	-0.602164	0.678877	no	-0.57653	0.128286	0.283513	NA
RAKRKQHA	0.342983	NO	Sg5_20_s3_bepler_p2	Sg5	130	-0.602682	0.678877	no	0.204739	0.127234	0.694915	NA
RAKWDEHR	0.342889	NO	Sg5_20_s3_bepler_p2	Sg5	130	-0.603088	0.678877	no	0.367544	0.126183	0.755008	NA
AAAVWAHR	0.342833	NO	Sg5_20_s3_bepler_p2	Sg5	130	-0.603331	0.678877	no	NA	0.125131	NA	NA
RAKRKQRR	0.342098	NO	Sg5_20_s3_bepler_p2	Sg5	130	-0.606518	0.678877	no	0.0412706	0.12408	0.625578	NA
AAARKQRA	0.34184	NO	Sg5_20_s3_bepler_p2	Sg5	130	-0.607637	0.678877	no	NA	0.123028	NA	NA
RAKMRARA	0.340798	YES	Sg5_20_s3_bepler_p2	Sg5	130	-0.612155	0.678877	no	-0.859475	0.121977	0.157165	NA
RAKKSARR	0.340113	NO	Sg5_20_s3_bepler_p2	Sg5	130	-0.615123	0.678877	no	-0.406029	0.120925	0.363636	NA
RAAGDEKA	0.339957	NO	Sg5_20_s3_bepler_p2	Sg5	130	-0.615798	0.678877	no	-0.648997	0.119874	0.251156	NA
AAAKSAKA	0.339398	NO	Sg5_20_s3_bepler_p2	Sg5	130	-0.618222	0.678877	no	NA	0.118822	NA	NA
RQAVWAKA	0.339138	NO	Sg5_20_s3_bepler_p2	Sg5	130	-0.619349	0.678877	no	NA	0.117771	NA	NA
AAAWDEKA	0.338871	NO	Sg5_20_s3_bepler_p2	Sg5	130	-0.62051	0.678877	no	-0.660013	0.116719	0.244992	NA
RQAWDERA	0.338611	NO	Sg5_20_s3_bepler_p2	Sg5	130	-0.621634	0.678877	no	NA	0.115668	NA	NA
RAAMRAHA	0.337901	YES	Sg5_20_s3_bepler_p2	Sg5	130	-0.624714	0.678877	no	-0.672942	0.114616	0.241911	NA
RAALGARA	0.337798	NO	Sg5_20_s3_bepler_p2	Sg5	130	-0.625159	0.678877	no	NA	0.113565	NA	NA
AAAAWEAA	0.337753	NO	Sg5_20_s3_bepler_p2	Sg5	130	-0.625356	0.678877	no	NA	0.112513	NA	NA
RAAMRAKR	0.337569	NO	Sg5_20_s3_bepler_p2	Sg5	130	-0.626154	0.678877	no	0.159087	0.111462	0.677966	NA
RAALGARR	0.337525	NO	Sg5_20_s3_bepler_p2	Sg5	130	-0.626346	0.678877	no	-1.32397	0.11041	0.0431433	NA
AAAKSAHR	0.337464	YES	Sg5_20_s3_bepler_p2	Sg5	130	-0.626608	0.678877	no	-1.32542	0.109359	0.0416025	NA
RAALGAHA	0.337417	YES	Sg5_20_s3_bepler_p2	Sg5	130	-0.626814	0.678877	no	-0.826165	0.108307	0.169492	NA
RAKRKQKA	0.337168	NO	Sg5_20_s3_bepler_p2	Sg5	130	-0.62789	0.678877	no	-1.13705	0.107256	0.0755008	NA
AAAVWARR	0.337082	NO	Sg5_20_s3_bepler_p2	Sg5	130	-0.628265	0.678877	no	1.53418	0.106204	0.978428	NA
RAALGAKA	0.336934	NO	Sg5_20_s3_bepler_p2	Sg5	130	-0.628906	0.678877	no	NA	0.105152	NA	NA
AAARRAHR	0.336801	NO	Sg5_20_s3_bepler_p2	Sg5	130	-0.629484	0.678877	no	0.149366	0.104101	0.674884	NA
AAAKSARA	0.336492	NO	Sg5_20_s3_bepler_p2	Sg5	130	-0.630825	0.678877	no	NA	0.103049	NA	NA
RAAAWEHR	0.336293	NO	Sg5_20_s3_bepler_p2	Sg5	130	-0.631688	0.678877	no	NA	0.101998	NA	NA
RAKWDEHA	0.336087	NO	Sg5_20_s3_bepler_p2	Sg5	130	-0.63258	0.678877	no	NA	0.100946	NA	NA
RAKVWARR	0.335848	NO	Sg5_20_s3_bepler_p2	Sg5	130	-0.633613	0.678877	no	-0.391312	0.0998948	0.375963	NA
RAAGDERA	0.335234	NO	Sg5_20_s3_bepler_p2	Sg5	130	-0.636278	0.678877	no	NA	0.0988433	NA	NA
RQAVWAAA	0.334689	YES	Sg5_20_s3_bepler_p2	Sg5	130	-0.638642	0.678877	no	-0.998358	0.0977918	0.101695	NA
AAAVWAHA	0.334633	NO	Sg5_20_s3_bepler_p2	Sg5	130	-0.638885	0.678877	no	NA	0.0967403	NA	NA
RAKAWEKA	0.334291	NO	Sg5_20_s3_bepler_p2	Sg5	130	-0.640368	0.678877	no	NA	0.0956887	NA	NA
RAAWDEHA	0.333969	YES	Sg5_20_s3_bepler_p2	Sg5	130	-0.641764	0.678877	no	0.536525	0.0946372	0.818182	NA
AAKRRARA	0.332989	NO	Sg5_20_s3_bepler_p2	Sg5	130	-0.646009	0.678877	no	0.495193	0.0935857	0.807396	NA
RAKWDEKR	0.331777	NO	Sg5_20_s3_bepler_p2	Sg5	130	-0.651265	0.678877	no	-0.345359	0.0925342	0.403698	NA
RAKAWERA	0.331585	NO	Sg5_20_s3_bepler_p2	Sg5	130	-0.6521	0.678877	no	NA	0.0914826	NA	NA
RAKVWAKR	0.331532	NO	Sg5_20_s3_bepler_p2	Sg5	130	-0.652328	0.678877	no	-1.88639	0.0904311	0.00308166	NA
RAKKSARA	0.331336	NO	Sg5_20_s3_bepler_p2	Sg5	130	-0.65318	0.678877	no	NA	0.0893796	NA	NA
RAKMRAAA	0.330867	NO	Sg5_20_s3_bepler_p2	Sg5	130	-0.655213	0.678877	no	-0.580723	0.0883281	0.281972	NA
AAARRAKR	0.330814	NO	Sg5_20_s3_bepler_p2	Sg5	130	-0.655441	0.678877	no	-1.2095	0.0872766	0.0616333	NA
AAAVWAKR	0.330537	NO	Sg5_20_s3_bepler_p2	Sg5	130	-0.656643	0.678877	no	NA	0.086225	NA	NA
RAAMRAKA	0.330342	NO	Sg5_20_s3_bepler_p2	Sg5	130	-0.657488	0.678877	no	0.918555	0.0851735	0.88906	NA
RAKWDEKA	0.330062	NO	Sg5_20_s3_bepler_p2	Sg5	130	-0.658702	0.678877	no	-0.643671	0.084122	0.254237	NA
RAKRKQRA	0.329713	NO	Sg5_20_s3_bepler_p2	Sg5	130	-0.660213	0.678877	no	-0.89502	0.0830705	0.146379	NA
AAAKSAAA	0.329343	NO	Sg5_20_s3_bepler_p2	Sg5	130	-0.661819	0.678877	no	NA	0.0820189	NA	NA
RAAAWERR	0.329139	NO	Sg5_20_s3_bepler_p2	Sg5	130	-0.662704	0.678877	no	NA	0.0809674	NA	NA
RAARKQHR	0.329102	NO	Sg5_20_s3_bepler_p2	Sg5	130	-0.662863	0.678877	no	-0.0952706	0.0799159	0.548536	NA
RAKAWEAA	0.328733	NO	Sg5_20_s3_bepler_p2	Sg5	130	-0.664465	0.678877	no	NA	0.0788644	NA	NA
AAKWDERR	0.327836	YES	Sg5_20_s3_bepler_p2	Sg5	130	-0.668351	0.678877	no	-1.2961	0.0778128	0.0477658	NA
RAAGDEAA	0.327721	NO	Sg5_20_s3_bepler_p2	Sg5	130	-0.66885	0.678877	no	NA	0.0767613	NA	NA
RAAAWEHA	0.327301	NO	Sg5_20_s3_bepler_p2	Sg5	130	-0.670671	0.678877	no	-0.237779	0.0757098	0.471495	NA
RAKVWARA	0.326619	NO	Sg5_20_s3_bepler_p2	Sg5	130	-0.673628	0.678877	no	NA	0.0746583	NA	NA
AAARRAHA	0.326135	NO	Sg5_20_s3_bepler_p2	Sg5	130	-0.675727	0.678877	no	0.412145	0.0736067	0.776579	NA
RQAWDEAA	0.326068	YES	Sg5_20_s3_bepler_p2	Sg5	130	-0.676018	0.678877	no	-0.818483	0.0725552	0.172573	NA
RAAVWAHR	0.325676	NO	Sg5_20_s3_bepler_p2	Sg5	130	-0.677719	0.678877	no	NA	0.0715037	NA	NA
RAAWDEHR	0.325329	NO	Sg5_20_s3_bepler_p2	Sg5	130	-0.679224	0.678877	no	-0.637366	0.0704522	0.260401	NA
RAKKSAAA	0.325177	NO	Sg5_20_s3_bepler_p2	Sg5	130	-0.679882	0.678877	no	-0.712239	0.0694006	0.224961	NA
AAAVWARA	0.325021	NO	Sg5_20_s3_bepler_p2	Sg5	130	-0.68056	0.678877	no	NA	0.0683491	NA	NA
AAARRARR	0.323389	NO	Sg5_20_s3_bepler_p2	Sg5	130	-0.687634	0.678877	no	-0.0619136	0.0672976	0.568567	NA
RAAKSAHR	0.323386	NO	Sg5_20_s3_bepler_p2	Sg5	130	-0.687645	0.678877	no	-0.663564	0.0662461	0.243451	NA
RAAMRARA	0.322966	NO	Sg5_20_s3_bepler_p2	Sg5	130	-0.689466	0.678877	no	NA	0.0651945	NA	NA
RQARRAAA	0.322765	NO	Sg5_20_s3_bepler_p2	Sg5	130	-0.69034	0.678877	no	0.588749	0.064143	0.832049	NA
AAAWDERR	0.322383	NO	Sg5_20_s3_bepler_p2	Sg5	130	-0.691995	0.678877	no	-0.867879	0.0630915	0.155624	NA
AAKWDEAA	0.320452	NO	Sg5_20_s3_bepler_p2	Sg5	130	-0.700368	0.678877	no	-0.581569	0.06204	0.280431	NA
RAKVWAKA	0.32026	NO	Sg5_20_s3_bepler_p2	Sg5	130	-0.7012	0.678877	no	NA	0.0609884	NA	NA
AAAVWAKA	0.319875	NO	Sg5_20_s3_bepler_p2	Sg5	130	-0.702868	0.678877	no	NA	0.0599369	NA	NA
AAARRAKA	0.319436	NO	Sg5_20_s3_bepler_p2	Sg5	130	-0.704773	0.678877	no	-1.17946	0.0588854	0.0677966	NA
RAAAWEKR	0.318942	NO	Sg5_20_s3_bepler_p2	Sg5	130	-0.706914	0.678877	no	NA	0.0578339	NA	NA
RAARKQHA	0.317914	NO	Sg5_20_s3_bepler_p2	Sg5	130	-0.711369	0.678877	no	-0.975265	0.0567823	0.11094	NA
AAAVWAAA	0.317837	NO	Sg5_20_s3_bepler_p2	Sg5	130	-0.711703	0.678877	no	NA	0.0557308	NA	NA
RAARKQKA	0.316983	YES	Sg5_20_s3_bepler_p2	Sg5	130	-0.715408	0.678877	no	-0.387503	0.0546793	0.383667	NA
RAALGAKR	0.316729	YES	Sg5_20_s3_bepler_p2	Sg5	130	-0.71651	0.678877	no	-1.70921	0.0536278	0.0107858	NA
RAKVWAAA	0.316303	NO	Sg5_20_s3_bepler_p2	Sg5	130	-0.718356	0.678877	no	NA	0.0525762	NA	NA
RAKRRAHR	0.315946	NO	Sg5_20_s3_bepler_p2	Sg5	130	-0.719905	0.678877	no	-0.31359	0.0515247	0.437596	NA
AAKWDERA	0.315753	YES	Sg5_20_s3_bepler_p2	Sg5	130	-0.720742	0.678877	no	-1.23503	0.0504732	0.0585516	NA
RAAKSAHA	0.313952	YES	Sg5_20_s3_bepler_p2	Sg5	130	-0.728549	0.678877	no	-0.608721	0.0494217	0.272727	NA
AAARKQAA	0.313711	YES	Sg5_20_s3_bepler_p2	Sg5	130	-0.729595	0.678877	no	-1.12063	0.0483701	0.0770416	NA
RAARKQRR	0.313355	NO	Sg5_20_s3_bepler_p2	Sg5	130	-0.731137	0.678877	no	-1.13788	0.0473186	0.0739599	NA
RAAKSAKR	0.312981	NO	Sg5_20_s3_bepler_p2	Sg5	130	-0.73276	0.678877	no	-0.793274	0.0462671	0.189522	NA
AAAWDERA	0.312135	NO	Sg5_20_s3_bepler_p2	Sg5	130	-0.736429	0.678877	no	-0.464362	0.0452156	0.33282	NA
RAAMRAAA	0.311729	NO	Sg5_20_s3_bepler_p2	Sg5	130	-0.738188	0.678877	no	-0.387984	0.044164	0.382126	NA
RAARKQKR	0.31146	YES	Sg5_20_s3_bepler_p2	Sg5	130	-0.739354	0.678877	no	-1.15632	0.0431125	0.0708783	NA
RAAWDEKR	0.311407	NO	Sg5_20_s3_bepler_p2	Sg5	130	-0.739583	0.678877	no	-0.715447	0.042061	0.223421	NA
RAKRRAKR	0.309864	NO	Sg5_20_s3_bepler_p2	Sg5	130	-0.746274	0.678877	no	-0.689958	0.0410095	0.234206	NA
AAKRRAAA	0.30905	NO	Sg5_20_s3_bepler_p2	Sg5	130	-0.749801	0.678877	no	0.308455	0.0399579	0.733436	NA
AAARRARA	0.308421	NO	Sg5_20_s3_bepler_p2	Sg5	130	-0.752528	0.678877	no	NA	0.0389064	NA	NA
RAKRKQAA	0.307968	NO	Sg5_20_s3_bepler_p2	Sg5	130	-0.754495	0.678877	no	-0.0736365	0.0378549	0.55624	NA
RAAVWAHA	0.307341	NO	Sg5_20_s3_bepler_p2	Sg5	130	-0.757213	0.678877	no	NA	0.0368034	NA	NA
RAKRRARR	0.306692	NO	Sg5_20_s3_bepler_p2	Sg5	130	-0.760024	0.678877	no	-0.399367	0.0357518	0.3698	NA
RAAWDEKA	0.306196	NO	Sg5_20_s3_bepler_p2	Sg5	130	-0.762175	0.678877	no	-0.810651	0.0347003	0.183359	NA
RAKWDERR	0.305464	NO	Sg5_20_s3_bepler_p2	Sg5	130	-0.765349	0.678877	no	0.0273874	0.0336488	0.619414	NA
RAAKSAKA	0.305213	NO	Sg5_20_s3_bepler_p2	Sg5	130	-0.766437	0.678877	no	-0.389597	0.0325973	0.379045	NA
RAAAWERA	0.304942	NO	Sg5_20_s3_bepler_p2	Sg5	130	-0.767615	0.678877	no	NA	0.0315457	NA	NA
RAKRRAHA	0.30472	NO	Sg5_20_s3_bepler_p2	Sg5	130	-0.768578	0.678877	no	-0.549989	0.0304942	0.302003	NA
RAAVWARR	0.30371	NO	Sg5_20_s3_bepler_p2	Sg5	130	-0.772953	0.678877	no	NA	0.0294427	NA	NA
AAAWDEAA	0.303055	NO	Sg5_20_s3_bepler_p2	Sg5	130	-0.775796	0.678877	no	-0.241342	0.0283912	0.469954	NA
RAAKSARR	0.302728	YES	Sg5_20_s3_bepler_p2	Sg5	130	-0.777211	0.678877	no	-1.02313	0.0273396	0.0970724	NA
RAAAWEAA	0.301236	NO	Sg5_20_s3_bepler_p2	Sg5	130	-0.783681	0.678877	no	-0.717685	0.0262881	0.220339	NA
RAAKSARA	0.301202	NO	Sg5_20_s3_bepler_p2	Sg5	130	-0.783827	0.678877	no	NA	0.0252366	NA	NA
RAARKQRA	0.30034	NO	Sg5_20_s3_bepler_p2	Sg5	130	-0.787564	0.678877	no	-0.390257	0.0241851	0.377504	NA
RAAKSAAA	0.298823	NO	Sg5_20_s3_bepler_p2	Sg5	130	-0.794143	0.678877	no	-0.908946	0.0231335	0.141757	NA
RAKRRAKA	0.29714	NO	Sg5_20_s3_bepler_p2	Sg5	130	-0.80144	0.678877	no	0.408308	0.022082	0.775039	NA
RAAAWEKA	0.295051	YES	Sg5_20_s3_bepler_p2	Sg5	130	-0.8105	0.678877	no	-1.35452	0.0210305	0.0354391	NA
RAAVWAKR	0.294819	NO	Sg5_20_s3_bepler_p2	Sg5	130	-0.811505	0.678877	no	NA	0.019979	NA	NA
RAAVWARA	0.293564	NO	Sg5_20_s3_bepler_p2	Sg5	130	-0.816947	0.678877	no	NA	0.0189274	NA	NA
RAARRAHR	0.292476	NO	Sg5_20_s3_bepler_p2	Sg5	130	-0.821662	0.678877	no	-1.01998	0.0178759	0.0986133	NA
RAKWDERA	0.289196	NO	Sg5_20_s3_bepler_p2	Sg5	130	-0.835882	0.678877	no	NA	0.0168244	NA	NA
RAKRRARA	0.288713	NO	Sg5_20_s3_bepler_p2	Sg5	130	-0.837978	0.678877	no	NA	0.0157729	NA	NA
AAARRAAA	0.288024	NO	Sg5_20_s3_bepler_p2	Sg5	130	-0.840967	0.678877	no	-0.771785	0.0147213	0.200308	NA
RAAVWAKA	0.285836	NO	Sg5_20_s3_bepler_p2	Sg5	130	-0.850449	0.678877	no	NA	0.0136698	NA	NA
RAAWDERR	0.285505	NO	Sg5_20_s3_bepler_p2	Sg5	130	-0.851887	0.678877	no	-0.416882	0.0126183	0.354391	NA
RAAVWAAA	0.282655	NO	Sg5_20_s3_bepler_p2	Sg5	130	-0.864244	0.678877	no	-0.576282	0.0115668	0.285054	NA
RAARRAHA	0.281879	NO	Sg5_20_s3_bepler_p2	Sg5	130	-0.867607	0.678877	no	-1.1202	0.0105152	0.0785824	NA
RAARRAKR	0.281261	NO	Sg5_20_s3_bepler_p2	Sg5	130	-0.870286	0.678877	no	0.0308214	0.00946372	0.620955	NA
RAARKQAA	0.280272	NO	Sg5_20_s3_bepler_p2	Sg5	130	-0.874574	0.678877	no	-1.51994	0.0084122	0.0246533	NA
RAARRARR	0.279139	NO	Sg5_20_s3_bepler_p2	Sg5	130	-0.879488	0.678877	no	-0.909116	0.00736067	0.140216	NA
RAAWDERA	0.277822	NO	Sg5_20_s3_bepler_p2	Sg5	130	-0.885198	0.678877	no	NA	0.00630915	NA	NA
RAARRAKA	0.275267	NO	Sg5_20_s3_bepler_p2	Sg5	130	-0.896273	0.678877	no	-0.551745	0.00525762	0.300462	NA
RAKRRAAA	0.262894	YES	Sg5_20_s3_bepler_p2	Sg5	130	-0.949921	0.678877	no	-1.04373	0.0042061	0.0909091	NA
RAAWDEAA	0.261725	NO	Sg5_20_s3_bepler_p2	Sg5	130	-0.954989	0.678877	no	-0.786751	0.00315457	0.194145	NA
RAKWDEAA	0.261296	YES	Sg5_20_s3_bepler_p2	Sg5	130	-0.956849	0.678877	no	-1.73902	0.00210305	0.00770416	NA
RAARRARA	0.260562	NO	Sg5_20_s3_bepler_p2	Sg5	130	-0.960029	0.678877	no	NA	0.00105152	NA	NA
RAARRAAA	0.227365	YES	Sg5_20_s3_bepler_p2	Sg5	130	-1.10396	0.678877	no	-1.44675	0	0.0308166	NA
AQKHLQKR	0.716543	NO	Sg5_20_s3_georgiev_p1	Sg5	130	1.01695	0.47795	yes	1.26549	1	0.939908	NA
AQKHLQHR	0.706389	NO	Sg5_20_s3_georgiev_p1	Sg5	130	0.972929	0.47795	yes	1.93491	0.998948	0.995378	NA
AQKHLQRR	0.698453	YES	Sg5_20_s3_georgiev_p1	Sg5	130	0.93852	0.47795	yes	1.51682	0.997897	0.975347	NA
AQAHLQKR	0.694544	NO	Sg5_20_s3_georgiev_p1	Sg5	130	0.921572	0.47795	yes	1.79199	0.996845	0.990755	NA
AQKMVAHR	0.681545	NO	Sg5_20_s3_georgiev_p1	Sg5	130	0.865215	0.47795	yes	NA	0.995794	NA	NA
AQKHLQHA	0.677525	YES	Sg5_20_s3_georgiev_p1	Sg5	130	0.847786	0.47795	yes	1.31162	0.994742	0.952234	NA
AQAHLQRR	0.676789	YES	Sg5_20_s3_georgiev_p1	Sg5	130	0.844594	0.47795	yes	1.72341	0.993691	0.989214	NA
RQKHLQHR	0.671143	NO	Sg5_20_s3_georgiev_p1	Sg5	130	0.820115	0.47795	yes	0.646737	0.992639	0.844376	NA
AQKHLQKA	0.668115	NO	Sg5_20_s3_georgiev_p1	Sg5	130	0.806985	0.47795	yes	1.02474	0.991588	0.909091	NA
AQAHLQHR	0.666355	NO	Sg5_20_s3_georgiev_p1	Sg5	130	0.799354	0.47795	yes	0.997323	0.990536	0.899846	NA
AAKHLQKR	0.660521	NO	Sg5_20_s3_georgiev_p1	Sg5	130	0.774062	0.47795	yes	1.61274	0.989485	0.983051	NA
RQKHLQRR	0.660119	NO	Sg5_20_s3_georgiev_p1	Sg5	130	0.772317	0.47795	yes	1.01635	0.988433	0.906009	NA
AQKHLQRA	0.658234	NO	Sg5_20_s3_georgiev_p1	Sg5	130	0.764144	0.47795	yes	0.163364	0.987382	0.679507	NA
RQKHLQKR	0.656519	NO	Sg5_20_s3_georgiev_p1	Sg5	130	0.756708	0.47795	yes	0.853545	0.98633	0.878274	NA
AQKMVAKR	0.655348	NO	Sg5_20_s3_georgiev_p1	Sg5	130	0.751633	0.47795	yes	1.41076	0.985279	0.96302	NA
AAKHLQHR	0.653816	NO	Sg5_20_s3_georgiev_p1	Sg5	130	0.744988	0.47795	yes	0.789961	0.984227	0.862866	NA
AQAHLQKA	0.650438	NO	Sg5_20_s3_georgiev_p1	Sg5	130	0.730342	0.47795	yes	1.56556	0.983176	0.979969	NA
RQKMVAHR	0.649147	NO	Sg5_20_s3_georgiev_p1	Sg5	130	0.724746	0.47795	yes	0.454936	0.982124	0.788906	NA
AQKMVARR	0.648998	NO	Sg5_20_s3_georgiev_p1	Sg5	130	0.724103	0.47795	yes	1.01313	0.981073	0.904468	NA
AQAMVAHR	0.648498	NO	Sg5_20_s3_georgiev_p1	Sg5	130	0.721932	0.47795	yes	1.27159	0.980021	0.942989	NA
AQAHLQHA	0.643122	NO	Sg5_20_s3_georgiev_p1	Sg5	130	0.698623	0.47795	yes	1.18044	0.97897	0.929122	NA
AQAMVAKR	0.642628	NO	Sg5_20_s3_georgiev_p1	Sg5	130	0.696481	0.47795	yes	1.05379	0.977918	0.910632	NA
AAKHLQRR	0.642236	NO	Sg5_20_s3_georgiev_p1	Sg5	130	0.694783	0.47795	yes	1.16922	0.976866	0.927581	NA
AQAHLQRA	0.640766	NO	Sg5_20_s3_georgiev_p1	Sg5	130	0.68841	0.47795	yes	NA	0.975815	NA	NA
AQKHLQAA	0.640481	NO	Sg5_20_s3_georgiev_p1	Sg5	130	0.687174	0.47795	yes	1.00051	0.974763	0.901387	NA
AQAMVARR	0.640042	YES	Sg5_20_s3_georgiev_p1	Sg5	130	0.685271	0.47795	yes	0.90941	0.973712	0.887519	NA
RQAHLQRR	0.633792	YES	Sg5_20_s3_georgiev_p1	Sg5	130	0.658173	0.47795	yes	1.34678	0.97266	0.956857	NA
RQKHLQHA	0.631006	YES	Sg5_20_s3_georgiev_p1	Sg5	130	0.646093	0.47795	yes	1.39805	0.971609	0.959938	NA
AQKETQKR	0.63024	NO	Sg5_20_s3_georgiev_p1	Sg5	130	0.642771	0.47795	yes	1.11626	0.970557	0.921418	NA
RQAHLQKR	0.629735	NO	Sg5_20_s3_georgiev_p1	Sg5	130	0.640582	0.47795	yes	1.49672	0.969506	0.972265	NA
RAKHLQHR	0.628294	NO	Sg5_20_s3_georgiev_p1	Sg5	130	0.634336	0.47795	yes	1.08486	0.968454	0.915254	NA
AAKHLQHA	0.626493	NO	Sg5_20_s3_georgiev_p1	Sg5	130	0.626526	0.47795	yes	0.371288	0.967403	0.758089	NA
AAKMVAHR	0.624614	YES	Sg5_20_s3_georgiev_p1	Sg5	130	0.618379	0.47795	yes	1.2724	0.966351	0.94453	NA
RAKHLQKR	0.623192	NO	Sg5_20_s3_georgiev_p1	Sg5	130	0.612212	0.47795	yes	0.850391	0.9653	0.876733	NA
AQAHLQAA	0.622599	NO	Sg5_20_s3_georgiev_p1	Sg5	130	0.609642	0.47795	yes	0.742108	0.964248	0.853621	NA
AAKMVAKR	0.622442	NO	Sg5_20_s3_georgiev_p1	Sg5	130	0.608964	0.47795	yes	0.939564	0.963197	0.892142	NA
AQKMVAHA	0.622357	YES	Sg5_20_s3_georgiev_p1	Sg5	130	0.608596	0.47795	yes	0.540873	0.962145	0.821263	NA
AQAMVAHA	0.621758	NO	Sg5_20_s3_georgiev_p1	Sg5	130	0.605995	0.47795	yes	2.24593	0.961094	1	NA
RQKMVAKR	0.620655	NO	Sg5_20_s3_georgiev_p1	Sg5	130	0.601217	0.47795	yes	1.22962	0.960042	0.935285	NA
AAKHLQKA	0.620168	NO	Sg5_20_s3_georgiev_p1	Sg5	130	0.599101	0.47795	yes	0.792642	0.958991	0.867488	NA
RQKMVARR	0.617645	NO	Sg5_20_s3_georgiev_p1	Sg5	130	0.588166	0.47795	yes	1.46094	0.957939	0.969183	NA
AQKETQHR	0.612952	YES	Sg5_20_s3_georgiev_p1	Sg5	130	0.567815	0.47795	yes	1.40952	0.956887	0.961479	Opti
AAAHLQKR	0.612712	YES	Sg5_20_s3_georgiev_p1	Sg5	130	0.566775	0.47795	yes	0.889781	0.955836	0.884438	NA
RQAHLQHR	0.612402	YES	Sg5_20_s3_georgiev_p1	Sg5	130	0.565432	0.47795	yes	0.93285	0.954784	0.890601	NA
AAKHLQRA	0.610036	NO	Sg5_20_s3_georgiev_p1	Sg5	130	0.555173	0.47795	yes	NA	0.953733	NA	NA
RAKHLQRR	0.608514	NO	Sg5_20_s3_georgiev_p1	Sg5	130	0.548575	0.47795	yes	1.01237	0.952681	0.902928	NA
RAKMVAHR	0.60805	NO	Sg5_20_s3_georgiev_p1	Sg5	130	0.546562	0.47795	yes	1.1851	0.95163	0.930663	NA
AQAMVAKA	0.607618	NO	Sg5_20_s3_georgiev_p1	Sg5	130	0.544691	0.47795	yes	1.18721	0.950578	0.932203	NA
AQKETQRR	0.606994	YES	Sg5_20_s3_georgiev_p1	Sg5	130	0.541987	0.47795	yes	0.97237	0.949527	0.898305	NA
RQKETQHR	0.606149	YES	Sg5_20_s3_georgiev_p1	Sg5	130	0.538322	0.47795	yes	0.373155	0.948475	0.762712	NA
RQKHLQRA	0.606006	NO	Sg5_20_s3_georgiev_p1	Sg5	130	0.537703	0.47795	yes	NA	0.947424	NA	NA
RQKMVAHA	0.603902	NO	Sg5_20_s3_georgiev_p1	Sg5	130	0.528578	0.47795	yes	1.41212	0.946372	0.964561	NA
AQKMVAKA	0.6008	NO	Sg5_20_s3_georgiev_p1	Sg5	130	0.515128	0.47795	yes	1.21021	0.945321	0.933744	NA
RAKMVAKR	0.599865	YES	Sg5_20_s3_georgiev_p1	Sg5	130	0.511078	0.47795	yes	0.950636	0.944269	0.895223	NA
AQAETQKR	0.598247	NO	Sg5_20_s3_georgiev_p1	Sg5	130	0.50406	0.47795	yes	0.881881	0.943218	0.881356	NA
AQKMVAAA	0.598179	YES	Sg5_20_s3_georgiev_p1	Sg5	130	0.503766	0.47795	yes	1.64498	0.942166	0.984592	NA
RQKETQRR	0.59705	NO	Sg5_20_s3_georgiev_p1	Sg5	130	0.498873	0.47795	yes	0.504681	0.941115	0.810478	NA
AAKMVARR	0.596747	NO	Sg5_20_s3_georgiev_p1	Sg5	130	0.497555	0.47795	yes	0.675636	0.940063	0.847458	NA
RQKHLQKA	0.595599	NO	Sg5_20_s3_georgiev_p1	Sg5	130	0.492578	0.47795	yes	1.13432	0.939012	0.92604	NA
RQKHLQAA	0.595409	NO	Sg5_20_s3_georgiev_p1	Sg5	130	0.491757	0.47795	yes	1.82517	0.93796	0.993837	NA
AQAMVAAA	0.595269	NO	Sg5_20_s3_georgiev_p1	Sg5	130	0.49115	0.47795	yes	0.403661	0.936909	0.771957	NA
RQAMVAHR	0.595147	NO	Sg5_20_s3_georgiev_p1	Sg5	130	0.49062	0.47795	yes	1.71369	0.935857	0.987673	NA
AAAHLQRR	0.594343	NO	Sg5_20_s3_georgiev_p1	Sg5	130	0.487135	0.47795	yes	0.075759	0.934805	0.636364	NA
AQAMVARA	0.593495	NO	Sg5_20_s3_georgiev_p1	Sg5	130	0.483457	0.47795	yes	NA	0.933754	NA	NA
RQKETQKR	0.592225	NO	Sg5_20_s3_georgiev_p1	Sg5	130	0.47795	0.47795	yes	0.600845	0.932702	0.838213	WT
RQAHLQRA	0.588613	NO	Sg5_20_s3_georgiev_p1	Sg5	130	0.462292	0.47795	yes	NA	0.931651	NA	NA
RQAMVARR	0.587625	NO	Sg5_20_s3_georgiev_p1	Sg5	130	0.458007	0.47795	yes	0.819934	0.930599	0.87057	NA
AAAHLQKA	0.586825	NO	Sg5_20_s3_georgiev_p1	Sg5	130	0.454539	0.47795	yes	1.50002	0.929548	0.973806	NA
RAKHLQHA	0.586804	NO	Sg5_20_s3_georgiev_p1	Sg5	130	0.454449	0.47795	yes	0.379609	0.928496	0.765794	NA
AAAHLQHR	0.585976	NO	Sg5_20_s3_georgiev_p1	Sg5	130	0.450858	0.47795	yes	0.261278	0.927445	0.718028	NA
AQAETQRR	0.585102	NO	Sg5_20_s3_georgiev_p1	Sg5	130	0.44707	0.47795	yes	0.74498	0.926393	0.855162	NA
AAAHLQHA	0.583813	NO	Sg5_20_s3_georgiev_p1	Sg5	130	0.44148	0.47795	yes	-0.436475	0.925342	0.343606	NA
AQKMVARA	0.5827	NO	Sg5_20_s3_georgiev_p1	Sg5	130	0.436656	0.47795	yes	0.335427	0.92429	0.744222	NA
RQAMVAKR	0.58231	NO	Sg5_20_s3_georgiev_p1	Sg5	130	0.434965	0.47795	yes	2.16411	0.923239	0.996918	NA
AAAHLQRA	0.580784	NO	Sg5_20_s3_georgiev_p1	Sg5	130	0.428349	0.47795	yes	NA	0.922187	NA	NA
RQKETQHA	0.576673	NO	Sg5_20_s3_georgiev_p1	Sg5	130	0.410522	0.47795	yes	1.24541	0.921136	0.938367	NA
RQAHLQKA	0.576508	NO	Sg5_20_s3_georgiev_p1	Sg5	130	0.409809	0.47795	yes	0.802554	0.920084	0.869029	NA
RAKMVARR	0.576239	YES	Sg5_20_s3_georgiev_p1	Sg5	130	0.408641	0.47795	yes	1.5253	0.919033	0.976888	NA
RQKMVAAA	0.575323	NO	Sg5_20_s3_georgiev_p1	Sg5	130	0.404669	0.47795	yes	0.84166	0.917981	0.872111	NA
AAKMVAHA	0.57445	NO	Sg5_20_s3_georgiev_p1	Sg5	130	0.400885	0.47795	yes	0.535947	0.91693	0.816641	NA
AQKETQHA	0.574399	NO	Sg5_20_s3_georgiev_p1	Sg5	130	0.400663	0.47795	yes	0.891943	0.915878	0.885978	NA
RQKMVAKA	0.574337	NO	Sg5_20_s3_georgiev_p1	Sg5	130	0.400393	0.47795	yes	NA	0.914826	NA	NA
RAKMVAHA	0.574243	NO	Sg5_20_s3_georgiev_p1	Sg5	130	0.399988	0.47795	yes	0.845158	0.913775	0.875193	NA
RQAHLQHA	0.573969	NO	Sg5_20_s3_georgiev_p1	Sg5	130	0.398801	0.47795	yes	0.609742	0.912723	0.839753	NA
RAKHLQKA	0.573856	NO	Sg5_20_s3_georgiev_p1	Sg5	130	0.398311	0.47795	yes	1.59957	0.911672	0.98151	NA
RQAMVAHA	0.573652	NO	Sg5_20_s3_georgiev_p1	Sg5	130	0.397423	0.47795	yes	NA	0.91062	NA	NA
AAKHLQAA	0.573434	NO	Sg5_20_s3_georgiev_p1	Sg5	130	0.39648	0.47795	yes	0.00254459	0.909569	0.605547	NA
AQKETAKR	0.573327	YES	Sg5_20_s3_georgiev_p1	Sg5	130	0.396015	0.47795	yes	1.05924	0.908517	0.913713	NA
AQKETQKA	0.572902	NO	Sg5_20_s3_georgiev_p1	Sg5	130	0.394175	0.47795	yes	0.513382	0.907466	0.812018	NA
AAAMVAKR	0.571509	NO	Sg5_20_s3_georgiev_p1	Sg5	130	0.388132	0.47795	yes	NA	0.906414	NA	NA
AAKMVAKA	0.570052	NO	Sg5_20_s3_georgiev_p1	Sg5	130	0.381818	0.47795	yes	0.460414	0.905363	0.790447	NA
AAAMVAHR	0.569517	NO	Sg5_20_s3_georgiev_p1	Sg5	130	0.379497	0.47795	yes	-0.120377	0.904311	0.53621	NA
AQAETQHR	0.567546	NO	Sg5_20_s3_georgiev_p1	Sg5	130	0.370952	0.47795	yes	0.719363	0.90326	0.85208	NA
RQAMVAKA	0.567545	NO	Sg5_20_s3_georgiev_p1	Sg5	130	0.370947	0.47795	yes	1.46768	0.902208	0.970724	NA
RQAHLQAA	0.565322	NO	Sg5_20_s3_georgiev_p1	Sg5	130	0.361308	0.47795	yes	1.12738	0.901157	0.924499	NA
[truncated: 5,617 more rows]

## Sheet: Fig1c
Source data for Figure 1c can be found in Supplementary Data S4

## Sheet: Fig1d_Spg
AACombo	PredictedFitness	InTrainingData?	samplenames	sgRNA	Name	Fitness_u	Fitness_n	v_percent	rep	embedding	para	p_ranks	e_ranks
WSREQR	0.812189	YES	SpG_NGAT_20_r1_georgiev_p2	NGAT	NA	73.1546	0.973493	20	r1	georgiev	p2	1	0.982456
VSREQR	0.631291	YES	SpG_NGAT_20_r1_georgiev_p2	NGAT	VRQR	59.367	0.706988	20	r1	georgiev	p2	0.982456	0.929825
ASREQR	0.579288	NO	SpG_NGAT_20_r1_georgiev_p2	NGAT	NA	74.5259	1	20	r1	georgiev	p2	0.964912	1
FSREQR	0.561324	NO	SpG_NGAT_20_r1_georgiev_p2	NGAT	NA	68.0207	0.874258	20	r1	georgiev	p2	0.929825	0.964912
LFRQQR	0.547353	YES	SpG_NGAT_20_r1_georgiev_p2	NGAT	NA	54.5871	0.614594	20	r1	georgiev	p2	0.912281	0.912281
LWRHQK	0.475568	NO	SpG_NGAT_20_r1_georgiev_p2	NGAT	NA	41.7345	0.366162	20	r1	georgiev	p2	0.894737	0.473684
LWRQQK	0.47348	YES	SpG_NGAT_20_r1_georgiev_p2	NGAT	NA	46.9693	0.467348	20	r1	georgiev	p2	0.877193	0.77193
LSREQR	0.470826	NO	SpG_NGAT_20_r1_georgiev_p2	NGAT	NA	66.1266	0.837645	20	r1	georgiev	p2	0.859649	0.947368
LVRQQR	0.470092	NO	SpG_NGAT_20_r1_georgiev_p2	NGAT	NA	29.0596	0.121163	20	r1	georgiev	p2	0.842105	0.0350877
LLRQQR	0.449135	NO	SpG_NGAT_20_r1_georgiev_p2	NGAT	NA	38.7625	0.308715	20	r1	georgiev	p2	0.824561	0.315789
LWRHQR	0.447666	NO	SpG_NGAT_20_r1_georgiev_p2	NGAT	NA	45.7731	0.444226	20	r1	georgiev	p2	0.807018	0.684211
LWRQQR	0.446439	NO	SpG_NGAT_20_r1_georgiev_p2	NGAT	NA	48.557	0.498036	20	r1	georgiev	p2	0.789474	0.842105
LSRQQK	0.433046	NO	SpG_NGAT_20_r1_georgiev_p2	NGAT	NA	37.8309	0.290708	20	r1	georgiev	p2	0.77193	0.210526
LSRHQK	0.432647	NO	SpG_NGAT_20_r1_georgiev_p2	NGAT	NA	37.9522	0.293052	20	r1	georgiev	p2	0.754386	0.22807
LWRVQK	0.423741	NO	SpG_NGAT_20_r1_georgiev_p2	NGAT	NA	44.0004	0.40996	20	r1	georgiev	p2	0.736842	0.596491
LWSHQK	0.419618	YES	SpG_NGAT_20_r1_georgiev_p2	NGAT	NA	46.0641	0.44985	20	r1	georgiev	p2	0.719298	0.736842
LWSQQK	0.415486	NO	SpG_NGAT_20_r1_georgiev_p2	NGAT	NA	49.6676	0.519503	20	r1	georgiev	p2	0.701754	0.859649
LWKHQK	0.408169	NO	SpG_NGAT_20_r1_georgiev_p2	NGAT	NA	43.2208	0.39489	20	r1	georgiev	p2	0.684211	0.54386
LWKQQK	0.407496	NO	SpG_NGAT_20_r1_georgiev_p2	NGAT	NA	46.0244	0.449083	20	r1	georgiev	p2	0.666667	0.701754
LSRQQR	0.407139	NO	SpG_NGAT_20_r1_georgiev_p2	NGAT	NA	50.9024	0.543371	20	r1	georgiev	p2	0.649123	0.894737
LSRHQR	0.405956	YES	SpG_NGAT_20_r1_georgiev_p2	NGAT	NA	43.8321	0.406708	20	r1	georgiev	p2	0.631579	0.578947
LWRVQR	0.39806	NO	SpG_NGAT_20_r1_georgiev_p2	NGAT	NA	41.1577	0.355013	20	r1	georgiev	p2	0.614035	0.421053
LWSHQR	0.390936	NO	SpG_NGAT_20_r1_georgiev_p2	NGAT	NA	47.4048	0.475764	20	r1	georgiev	p2	0.596491	0.807018
LWSQQR	0.388417	NO	SpG_NGAT_20_r1_georgiev_p2	NGAT	NA	50.7709	0.54083	20	r1	georgiev	p2	0.578947	0.877193
LSRVQK	0.384478	NO	SpG_NGAT_20_r1_georgiev_p2	NGAT	NA	34.9073	0.234196	20	r1	georgiev	p2	0.561404	0.140351
LARQQR	0.38126	YES	SpG_NGAT_20_r1_georgiev_p2	NGAT	NA	40.6411	0.345027	20	r1	georgiev	p2	0.54386	0.385965
LWKQQR	0.380328	NO	SpG_NGAT_20_r1_georgiev_p2	NGAT	SpG	46.0405	0.449394	20	r1	georgiev	p2	0.526316	0.719298
LWKHQR	0.379465	NO	SpG_NGAT_20_r1_georgiev_p2	NGAT	NA	48.0781	0.488779	20	r1	georgiev	p2	0.508772	0.824561
LWRSQK	0.378364	NO	SpG_NGAT_20_r1_georgiev_p2	NGAT	NA	47.2688	0.473136	20	r1	georgiev	p2	0.491228	0.789474
LSSHQK	0.375985	NO	SpG_NGAT_20_r1_georgiev_p2	NGAT	NA	34.4981	0.226287	20	r1	georgiev	p2	0.473684	0.122807
LSSQQK	0.374759	NO	SpG_NGAT_20_r1_georgiev_p2	NGAT	NA	41.2988	0.35774	20	r1	georgiev	p2	0.45614	0.438596
LSKQQK	0.366989	NO	SpG_NGAT_20_r1_georgiev_p2	NGAT	NA	46.4779	0.457848	20	r1	georgiev	p2	0.438596	0.754386
LWSVQK	0.366539	YES	SpG_NGAT_20_r1_georgiev_p2	NGAT	NA	41.1386	0.354643	20	r1	georgiev	p2	0.421053	0.403509
LSKHQK	0.364816	NO	SpG_NGAT_20_r1_georgiev_p2	NGAT	NA	37.316	0.280756	20	r1	georgiev	p2	0.403509	0.192982
LSRVQR	0.359874	NO	SpG_NGAT_20_r1_georgiev_p2	NGAT	NA	43.1539	0.393598	20	r1	georgiev	p2	0.385965	0.526316
LWKVQK	0.359328	YES	SpG_NGAT_20_r1_georgiev_p2	NGAT	NA	41.4274	0.360225	20	r1	georgiev	p2	0.368421	0.45614
LWRSQR	0.35239	NO	SpG_NGAT_20_r1_georgiev_p2	NGAT	NA	43.7859	0.405815	20	r1	georgiev	p2	0.350877	0.561404
LSSQQR	0.348376	NO	SpG_NGAT_20_r1_georgiev_p2	NGAT	NA	43.1254	0.393047	20	r1	georgiev	p2	0.333333	0.508772
LSSHQR	0.348112	NO	SpG_NGAT_20_r1_georgiev_p2	NGAT	NA	38.6219	0.305997	20	r1	georgiev	p2	0.315789	0.280702
LWSVQR	0.340437	NO	SpG_NGAT_20_r1_georgiev_p2	NGAT	NA	39.434	0.321694	20	r1	georgiev	p2	0.298246	0.350877
LSKQQR	0.340397	NO	SpG_NGAT_20_r1_georgiev_p2	NGAT	NA	44.1343	0.412548	20	r1	georgiev	p2	0.280702	0.614035
LSKHQR	0.336805	YES	SpG_NGAT_20_r1_georgiev_p2	NGAT	NA	38.7494	0.308461	20	r1	georgiev	p2	0.263158	0.298246
LSRSQK	0.336719	NO	SpG_NGAT_20_r1_georgiev_p2	NGAT	NA	33.6693	0.210266	20	r1	georgiev	p2	0.245614	0.105263
LWKVQR	0.332922	YES	SpG_NGAT_20_r1_georgiev_p2	NGAT	NA	39.6991	0.326818	20	r1	georgiev	p2	0.22807	0.368421
LSSVQK	0.32679	NO	SpG_NGAT_20_r1_georgiev_p2	NGAT	NA	33.3625	0.204337	20	r1	georgiev	p2	0.210526	0.0701754
LSKVQK	0.31967	NO	SpG_NGAT_20_r1_georgiev_p2	NGAT	NA	35.9246	0.253859	20	r1	georgiev	p2	0.192982	0.175439
LWSSQK	0.31961	NO	SpG_NGAT_20_r1_georgiev_p2	NGAT	NA	45.2821	0.434735	20	r1	georgiev	p2	0.175439	0.666667
LWKSQK	0.315184	NO	SpG_NGAT_20_r1_georgiev_p2	NGAT	NA	44.2721	0.415213	20	r1	georgiev	p2	0.157895	0.631579
LSRSQR	0.311861	NO	SpG_NGAT_20_r1_georgiev_p2	NGAT	NA	42.2308	0.375754	20	r1	georgiev	p2	0.140351	0.491228
LSSVQR	0.301331	NO	SpG_NGAT_20_r1_georgiev_p2	NGAT	NA	33.3658	0.2044	20	r1	georgiev	p2	0.122807	0.0877193
LSKVQR	0.293778	NO	SpG_NGAT_20_r1_georgiev_p2	NGAT	NA	38.4456	0.302588	20	r1	georgiev	p2	0.105263	0.245614
LWSSQR	0.293451	NO	SpG_NGAT_20_r1_georgiev_p2	NGAT	NA	39.0278	0.313843	20	r1	georgiev	p2	0.0877193	0.333333
LWKSQR	0.288748	NO	SpG_NGAT_20_r1_georgiev_p2	NGAT	NA	44.3158	0.416056	20	r1	georgiev	p2	0.0701754	0.649123
LSSSQK	0.277576	NO	SpG_NGAT_20_r1_georgiev_p2	NGAT	NA	27.6395	0.093714	20	r1	georgiev	p2	0.0526316	0.0175439
LSKSQK	0.273849	NO	SpG_NGAT_20_r1_georgiev_p2	NGAT	NA	35.6549	0.248647	20	r1	georgiev	p2	0.0350877	0.157895
LSSSQR	0.252166	YES	SpG_NGAT_20_r1_georgiev_p2	NGAT	NA	32.1803	0.181486	20	r1	georgiev	p2	0.0175439	0.0526316
LSKSQR	0.248072	NO	SpG_NGAT_20_r1_georgiev_p2	NGAT	NA	38.5873	0.305329	20	r1	georgiev	p2	0	0.263158
FSREQR	0.75975	YES	SpG_NGAT_20_r2_georgiev_p2	NGAT	NA	68.0207	0.874258	20	r2	georgiev	p2	1	0.964912
VSREQR	0.661874	YES	SpG_NGAT_20_r2_georgiev_p2	NGAT	VRQR	59.367	0.706988	20	r2	georgiev	p2	0.982456	0.929825
WSREQR	0.634558	NO	SpG_NGAT_20_r2_georgiev_p2	NGAT	NA	73.1546	0.973493	20	r2	georgiev	p2	0.964912	0.982456
ASREQR	0.634483	NO	SpG_NGAT_20_r2_georgiev_p2	NGAT	NA	74.5259	1	20	r2	georgiev	p2	0.947368	1
LWRHQR	0.588061	NO	SpG_NGAT_20_r2_georgiev_p2	NGAT	NA	45.7731	0.444226	20	r2	georgiev	p2	0.929825	0.684211
LWRQQR	0.580123	NO	SpG_NGAT_20_r2_georgiev_p2	NGAT	NA	48.557	0.498036	20	r2	georgiev	p2	0.912281	0.842105
LWRHQK	0.570215	NO	SpG_NGAT_20_r2_georgiev_p2	NGAT	NA	41.7345	0.366162	20	r2	georgiev	p2	0.894737	0.473684
LWRQQK	0.564167	NO	SpG_NGAT_20_r2_georgiev_p2	NGAT	NA	46.9693	0.467348	20	r2	georgiev	p2	0.877193	0.77193
LWRVQR	0.512445	NO	SpG_NGAT_20_r2_georgiev_p2	NGAT	NA	41.1577	0.355013	20	r2	georgiev	p2	0.859649	0.421053
LSREQR	0.505936	NO	SpG_NGAT_20_r2_georgiev_p2	NGAT	NA	66.1266	0.837645	20	r2	georgiev	p2	0.824561	0.947368
LLRQQR	0.505053	NO	SpG_NGAT_20_r2_georgiev_p2	NGAT	NA	38.7625	0.308715	20	r2	georgiev	p2	0.807018	0.315789
LWRSQR	0.503808	NO	SpG_NGAT_20_r2_georgiev_p2	NGAT	NA	43.7859	0.405815	20	r2	georgiev	p2	0.789474	0.561404
LWRVQK	0.495859	NO	SpG_NGAT_20_r2_georgiev_p2	NGAT	NA	44.0004	0.40996	20	r2	georgiev	p2	0.77193	0.596491
LFRQQR	0.493184	NO	SpG_NGAT_20_r2_georgiev_p2	NGAT	NA	54.5871	0.614594	20	r2	georgiev	p2	0.754386	0.912281
LWRSQK	0.484108	NO	SpG_NGAT_20_r2_georgiev_p2	NGAT	NA	47.2688	0.473136	20	r2	georgiev	p2	0.736842	0.789474
LWKHQR	0.477024	YES	SpG_NGAT_20_r2_georgiev_p2	NGAT	NA	48.0781	0.488779	20	r2	georgiev	p2	0.719298	0.824561
LWKQQR	0.468956	YES	SpG_NGAT_20_r2_georgiev_p2	NGAT	SpG	46.0405	0.449394	20	r2	georgiev	p2	0.701754	0.719298
LWSHQR	0.466905	YES	SpG_NGAT_20_r2_georgiev_p2	NGAT	NA	47.4048	0.475764	20	r2	georgiev	p2	0.684211	0.807018
LWSQQR	0.463129	NO	SpG_NGAT_20_r2_georgiev_p2	NGAT	NA	50.7709	0.54083	20	r2	georgiev	p2	0.666667	0.877193
LWKHQK	0.458706	NO	SpG_NGAT_20_r2_georgiev_p2	NGAT	NA	43.2208	0.39489	20	r2	georgiev	p2	0.649123	0.54386
LWKQQK	0.452802	NO	SpG_NGAT_20_r2_georgiev_p2	NGAT	NA	46.0244	0.449083	20	r2	georgiev	p2	0.631579	0.701754
LWSHQK	0.448841	NO	SpG_NGAT_20_r2_georgiev_p2	NGAT	NA	46.0641	0.44985	20	r2	georgiev	p2	0.614035	0.736842
LWSQQK	0.447039	YES	SpG_NGAT_20_r2_georgiev_p2	NGAT	NA	49.6676	0.519503	20	r2	georgiev	p2	0.596491	0.859649
LVRQQR	0.438738	NO	SpG_NGAT_20_r2_georgiev_p2	NGAT	NA	29.0596	0.121163	20	r2	georgiev	p2	0.578947	0.0350877
LSRHQR	0.436515	NO	SpG_NGAT_20_r2_georgiev_p2	NGAT	NA	43.8321	0.406708	20	r2	georgiev	p2	0.561404	0.578947
LSRQQR	0.430927	NO	SpG_NGAT_20_r2_georgiev_p2	NGAT	NA	50.9024	0.543371	20	r2	georgiev	p2	0.54386	0.894737
LSRHQK	0.415107	NO	SpG_NGAT_20_r2_georgiev_p2	NGAT	NA	37.9522	0.293052	20	r2	georgiev	p2	0.526316	0.22807
LSRQQK	0.410908	NO	SpG_NGAT_20_r2_georgiev_p2	NGAT	NA	37.8309	0.290708	20	r2	georgiev	p2	0.508772	0.210526
LWKVQR	0.398528	NO	SpG_NGAT_20_r2_georgiev_p2	NGAT	NA	39.6991	0.326818	20	r2	georgiev	p2	0.491228	0.368421
LWKSQR	0.391233	YES	SpG_NGAT_20_r2_georgiev_p2	NGAT	NA	44.3158	0.416056	20	r2	georgiev	p2	0.473684	0.649123
LARQQR	0.389191	YES	SpG_NGAT_20_r2_georgiev_p2	NGAT	NA	40.6411	0.345027	20	r2	georgiev	p2	0.45614	0.385965
LWSVQR	0.388303	NO	SpG_NGAT_20_r2_georgiev_p2	NGAT	NA	39.434	0.321694	20	r2	georgiev	p2	0.438596	0.350877
LWKVQK	0.38108	YES	SpG_NGAT_20_r2_georgiev_p2	NGAT	NA	41.4274	0.360225	20	r2	georgiev	p2	0.421053	0.45614
LWSSQR	0.378499	NO	SpG_NGAT_20_r2_georgiev_p2	NGAT	NA	39.0278	0.313843	20	r2	georgiev	p2	0.403509	0.333333
LWSVQK	0.370636	NO	SpG_NGAT_20_r2_georgiev_p2	NGAT	NA	41.1386	0.354643	20	r2	georgiev	p2	0.385965	0.403509
LWKSQK	0.370602	NO	SpG_NGAT_20_r2_georgiev_p2	NGAT	NA	44.2721	0.415213	20	r2	georgiev	p2	0.368421	0.631579
LSRVQR	0.363959	NO	SpG_NGAT_20_r2_georgiev_p2	NGAT	NA	43.1539	0.393598	20	r2	georgiev	p2	0.350877	0.526316
LWSSQK	0.357807	NO	SpG_NGAT_20_r2_georgiev_p2	NGAT	NA	45.2821	0.434735	20	r2	georgiev	p2	0.333333	0.666667
LSRSQR	0.352538	YES	SpG_NGAT_20_r2_georgiev_p2	NGAT	NA	42.2308	0.375754	20	r2	georgiev	p2	0.315789	0.491228
LSRVQK	0.344021	NO	SpG_NGAT_20_r2_georgiev_p2	NGAT	NA	34.9073	0.234196	20	r2	georgiev	p2	0.298246	0.140351
LSRSQK	0.329556	NO	SpG_NGAT_20_r2_georgiev_p2	NGAT	NA	33.6693	0.210266	20	r2	georgiev	p2	0.280702	0.105263
LSKHQR	0.319572	NO	SpG_NGAT_20_r2_georgiev_p2	NGAT	NA	38.7494	0.308461	20	r2	georgiev	p2	0.263158	0.298246
LSKQQR	0.314014	NO	SpG_NGAT_20_r2_georgiev_p2	NGAT	NA	44.1343	0.412548	20	r2	georgiev	p2	0.245614	0.614035
LSSHQR	0.301925	NO	SpG_NGAT_20_r2_georgiev_p2	NGAT	NA	38.6219	0.305997	20	r2	georgiev	p2	0.22807	0.280702
LSSQQR	0.298377	NO	SpG_NGAT_20_r2_georgiev_p2	NGAT	NA	43.1254	0.393047	20	r2	georgiev	p2	0.210526	0.508772
LSKHQK	0.297351	NO	SpG_NGAT_20_r2_georgiev_p2	NGAT	NA	37.316	0.280756	20	r2	georgiev	p2	0.192982	0.192982
LSKQQK	0.293371	NO	SpG_NGAT_20_r2_georgiev_p2	NGAT	NA	46.4779	0.457848	20	r2	georgiev	p2	0.175439	0.754386
LSSHQK	0.278727	NO	SpG_NGAT_20_r2_georgiev_p2	NGAT	NA	34.4981	0.226287	20	r2	georgiev	p2	0.157895	0.122807
LSSQQK	0.276621	NO	SpG_NGAT_20_r2_georgiev_p2	NGAT	NA	41.2988	0.35774	20	r2	georgiev	p2	0.140351	0.438596
LSKVQR	0.244964	NO	SpG_NGAT_20_r2_georgiev_p2	NGAT	NA	38.4456	0.302588	20	r2	georgiev	p2	0.122807	0.245614
LSKSQR	0.234128	NO	SpG_NGAT_20_r2_georgiev_p2	NGAT	NA	38.5873	0.305329	20	r2	georgiev	p2	0.105263	0.263158
LSSVQR	0.226613	YES	SpG_NGAT_20_r2_georgiev_p2	NGAT	NA	33.3658	0.2044	20	r2	georgiev	p2	0.0877193	0.0877193
LSKVQK	0.224002	NO	SpG_NGAT_20_r2_georgiev_p2	NGAT	NA	35.9246	0.253859	20	r2	georgiev	p2	0.0701754	0.175439
LSSSQR	0.212645	NO	SpG_NGAT_20_r2_georgiev_p2	NGAT	NA	32.1803	0.181486	20	r2	georgiev	p2	0.0526316	0.0526316
LSKSQK	0.209941	NO	SpG_NGAT_20_r2_georgiev_p2	NGAT	NA	35.6549	0.248647	20	r2	georgiev	p2	0.0350877	0.157895
LSSVQK	0.204119	NO	SpG_NGAT_20_r2_georgiev_p2	NGAT	NA	33.3625	0.204337	20	r2	georgiev	p2	0.0175439	0.0701754
LSSSQK	0.187078	YES	SpG_NGAT_20_r2_georgiev_p2	NGAT	NA	27.6395	0.093714	20	r2	georgiev	p2	0	0.0175439
LWSQQK	0.418208	NO	SpG_NGAT_20_r3_georgiev_p2	NGAT	NA	49.6676	0.519503	20	r3	georgiev	p2	1	0.859649
LWKQQK	0.417679	YES	SpG_NGAT_20_r3_georgiev_p2	NGAT	NA	46.0244	0.449083	20	r3	georgiev	p2	0.982456	0.701754
LWRQQK	0.41715	YES	SpG_NGAT_20_r3_georgiev_p2	NGAT	NA	46.9693	0.467348	20	r3	georgiev	p2	0.964912	0.77193
LWSQQR	0.416743	NO	SpG_NGAT_20_r3_georgiev_p2	NGAT	NA	50.7709	0.54083	20	r3	georgiev	p2	0.947368	0.877193
LWKQQR	0.416434	NO	SpG_NGAT_20_r3_georgiev_p2	NGAT	SpG	46.0405	0.449394	20	r3	georgiev	p2	0.929825	0.719298
LWRQQR	0.416346	NO	SpG_NGAT_20_r3_georgiev_p2	NGAT	NA	48.557	0.498036	20	r3	georgiev	p2	0.912281	0.842105
LWSHQK	0.407215	NO	SpG_NGAT_20_r3_georgiev_p2	NGAT	NA	46.0641	0.44985	20	r3	georgiev	p2	0.894737	0.736842
LWKHQK	0.407038	NO	SpG_NGAT_20_r3_georgiev_p2	NGAT	NA	43.2208	0.39489	20	r3	georgiev	p2	0.877193	0.54386
LWKHQR	0.406264	NO	SpG_NGAT_20_r3_georgiev_p2	NGAT	NA	48.0781	0.488779	20	r3	georgiev	p2	0.859649	0.824561
LWSHQR	0.406222	NO	SpG_NGAT_20_r3_georgiev_p2	NGAT	NA	47.4048	0.475764	20	r3	georgiev	p2	0.842105	0.807018
LWRHQK	0.405597	NO	SpG_NGAT_20_r3_georgiev_p2	NGAT	NA	41.7345	0.366162	20	r3	georgiev	p2	0.824561	0.473684
LWRHQR	0.40542	NO	SpG_NGAT_20_r3_georgiev_p2	NGAT	NA	45.7731	0.444226	20	r3	georgiev	p2	0.807018	0.684211
LWKSQK	0.404574	YES	SpG_NGAT_20_r3_georgiev_p2	NGAT	NA	44.2721	0.415213	20	r3	georgiev	p2	0.789474	0.631579
LWSSQK	0.404429	NO	SpG_NGAT_20_r3_georgiev_p2	NGAT	NA	45.2821	0.434735	20	r3	georgiev	p2	0.77193	0.666667
LWKSQR	0.403546	NO	SpG_NGAT_20_r3_georgiev_p2	NGAT	NA	44.3158	0.416056	20	r3	georgiev	p2	0.754386	0.649123
LWSSQR	0.40314	NO	SpG_NGAT_20_r3_georgiev_p2	NGAT	NA	39.0278	0.313843	20	r3	georgiev	p2	0.736842	0.333333
LWRSQK	0.402491	NO	SpG_NGAT_20_r3_georgiev_p2	NGAT	NA	47.2688	0.473136	20	r3	georgiev	p2	0.719298	0.789474
LWRSQR	0.402115	YES	SpG_NGAT_20_r3_georgiev_p2	NGAT	NA	43.7859	0.405815	20	r3	georgiev	p2	0.701754	0.561404
LWKVQK	0.397626	NO	SpG_NGAT_20_r3_georgiev_p2	NGAT	NA	41.4274	0.360225	20	r3	georgiev	p2	0.684211	0.45614
LWSVQK	0.39741	NO	SpG_NGAT_20_r3_georgiev_p2	NGAT	NA	41.1386	0.354643	20	r3	georgiev	p2	0.666667	0.403509
LWKVQR	0.396703	NO	SpG_NGAT_20_r3_georgiev_p2	NGAT	NA	39.6991	0.326818	20	r3	georgiev	p2	0.649123	0.368421
LWSVQR	0.39632	NO	SpG_NGAT_20_r3_georgiev_p2	NGAT	NA	39.434	0.321694	20	r3	georgiev	p2	0.631579	0.350877
LWRVQK	0.395752	YES	SpG_NGAT_20_r3_georgiev_p2	NGAT	NA	44.0004	0.40996	20	r3	georgiev	p2	0.614035	0.596491
LWRVQR	0.395349	NO	SpG_NGAT_20_r3_georgiev_p2	NGAT	NA	41.1577	0.355013	20	r3	georgiev	p2	0.596491	0.421053
LFRQQR	0.365515	NO	SpG_NGAT_20_r3_georgiev_p2	NGAT	NA	54.5871	0.614594	20	r3	georgiev	p2	0.578947	0.912281
LVRQQR	0.358179	NO	SpG_NGAT_20_r3_georgiev_p2	NGAT	NA	29.0596	0.121163	20	r3	georgiev	p2	0.561404	0.0350877
LARQQR	0.350542	YES	SpG_NGAT_20_r3_georgiev_p2	NGAT	NA	40.6411	0.345027	20	r3	georgiev	p2	0.54386	0.385965
LLRQQR	0.338714	YES	SpG_NGAT_20_r3_georgiev_p2	NGAT	NA	38.7625	0.308715	20	r3	georgiev	p2	0.526316	0.315789
LSSQQR	0.332801	NO	SpG_NGAT_20_r3_georgiev_p2	NGAT	NA	43.1254	0.393047	20	r3	georgiev	p2	0.508772	0.508772
LSKQQR	0.331024	NO	SpG_NGAT_20_r3_georgiev_p2	NGAT	NA	44.1343	0.412548	20	r3	georgiev	p2	0.491228	0.614035
LSRQQR	0.330639	NO	SpG_NGAT_20_r3_georgiev_p2	NGAT	NA	50.9024	0.543371	20	r3	georgiev	p2	0.473684	0.894737
LSSQQK	0.327702	YES	SpG_NGAT_20_r3_georgiev_p2	NGAT	NA	41.2988	0.35774	20	r3	georgiev	p2	0.45614	0.438596
VSREQR	0.326859	NO	SpG_NGAT_20_r3_georgiev_p2	NGAT	VRQR	59.367	0.706988	20	r3	georgiev	p2	0.368421	0.929825
WSREQR	0.326859	NO	SpG_NGAT_20_r3_georgiev_p2	NGAT	NA	73.1546	0.973493	20	r3	georgiev	p2	0.368421	0.982456
FSREQR	0.326859	NO	SpG_NGAT_20_r3_georgiev_p2	NGAT	NA	68.0207	0.874258	20	r3	georgiev	p2	0.368421	0.964912
LSREQR	0.326859	NO	SpG_NGAT_20_r3_georgiev_p2	NGAT	NA	66.1266	0.837645	20	r3	georgiev	p2	0.368421	0.947368
ASREQR	0.326859	NO	SpG_NGAT_20_r3_georgiev_p2	NGAT	NA	74.5259	1	20	r3	georgiev	p2	0.368421	1
LSSSQR	0.325257	NO	SpG_NGAT_20_r3_georgiev_p2	NGAT	NA	32.1803	0.181486	20	r3	georgiev	p2	0.333333	0.0526316
LSKQQK	0.325202	NO	SpG_NGAT_20_r3_georgiev_p2	NGAT	NA	46.4779	0.457848	20	r3	georgiev	p2	0.315789	0.754386
LSSHQR	0.324398	NO	SpG_NGAT_20_r3_georgiev_p2	NGAT	NA	38.6219	0.305997	20	r3	georgiev	p2	0.298246	0.280702
LSKSQR	0.324261	NO	SpG_NGAT_20_r3_georgiev_p2	NGAT	NA	38.5873	0.305329	20	r3	georgiev	p2	0.280702	0.263158
LSRSQR	0.324201	YES	SpG_NGAT_20_r3_georgiev_p2	NGAT	NA	42.2308	0.375754	20	r3	georgiev	p2	0.263158	0.491228
LSKHQR	0.322682	YES	SpG_NGAT_20_r3_georgiev_p2	NGAT	NA	38.7494	0.308461	20	r3	georgiev	p2	0.245614	0.298246
LSRHQR	0.322466	NO	SpG_NGAT_20_r3_georgiev_p2	NGAT	NA	43.8321	0.406708	20	r3	georgiev	p2	0.22807	0.578947
LSRQQK	0.321779	NO	SpG_NGAT_20_r3_georgiev_p2	NGAT	NA	37.8309	0.290708	20	r3	georgiev	p2	0.210526	0.210526
LSSHQK	0.317447	NO	SpG_NGAT_20_r3_georgiev_p2	NGAT	NA	34.4981	0.226287	20	r3	georgiev	p2	0.192982	0.122807
LSKHQK	0.315147	NO	SpG_NGAT_20_r3_georgiev_p2	NGAT	NA	37.316	0.280756	20	r3	georgiev	p2	0.175439	0.192982
LSSSQK	0.314374	NO	SpG_NGAT_20_r3_georgiev_p2	NGAT	NA	27.6395	0.093714	20	r3	georgiev	p2	0.157895	0.0175439
LSSVQR	0.313739	NO	SpG_NGAT_20_r3_georgiev_p2	NGAT	NA	33.3658	0.2044	20	r3	georgiev	p2	0.140351	0.0877193
LSKVQR	0.313053	NO	SpG_NGAT_20_r3_georgiev_p2	NGAT	NA	38.4456	0.302588	20	r3	georgiev	p2	0.122807	0.245614
LSKSQK	0.312586	NO	SpG_NGAT_20_r3_georgiev_p2	NGAT	NA	35.6549	0.248647	20	r3	georgiev	p2	0.105263	0.157895
LSRVQR	0.312296	NO	SpG_NGAT_20_r3_georgiev_p2	NGAT	NA	43.1539	0.393598	20	r3	georgiev	p2	0.0877193	0.526316
LSRHQK	0.311518	NO	SpG_NGAT_20_r3_georgiev_p2	NGAT	NA	37.9522	0.293052	20	r3	georgiev	p2	0.0701754	0.22807
LSRSQK	0.308926	YES	SpG_NGAT_20_r3_georgiev_p2	NGAT	NA	33.6693	0.210266	20	r3	georgiev	p2	0.0526316	0.105263
LSSVQK	0.305893	NO	SpG_NGAT_20_r3_georgiev_p2	NGAT	NA	33.3625	0.204337	20	r3	georgiev	p2	0.0350877	0.0701754
LSKVQK	0.304865	NO	SpG_NGAT_20_r3_georgiev_p2	NGAT	NA	35.9246	0.253859	20	r3	georgiev	p2	0.0175439	0.175439
LSRVQK	0.301011	YES	SpG_NGAT_20_r3_georgiev_p2	NGAT	NA	34.9073	0.234196	20	r3	georgiev	p2	0	0.140351
LFRQQR	0.669504	YES	SpG_NGCC_20_r1_georgiev_p2	NGCC	NA	34.5039	0.758697	20	r1	georgiev	p2	1	0.912281
LSRHQR	0.580989	YES	SpG_NGCC_20_r1_georgiev_p2	NGCC	NA	29.1971	0.639673	20	r1	georgiev	p2	0.982456	0.842105
LVRQQR	0.57284	NO	SpG_NGCC_20_r1_georgiev_p2	NGCC	NA	2.22795	0.0347971	20	r1	georgiev	p2	0.964912	0.263158
LSRHQK	0.570156	NO	SpG_NGCC_20_r1_georgiev_p2	NGCC	NA	3.36762	0.0603582	20	r1	georgiev	p2	0.947368	0.368421
LLRQQR	0.565011	NO	SpG_NGCC_20_r1_georgiev_p2	NGCC	NA	1.80121	0.025226	20	r1	georgiev	p2	0.929825	0.192982
LARQQR	0.545378	YES	SpG_NGCC_20_r1_georgiev_p2	NGCC	NA	25.5256	0.557326	20	r1	georgiev	p2	0.912281	0.789474
LSKHQR	0.541597	YES	SpG_NGCC_20_r1_georgiev_p2	NGCC	NA	25.7747	0.562913	20	r1	georgiev	p2	0.894737	0.807018
LWRHQR	0.541559	NO	SpG_NGCC_20_r1_georgiev_p2	NGCC	NA	37.1941	0.819034	20	r1	georgiev	p2	0.877193	0.947368
LSRQQR	0.533379	NO	SpG_NGCC_20_r1_georgiev_p2	NGCC	NA	19.9091	0.431357	20	r1	georgiev	p2	0.859649	0.684211
LSKHQK	0.530156	NO	SpG_NGCC_20_r1_georgiev_p2	NGCC	NA	3.81526	0.0703979	20	r1	georgiev	p2	0.842105	0.385965
LWRHQK	0.528571	NO	SpG_NGCC_20_r1_georgiev_p2	NGCC	NA	21.0741	0.457487	20	r1	georgiev	p2	0.824561	0.719298
LSRQQK	0.521459	NO	SpG_NGCC_20_r1_georgiev_p2	NGCC	NA	2.18048	0.0337323	20	r1	georgiev	p2	0.807018	0.245614
LWKHQR	0.504213	NO	SpG_NGCC_20_r1_georgiev_p2	NGCC	NA	40.3072	0.888854	20	r1	georgiev	p2	0.789474	0.982456
LSKQQR	0.495698	NO	SpG_NGCC_20_r1_georgiev_p2	NGCC	NA	20.084	0.435281	20	r1	georgiev	p2	0.77193	0.701754
LWRQQR	0.495242	NO	SpG_NGCC_20_r1_georgiev_p2	NGCC	NA	45.2628	1	20	r1	georgiev	p2	0.754386	1
LWKHQK	0.490618	NO	SpG_NGCC_20_r1_georgiev_p2	NGCC	NA	26.5425	0.580134	20	r1	georgiev	p2	0.736842	0.824561
LSKQQK	0.48291	NO	SpG_NGCC_20_r1_georgiev_p2	NGCC	NA	3.33816	0.0596973	20	r1	georgiev	p2	0.719298	0.350877
LWRQQK	0.481167	YES	SpG_NGCC_20_r1_georgiev_p2	NGCC	NA	21.3153	0.462896	20	r1	georgiev	p2	0.701754	0.736842
LSSHQR	0.479597	NO	SpG_NGCC_20_r1_georgiev_p2	NGCC	NA	17.1621	0.369746	20	r1	georgiev	p2	0.684211	0.596491
LSSHQK	0.468584	NO	SpG_NGCC_20_r1_georgiev_p2	NGCC	NA	2.47198	0.0402703	20	r1	georgiev	p2	0.666667	0.280702
LWKQQR	0.458584	NO	SpG_NGCC_20_r1_georgiev_p2	NGCC	SpG	38.6355	0.851361	20	r1	georgiev	p2	0.649123	0.964912
LWKQQK	0.443641	NO	SpG_NGCC_20_r1_georgiev_p2	NGCC	NA	22.8118	0.496461	20	r1	georgiev	p2	0.631579	0.754386
LWSHQR	0.439926	NO	SpG_NGCC_20_r1_georgiev_p2	NGCC	NA	36.8475	0.811258	20	r1	georgiev	p2	0.614035	0.929825
LSSQQR	0.431851	NO	SpG_NGCC_20_r1_georgiev_p2	NGCC	NA	9.39271	0.195491	20	r1	georgiev	p2	0.596491	0.45614
LWSHQK	0.426758	YES	SpG_NGCC_20_r1_georgiev_p2	NGCC	NA	19.5395	0.423068	20	r1	georgiev	p2	0.578947	0.666667
LSSQQK	0.419491	NO	SpG_NGCC_20_r1_georgiev_p2	NGCC	NA	1.79487	0.0250837	20	r1	georgiev	p2	0.561404	0.175439
LWSQQR	0.393474	NO	SpG_NGCC_20_r1_georgiev_p2	NGCC	NA	32.5169	0.71413	20	r1	georgiev	p2	0.54386	0.894737
LWSQQK	0.378959	NO	SpG_NGCC_20_r1_georgiev_p2	NGCC	NA	18.2103	0.393255	20	r1	georgiev	p2	0.526316	0.614035
LSRSQK	0.308147	NO	SpG_NGCC_20_r1_georgiev_p2	NGCC	NA	1.7691	0.0245059	20	r1	georgiev	p2	0.508772	0.157895
LSRSQR	0.307861	NO	SpG_NGCC_20_r1_georgiev_p2	NGCC	NA	14.7084	0.314714	20	r1	georgiev	p2	0.491228	0.578947
LSRVQK	0.302238	NO	SpG_NGCC_20_r1_georgiev_p2	NGCC	NA	1.25981	0.0130831	20	r1	georgiev	p2	0.473684	0.0526316
LSRVQR	0.298538	NO	SpG_NGCC_20_r1_georgiev_p2	NGCC	NA	2.47547	0.0403487	20	r1	georgiev	p2	0.45614	0.298246
LSREQR	0.297938	NO	SpG_NGCC_20_r1_georgiev_p2	NGCC	NA	1.99895	0.029661	20	r1	georgiev	p2	0.438596	0.210526
LSKSQR	0.289366	NO	SpG_NGCC_20_r1_georgiev_p2	NGCC	NA	11.6109	0.245243	20	r1	georgiev	p2	0.421053	0.491228
LSKSQK	0.28842	NO	SpG_NGCC_20_r1_georgiev_p2	NGCC	NA	2.62184	0.0436313	20	r1	georgiev	p2	0.403509	0.315789
LSKVQK	0.287588	NO	SpG_NGCC_20_r1_georgiev_p2	NGCC	NA	1.64275	0.021672	20	r1	georgiev	p2	0.385965	0.140351
LSKVQR	0.283947	NO	SpG_NGCC_20_r1_georgiev_p2	NGCC	NA	2.64686	0.0441926	20	r1	georgiev	p2	0.368421	0.333333
LWRSQK	0.283101	NO	SpG_NGCC_20_r1_georgiev_p2	NGCC	NA	18.3096	0.395484	20	r1	georgiev	p2	0.350877	0.631579
LWRSQR	0.282312	NO	SpG_NGCC_20_r1_georgiev_p2	NGCC	NA	30.2797	0.663954	20	r1	georgiev	p2	0.333333	0.859649
LWRVQK	0.27845	NO	SpG_NGCC_20_r1_georgiev_p2	NGCC	NA	10.0282	0.209745	20	r1	georgiev	p2	0.315789	0.473684
LWRVQR	0.274878	NO	SpG_NGCC_20_r1_georgiev_p2	NGCC	NA	12.8384	0.272772	20	r1	georgiev	p2	0.298246	0.526316
LWKVQK	0.264997	YES	SpG_NGCC_20_r1_georgiev_p2	NGCC	NA	13.318	0.283529	20	r1	georgiev	p2	0.280702	0.561404
LWKSQR	0.264133	NO	SpG_NGCC_20_r1_georgiev_p2	NGCC	NA	30.5422	0.669842	20	r1	georgiev	p2	0.263158	0.877193
LWKSQK	0.263689	NO	SpG_NGCC_20_r1_georgiev_p2	NGCC	NA	19.407	0.420096	20	r1	georgiev	p2	0.245614	0.649123
LWKVQR	0.261232	YES	SpG_NGCC_20_r1_georgiev_p2	NGCC	NA	11.6381	0.245852	20	r1	georgiev	p2	0.22807	0.508772
ASREQR	0.24201	NO	SpG_NGCC_20_r1_georgiev_p2	NGCC	NA	0.815793	0.00312462	20	r1	georgiev	p2	0.210526	0.0175439
FSREQR	0.23771	NO	SpG_NGCC_20_r1_georgiev_p2	NGCC	NA	1.62225	0.0212122	20	r1	georgiev	p2	0.192982	0.122807
LSSSQR	0.218745	YES	SpG_NGCC_20_r1_georgiev_p2	NGCC	NA	6.10718	0.121802	20	r1	georgiev	p2	0.175439	0.403509
LSSSQK	0.217487	NO	SpG_NGCC_20_r1_georgiev_p2	NGCC	NA	1.4198	0.0166715	20	r1	georgiev	p2	0.157895	0.0701754
LSSVQK	0.216223	NO	SpG_NGCC_20_r1_georgiev_p2	NGCC	NA	1.51965	0.018911	20	r1	georgiev	p2	0.140351	0.0877193
LSSVQR	0.214149	NO	SpG_NGCC_20_r1_georgiev_p2	NGCC	NA	1.55136	0.0196222	20	r1	georgiev	p2	0.122807	0.105263
LWSSQR	0.192798	NO	SpG_NGCC_20_r1_georgiev_p2	NGCC	NA	23.5074	0.512061	20	r1	georgiev	p2	0.105263	0.77193
LWSSQK	0.192043	NO	SpG_NGCC_20_r1_georgiev_p2	NGCC	NA	12.9195	0.274592	20	r1	georgiev	p2	0.0877193	0.54386
LWSVQK	0.191156	YES	SpG_NGCC_20_r1_georgiev_p2	NGCC	NA	7.42311	0.151316	20	r1	georgiev	p2	0.0701754	0.421053
LWSVQR	0.18921	NO	SpG_NGCC_20_r1_georgiev_p2	NGCC	NA	7.85913	0.161096	20	r1	georgiev	p2	0.0526316	0.438596
WSREQR	0.110058	YES	SpG_NGCC_20_r1_georgiev_p2	NGCC	NA	2.10456	0.0320297	20	r1	georgiev	p2	0.0175439	0.22807
VSREQR	0.0964309	YES	SpG_NGCC_20_r1_georgiev_p2	NGCC	VRQR	1.08002	0.00905073	20	r1	georgiev	p2	0	0.0350877
LWKHQR	0.854445	YES	SpG_NGCC_20_r2_georgiev_p2	NGCC	NA	40.3072	0.888854	20	r2	georgiev	p2	1	0.982456
LWKQQR	0.771402	YES	SpG_NGCC_20_r2_georgiev_p2	NGCC	SpG	38.6355	0.851361	20	r2	georgiev	p2	0.982456	0.964912
LWRHQR	0.759684	NO	SpG_NGCC_20_r2_georgiev_p2	NGCC	NA	37.1941	0.819034	20	r2	georgiev	p2	0.964912	0.947368
LWSHQR	0.737063	YES	SpG_NGCC_20_r2_georgiev_p2	NGCC	NA	36.8475	0.811258	20	r2	georgiev	p2	0.947368	0.929825
LWRQQR	0.677259	NO	SpG_NGCC_20_r2_georgiev_p2	NGCC	NA	45.2628	1	20	r2	georgiev	p2	0.929825	1
LWKSQR	0.661318	YES	SpG_NGCC_20_r2_georgiev_p2	NGCC	NA	30.5422	0.669842	20	r2	georgiev	p2	0.912281	0.877193
LWSQQR	0.655529	NO	SpG_NGCC_20_r2_georgiev_p2	NGCC	NA	32.5169	0.71413	20	r2	georgiev	p2	0.894737	0.894737
LWKHQK	0.652803	NO	SpG_NGCC_20_r2_georgiev_p2	NGCC	NA	26.5425	0.580134	20	r2	georgiev	p2	0.877193	0.824561
LLRQQR	0.588888	NO	SpG_NGCC_20_r2_georgiev_p2	NGCC	NA	1.80121	0.025226	20	r2	georgiev	p2	0.859649	0.192982
LWRSQR	0.58077	NO	SpG_NGCC_20_r2_georgiev_p2	NGCC	NA	30.2797	0.663954	20	r2	georgiev	p2	0.842105	0.859649
LWKQQK	0.569056	NO	SpG_NGCC_20_r2_georgiev_p2	NGCC	NA	22.8118	0.496461	20	r2	georgiev	p2	0.824561	0.754386
LWRHQK	0.563587	NO	SpG_NGCC_20_r2_georgiev_p2	NGCC	NA	21.0741	0.457487	20	r2	georgiev	p2	0.807018	0.719298
LVRQQR	0.552199	NO	SpG_NGCC_20_r2_georgiev_p2	NGCC	NA	2.22795	0.0347971	20	r2	georgiev	p2	0.789474	0.263158
LARQQR	0.551693	YES	SpG_NGCC_20_r2_georgiev_p2	NGCC	NA	25.5256	0.557326	20	r2	georgiev	p2	0.77193	0.789474
LFRQQR	0.548917	NO	SpG_NGCC_20_r2_georgiev_p2	NGCC	NA	34.5039	0.758697	20	r2	georgiev	p2	0.754386	0.912281
LWSSQR	0.548173	NO	SpG_NGCC_20_r2_georgiev_p2	NGCC	NA	23.5074	0.512061	20	r2	georgiev	p2	0.736842	0.77193
LWKVQR	0.54498	NO	SpG_NGCC_20_r2_georgiev_p2	NGCC	NA	11.6381	0.245852	20	r2	georgiev	p2	0.719298	0.508772
LWSHQK	0.538245	NO	SpG_NGCC_20_r2_georgiev_p2	NGCC	NA	19.5395	0.423068	20	r2	georgiev	p2	0.701754	0.666667
LSKHQR	0.536985	NO	SpG_NGCC_20_r2_georgiev_p2	NGCC	NA	25.7747	0.562913	20	r2	georgiev	p2	0.684211	0.807018
LWRQQK	0.480512	NO	SpG_NGCC_20_r2_georgiev_p2	NGCC	NA	21.3153	0.462896	20	r2	georgiev	p2	0.666667	0.736842
LWKSQK	0.469065	NO	SpG_NGCC_20_r2_georgiev_p2	NGCC	NA	19.407	0.420096	20	r2	georgiev	p2	0.649123	0.649123
LWRVQR	0.462655	NO	SpG_NGCC_20_r2_georgiev_p2	NGCC	NA	12.8384	0.272772	20	r2	georgiev	p2	0.631579	0.526316
LWSQQK	0.45552	YES	SpG_NGCC_20_r2_georgiev_p2	NGCC	NA	18.2103	0.393255	20	r2	georgiev	p2	0.614035	0.614035
LSKQQR	0.454723	NO	SpG_NGCC_20_r2_georgiev_p2	NGCC	NA	20.084	0.435281	20	r2	georgiev	p2	0.596491	0.701754
LSRHQR	0.449169	NO	SpG_NGCC_20_r2_georgiev_p2	NGCC	NA	29.1971	0.639673	20	r2	georgiev	p2	0.578947	0.842105
LWSVQR	0.432572	NO	SpG_NGCC_20_r2_georgiev_p2	NGCC	NA	7.85913	0.161096	20	r2	georgiev	p2	0.561404	0.438596
LSSHQR	0.419515	NO	SpG_NGCC_20_r2_georgiev_p2	NGCC	NA	17.1621	0.369746	20	r2	georgiev	p2	0.54386	0.596491
LWRSQK	0.392249	NO	SpG_NGCC_20_r2_georgiev_p2	NGCC	NA	18.3096	0.395484	20	r2	georgiev	p2	0.526316	0.631579
LSRQQR	0.368823	NO	SpG_NGCC_20_r2_georgiev_p2	NGCC	NA	19.9091	0.431357	20	r2	georgiev	p2	0.508772	0.684211
LSKSQR	0.36078	NO	SpG_NGCC_20_r2_georgiev_p2	NGCC	NA	11.6109	0.245243	20	r2	georgiev	p2	0.491228	0.491228
LSKHQK	0.35856	NO	SpG_NGCC_20_r2_georgiev_p2	NGCC	NA	3.81526	0.0703979	20	r2	georgiev	p2	0.473684	0.385965
LWSSQK	0.357752	NO	SpG_NGCC_20_r2_georgiev_p2	NGCC	NA	12.9195	0.274592	20	r2	georgiev	p2	0.45614	0.54386
LWKVQK	0.353855	YES	SpG_NGCC_20_r2_georgiev_p2	NGCC	NA	13.318	0.283529	20	r2	georgiev	p2	0.438596	0.561404
LSSQQR	0.338648	NO	SpG_NGCC_20_r2_georgiev_p2	NGCC	NA	9.39271	0.195491	20	r2	georgiev	p2	0.421053	0.45614
LSRSQR	0.285497	YES	SpG_NGCC_20_r2_georgiev_p2	NGCC	NA	14.7084	0.314714	20	r2	georgiev	p2	0.403509	0.578947
LSKQQK	0.277311	NO	SpG_NGCC_20_r2_georgiev_p2	NGCC	NA	3.33816	0.0596973	20	r2	georgiev	p2	0.385965	0.350877
LWRVQK	0.276513	NO	SpG_NGCC_20_r2_georgiev_p2	NGCC	NA	10.0282	0.209745	20	r2	georgiev	p2	0.368421	0.473684
LSRHQK	0.274048	NO	SpG_NGCC_20_r2_georgiev_p2	NGCC	NA	3.36762	0.0603582	20	r2	georgiev	p2	0.350877	0.368421
LWSVQK	0.244881	NO	SpG_NGCC_20_r2_georgiev_p2	NGCC	NA	7.42311	0.151316	20	r2	georgiev	p2	0.333333	0.421053
LSSHQK	0.241681	NO	SpG_NGCC_20_r2_georgiev_p2	NGCC	NA	2.47198	0.0402703	20	r2	georgiev	p2	0.315789	0.280702
LSSSQR	0.241262	NO	SpG_NGCC_20_r2_georgiev_p2	NGCC	NA	6.10718	0.121802	20	r2	georgiev	p2	0.298246	0.403509
LSKVQR	0.23218	NO	SpG_NGCC_20_r2_georgiev_p2	NGCC	NA	2.64686	0.0441926	20	r2	georgiev	p2	0.280702	0.333333
LSREQR	0.213206	NO	SpG_NGCC_20_r2_georgiev_p2	NGCC	NA	1.99895	0.029661	20	r2	georgiev	p2	0.263158	0.210526
LSRQQK	0.194624	NO	SpG_NGCC_20_r2_georgiev_p2	NGCC	NA	2.18048	0.0337323	20	r2	georgiev	p2	0.245614	0.245614
LSKSQK	0.185332	NO	SpG_NGCC_20_r2_georgiev_p2	NGCC	NA	2.62184	0.0436313	20	r2	georgiev	p2	0.22807	0.315789
WSREQR	0.166561	NO	SpG_NGCC_20_r2_georgiev_p2	NGCC	NA	2.10456	0.0320297	20	r2	georgiev	p2	0.210526	0.22807
LSSQQK	0.161631	NO	SpG_NGCC_20_r2_georgiev_p2	NGCC	NA	1.79487	0.0250837	20	r2	georgiev	p2	0.192982	0.175439
ASREQR	0.160562	NO	SpG_NGCC_20_r2_georgiev_p2	NGCC	NA	0.815793	0.00312462	20	r2	georgiev	p2	0.175439	0.0175439
LSRVQR	0.155754	NO	SpG_NGCC_20_r2_georgiev_p2	NGCC	NA	2.47547	0.0403487	20	r2	georgiev	p2	0.140351	0.298246
LSSVQR	0.117524	YES	SpG_NGCC_20_r2_georgiev_p2	NGCC	NA	1.55136	0.0196222	20	r2	georgiev	p2	0.122807	0.105263
LSRSQK	0.112218	NO	SpG_NGCC_20_r2_georgiev_p2	NGCC	NA	1.7691	0.0245059	20	r2	georgiev	p2	0.105263	0.157895
FSREQR	0.0826546	YES	SpG_NGCC_20_r2_georgiev_p2	NGCC	NA	1.62225	0.0212122	20	r2	georgiev	p2	0.0877193	0.122807
VSREQR	0.0826165	YES	SpG_NGCC_20_r2_georgiev_p2	NGCC	VRQR	1.08002	0.00905073	20	r2	georgiev	p2	0.0701754	0.0350877
LSSSQK	0.0662575	YES	SpG_NGCC_20_r2_georgiev_p2	NGCC	NA	1.4198	0.0166715	20	r2	georgiev	p2	0.0526316	0.0701754
LSKVQK	0.0655387	NO	SpG_NGCC_20_r2_georgiev_p2	NGCC	NA	1.64275	0.021672	20	r2	georgiev	p2	0.0350877	0.140351
LSRVQK	-0.00797635	NO	SpG_NGCC_20_r2_georgiev_p2	NGCC	NA	1.25981	0.0130831	20	r2	georgiev	p2	0.0175439	0.0526316
LSSVQK	-0.0477562	NO	SpG_NGCC_20_r2_georgiev_p2	NGCC	NA	1.51965	0.018911	20	r2	georgiev	p2	0	0.0877193
LWKHQR	0.687043	NO	SpG_NGCC_20_r3_georgiev_p2	NGCC	NA	40.3072	0.888854	20	r3	georgiev	p2	1	0.982456
LWKQQR	0.663651	NO	SpG_NGCC_20_r3_georgiev_p2	NGCC	SpG	38.6355	0.851361	20	r3	georgiev	p2	0.982456	0.964912
LWRHQR	0.625849	NO	SpG_NGCC_20_r3_georgiev_p2	NGCC	NA	37.1941	0.819034	20	r3	georgiev	p2	0.964912	0.947368
LWKSQR	0.624924	NO	SpG_NGCC_20_r3_georgiev_p2	NGCC	NA	30.5422	0.669842	20	r3	georgiev	p2	0.947368	0.877193
LWRQQR	0.60121	NO	SpG_NGCC_20_r3_georgiev_p2	NGCC	NA	45.2628	1	20	r3	georgiev	p2	0.929825	1
LWSHQR	0.580992	NO	SpG_NGCC_20_r3_georgiev_p2	NGCC	NA	36.8475	0.811258	20	r3	georgiev	p2	0.912281	0.929825
LWRSQR	0.566158	YES	SpG_NGCC_20_r3_georgiev_p2	NGCC	NA	30.2797	0.663954	20	r3	georgiev	p2	0.894737	0.859649
LWSQQR	0.555806	NO	SpG_NGCC_20_r3_georgiev_p2	NGCC	NA	32.5169	0.71413	20	r3	georgiev	p2	0.877193	0.894737
LWKVQR	0.545304	NO	SpG_NGCC_20_r3_georgiev_p2	NGCC	NA	11.6381	0.245852	20	r3	georgiev	p2	0.859649	0.508772
LWSSQR	0.520787	NO	SpG_NGCC_20_r3_georgiev_p2	NGCC	NA	23.5074	0.512061	20	r3	georgiev	p2	0.842105	0.77193
LWKHQK	0.483378	NO	SpG_NGCC_20_r3_georgiev_p2	NGCC	NA	26.5425	0.580134	20	r3	georgiev	p2	0.824561	0.824561
LWRVQR	0.481203	NO	SpG_NGCC_20_r3_georgiev_p2	NGCC	NA	12.8384	0.272772	20	r3	georgiev	p2	0.807018	0.526316
LARQQR	0.472712	YES	SpG_NGCC_20_r3_georgiev_p2	NGCC	NA	25.5256	0.557326	20	r3	georgiev	p2	0.789474	0.789474
LWKQQK	0.463954	YES	SpG_NGCC_20_r3_georgiev_p2	NGCC	NA	22.8118	0.496461	20	r3	georgiev	p2	0.77193	0.754386
LSKHQR	0.462052	YES	SpG_NGCC_20_r3_georgiev_p2	NGCC	NA	25.7747	0.562913	20	r3	georgiev	p2	0.754386	0.807018
LWSVQR	0.440434	NO	SpG_NGCC_20_r3_georgiev_p2	NGCC	NA	7.85913	0.161096	20	r3	georgiev	p2	0.736842	0.438596
LSKQQR	0.419882	NO	SpG_NGCC_20_r3_georgiev_p2	NGCC	NA	20.084	0.435281	20	r3	georgiev	p2	0.719298	0.701754
LWRHQK	0.417546	NO	SpG_NGCC_20_r3_georgiev_p2	NGCC	NA	21.0741	0.457487	20	r3	georgiev	p2	0.701754	0.719298
LWKSQK	0.41578	YES	SpG_NGCC_20_r3_georgiev_p2	NGCC	NA	19.407	0.420096	20	r3	georgiev	p2	0.684211	0.649123
LVRQQR	0.408319	NO	SpG_NGCC_20_r3_georgiev_p2	NGCC	NA	2.22795	0.0347971	20	r3	georgiev	p2	0.666667	0.263158
LWRQQK	0.397663	YES	SpG_NGCC_20_r3_georgiev_p2	NGCC	NA	21.3153	0.462896	20	r3	georgiev	p2	0.649123	0.736842
LSKSQR	0.39287	NO	SpG_NGCC_20_r3_georgiev_p2	NGCC	NA	11.6109	0.245243	20	r3	georgiev	p2	0.631579	0.491228
LFRQQR	0.39284	NO	SpG_NGCC_20_r3_georgiev_p2	NGCC	NA	34.5039	0.758697	20	r3	georgiev	p2	0.614035	0.912281
LSRHQR	0.384546	NO	SpG_NGCC_20_r3_georgiev_p2	NGCC	NA	29.1971	0.639673	20	r3	georgiev	p2	0.596491	0.842105
LWSHQK	0.374669	NO	SpG_NGCC_20_r3_georgiev_p2	NGCC	NA	19.5395	0.423068	20	r3	georgiev	p2	0.578947	0.666667
LWSQQK	0.354157	NO	SpG_NGCC_20_r3_georgiev_p2	NGCC	NA	18.2103	0.393255	20	r3	georgiev	p2	0.561404	0.614035
LWRSQK	0.35151	NO	SpG_NGCC_20_r3_georgiev_p2	NGCC	NA	18.3096	0.395484	20	r3	georgiev	p2	0.54386	0.631579
LWKVQK	0.347088	NO	SpG_NGCC_20_r3_georgiev_p2	NGCC	NA	13.318	0.283529	20	r3	georgiev	p2	0.526316	0.561404
LSSHQR	0.344239	NO	SpG_NGCC_20_r3_georgiev_p2	NGCC	NA	17.1621	0.369746	20	r3	georgiev	p2	0.508772	0.596491
LSRQQR	0.341644	NO	SpG_NGCC_20_r3_georgiev_p2	NGCC	NA	19.9091	0.431357	20	r3	georgiev	p2	0.491228	0.684211
WSREQR	0.333015	NO	SpG_NGCC_20_r3_georgiev_p2	NGCC	NA	2.10456	0.0320297	20	r3	georgiev	p2	0.473684	0.22807
FSREQR	0.332651	NO	SpG_NGCC_20_r3_georgiev_p2	NGCC	NA	1.62225	0.0212122	20	r3	georgiev	p2	0.45614	0.122807
ASREQR	0.332305	NO	SpG_NGCC_20_r3_georgiev_p2	NGCC	NA	0.815793	0.00312462	20	r3	georgiev	p2	0.438596	0.0175439
VSREQR	0.332051	NO	SpG_NGCC_20_r3_georgiev_p2	NGCC	VRQR	1.08002	0.00905073	20	r3	georgiev	p2	0.421053	0.0350877
LSREQR	0.329526	NO	SpG_NGCC_20_r3_georgiev_p2	NGCC	NA	1.99895	0.029661	20	r3	georgiev	p2	0.403509	0.210526
LSRSQR	0.31698	YES	SpG_NGCC_20_r3_georgiev_p2	NGCC	NA	14.7084	0.314714	20	r3	georgiev	p2	0.368421	0.578947
LSKVQR	0.315713	NO	SpG_NGCC_20_r3_georgiev_p2	NGCC	NA	2.64686	0.0441926	20	r3	georgiev	p2	0.350877	0.333333
LWSSQK	0.308608	NO	SpG_NGCC_20_r3_georgiev_p2	NGCC	NA	12.9195	0.274592	20	r3	georgiev	p2	0.333333	0.54386
LSSQQR	0.300802	NO	SpG_NGCC_20_r3_georgiev_p2	NGCC	NA	9.39271	0.195491	20	r3	georgiev	p2	0.315789	0.45614
LWRVQK	0.279155	YES	SpG_NGCC_20_r3_georgiev_p2	NGCC	NA	10.0282	0.209745	20	r3	georgiev	p2	0.298246	0.473684
LSSSQR	0.27707	NO	SpG_NGCC_20_r3_georgiev_p2	NGCC	NA	6.10718	0.121802	20	r3	georgiev	p2	0.280702	0.403509
LSKHQK	0.251707	NO	SpG_NGCC_20_r3_georgiev_p2	NGCC	NA	3.81526	0.0703979	20	r3	georgiev	p2	0.263158	0.385965
LWSVQK	0.239365	NO	SpG_NGCC_20_r3_georgiev_p2	NGCC	NA	7.42311	0.151316	20	r3	georgiev	p2	0.245614	0.421053
LSRVQR	0.23873	NO	SpG_NGCC_20_r3_georgiev_p2	NGCC	NA	2.47547	0.0403487	20	r3	georgiev	p2	0.22807	0.298246
LSKQQK	0.215769	NO	SpG_NGCC_20_r3_georgiev_p2	NGCC	NA	3.33816	0.0596973	20	r3	georgiev	p2	0.210526	0.350877
LSSVQR	0.201432	NO	SpG_NGCC_20_r3_georgiev_p2	NGCC	NA	1.55136	0.0196222	20	r3	georgiev	p2	0.192982	0.105263
LLRQQR	0.200352	YES	SpG_NGCC_20_r3_georgiev_p2	NGCC	NA	1.80121	0.025226	20	r3	georgiev	p2	0.175439	0.192982
LSKSQK	0.178005	NO	SpG_NGCC_20_r3_georgiev_p2	NGCC	NA	2.62184	0.0436313	20	r3	georgiev	p2	0.157895	0.315789
LSRHQK	0.171545	NO	SpG_NGCC_20_r3_georgiev_p2	NGCC	NA	3.36762	0.0603582	20	r3	georgiev	p2	0.140351	0.368421
LSRQQK	0.135889	NO	SpG_NGCC_20_r3_georgiev_p2	NGCC	NA	2.18048	0.0337323	20	r3	georgiev	p2	0.122807	0.245614
LSSHQK	0.132408	NO	SpG_NGCC_20_r3_georgiev_p2	NGCC	NA	2.47198	0.0402703	20	r3	georgiev	p2	0.105263	0.280702
LSKVQK	0.108573	NO	SpG_NGCC_20_r3_georgiev_p2	NGCC	NA	1.64275	0.021672	20	r3	georgiev	p2	0.0877193	0.140351
LSRSQK	0.0975749	YES	SpG_NGCC_20_r3_georgiev_p2	NGCC	NA	1.7691	0.0245059	20	r3	georgiev	p2	0.0701754	0.157895
LSSQQK	0.0958792	YES	SpG_NGCC_20_r3_georgiev_p2	NGCC	NA	1.79487	0.0250837	20	r3	georgiev	p2	0.0526316	0.175439
LSSSQK	0.0596673	NO	SpG_NGCC_20_r3_georgiev_p2	NGCC	NA	1.4198	0.0166715	20	r3	georgiev	p2	0.0350877	0.0701754
LSRVQK	0.0287484	YES	SpG_NGCC_20_r3_georgiev_p2	NGCC	NA	1.25981	0.0130831	20	r3	georgiev	p2	0.0175439	0.0526316
LSSVQK	-0.00770261	NO	SpG_NGCC_20_r3_georgiev_p2	NGCC	NA	1.51965	0.018911	20	r3	georgiev	p2	0	0.0877193
LFRQQR	0.793979	YES	SpG_NGGG_20_r1_georgiev_p2	NGGG	NA	71.5678	0.903645	20	r1	georgiev	p2	1	0.982456
LARQQR	0.787993	YES	SpG_NGGG_20_r1_georgiev_p2	NGGG	NA	71.0366	0.893289	20	r1	georgiev	p2	0.982456	0.964912
LLRQQR	0.736635	NO	SpG_NGGG_20_r1_georgiev_p2	NGGG	NA	35.8813	0.208004	20	r1	georgiev	p2	0.964912	0.192982
LVRQQR	0.731486	NO	SpG_NGGG_20_r1_georgiev_p2	NGGG	NA	52.878	0.539321	20	r1	georgiev	p2	0.947368	0.77193
LSRQQK	0.618647	NO	SpG_NGGG_20_r1_georgiev_p2	NGGG	NA	50.4932	0.492834	20	r1	georgiev	p2	0.929825	0.719298
LSRQQR	0.609194	NO	SpG_NGGG_20_r1_georgiev_p2	NGGG	NA	63.3773	0.743986	20	r1	georgiev	p2	0.912281	0.947368
LWRQQK	0.589769	YES	SpG_NGGG_20_r1_georgiev_p2	NGGG	NA	58.5912	0.65069	20	r1	georgiev	p2	0.894737	0.912281
LWRQQR	0.581683	NO	SpG_NGGG_20_r1_georgiev_p2	NGGG	NA	59.09	0.660414	20	r1	georgiev	p2	0.877193	0.929825
LSKQQK	0.561975	NO	SpG_NGGG_20_r1_georgiev_p2	NGGG	NA	56.9231	0.618173	20	r1	georgiev	p2	0.859649	0.842105
LSKQQR	0.551841	NO	SpG_NGGG_20_r1_georgiev_p2	NGGG	NA	57.0846	0.621321	20	r1	georgiev	p2	0.842105	0.859649
LWKQQK	0.534749	NO	SpG_NGGG_20_r1_georgiev_p2	NGGG	NA	55.8594	0.597439	20	r1	georgiev	p2	0.824561	0.807018
LWKQQR	0.524777	NO	SpG_NGGG_20_r1_georgiev_p2	NGGG	SpG	57.6315	0.631983	20	r1	georgiev	p2	0.807018	0.877193
LSSQQK	0.507742	NO	SpG_NGGG_20_r1_georgiev_p2	NGGG	NA	48.4566	0.453136	20	r1	georgiev	p2	0.789474	0.649123
LSRHQK	0.506521	NO	SpG_NGGG_20_r1_georgiev_p2	NGGG	NA	36.6549	0.223083	20	r1	georgiev	p2	0.77193	0.22807
LSSQQR	0.500152	NO	SpG_NGGG_20_r1_georgiev_p2	NGGG	NA	55.9563	0.599327	20	r1	georgiev	p2	0.754386	0.824561
LSRHQR	0.497118	YES	SpG_NGGG_20_r1_georgiev_p2	NGGG	NA	50.6114	0.495138	20	r1	georgiev	p2	0.736842	0.736842
LWRHQK	0.479378	NO	SpG_NGGG_20_r1_georgiev_p2	NGGG	NA	41.6699	0.320842	20	r1	georgiev	p2	0.719298	0.421053
LWSQQK	0.478028	NO	SpG_NGGG_20_r1_georgiev_p2	NGGG	NA	57.9908	0.638987	20	r1	georgiev	p2	0.701754	0.894737
LWSQQR	0.471804	NO	SpG_NGGG_20_r1_georgiev_p2	NGGG	NA	52.9005	0.53976	20	r1	georgiev	p2	0.684211	0.789474
LSRSQK	0.470818	NO	SpG_NGGG_20_r1_georgiev_p2	NGGG	NA	45.9731	0.404723	20	r1	georgiev	p2	0.666667	0.578947
LWRHQR	0.470366	NO	SpG_NGGG_20_r1_georgiev_p2	NGGG	NA	35.7413	0.205275	20	r1	georgiev	p2	0.649123	0.175439
LSRSQR	0.45251	NO	SpG_NGGG_20_r1_georgiev_p2	NGGG	NA	52.629	0.534468	20	r1	georgiev	p2	0.631579	0.754386
LSKHQK	0.451225	NO	SpG_NGGG_20_r1_georgiev_p2	NGGG	NA	40.288	0.293903	20	r1	georgiev	p2	0.614035	0.368421
LWRSQK	0.44345	NO	SpG_NGGG_20_r1_georgiev_p2	NGGG	NA	50.3716	0.490464	20	r1	georgiev	p2	0.596491	0.701754
LSKHQR	0.440082	YES	SpG_NGGG_20_r1_georgiev_p2	NGGG	NA	49.5998	0.47542	20	r1	georgiev	p2	0.578947	0.684211
LWKHQK	0.425495	NO	SpG_NGGG_20_r1_georgiev_p2	NGGG	NA	40.1294	0.290813	20	r1	georgiev	p2	0.561404	0.350877
LWRSQR	0.424947	NO	SpG_NGGG_20_r1_georgiev_p2	NGGG	NA	41.9569	0.326436	20	r1	georgiev	p2	0.54386	0.45614
LSKSQK	0.415437	NO	SpG_NGGG_20_r1_georgiev_p2	NGGG	NA	46.3959	0.412966	20	r1	georgiev	p2	0.526316	0.614035
LWKHQR	0.41401	NO	SpG_NGGG_20_r1_georgiev_p2	NGGG	NA	38.2372	0.253927	20	r1	georgiev	p2	0.508772	0.263158
LSKSQR	0.396207	NO	SpG_NGGG_20_r1_georgiev_p2	NGGG	NA	47.3878	0.4323	20	r1	georgiev	p2	0.491228	0.631579
LSSHQK	0.393295	NO	SpG_NGGG_20_r1_georgiev_p2	NGGG	NA	31.3301	0.119286	20	r1	georgiev	p2	0.473684	0.0350877
LWKSQK	0.388983	NO	SpG_NGGG_20_r1_georgiev_p2	NGGG	NA	49.5069	0.473609	20	r1	georgiev	p2	0.45614	0.666667
LSSHQR	0.385402	NO	SpG_NGGG_20_r1_georgiev_p2	NGGG	NA	39.6395	0.281262	20	r1	georgiev	p2	0.438596	0.298246
LSREQR	0.376934	NO	SpG_NGGG_20_r1_georgiev_p2	NGGG	NA	42.1088	0.329397	20	r1	georgiev	p2	0.421053	0.473684
LWKSQR	0.368824	NO	SpG_NGGG_20_r1_georgiev_p2	NGGG	NA	42.6488	0.339922	20	r1	georgiev	p2	0.403509	0.508772
LWSHQK	0.365785	YES	SpG_NGGG_20_r1_georgiev_p2	NGGG	NA	40.6693	0.301335	20	r1	georgiev	p2	0.385965	0.385965
LSSSQK	0.360383	NO	SpG_NGGG_20_r1_georgiev_p2	NGGG	NA	38.428	0.257647	20	r1	georgiev	p2	0.368421	0.280702
LWSHQR	0.358284	NO	SpG_NGGG_20_r1_georgiev_p2	NGGG	NA	32.3319	0.138815	20	r1	georgiev	p2	0.350877	0.0701754
ASREQR	0.352583	NO	SpG_NGGG_20_r1_georgiev_p2	NGGG	NA	46.0809	0.406825	20	r1	georgiev	p2	0.333333	0.596491
FSREQR	0.348367	NO	SpG_NGGG_20_r1_georgiev_p2	NGGG	NA	36.0328	0.210956	20	r1	georgiev	p2	0.315789	0.210526
LSSSQR	0.345236	YES	SpG_NGGG_20_r1_georgiev_p2	NGGG	NA	41.0875	0.309488	20	r1	georgiev	p2	0.298246	0.403509
LSRVQK	0.345058	NO	SpG_NGGG_20_r1_georgiev_p2	NGGG	NA	43.6995	0.360405	20	r1	georgiev	p2	0.280702	0.54386
LWSSQK	0.332517	NO	SpG_NGGG_20_r1_georgiev_p2	NGGG	NA	45.1079	0.387859	20	r1	georgiev	p2	0.263158	0.561404
LSRVQR	0.319724	NO	SpG_NGGG_20_r1_georgiev_p2	NGGG	NA	41.9304	0.32592	20	r1	georgiev	p2	0.245614	0.438596
LWSSQR	0.317611	NO	SpG_NGGG_20_r1_georgiev_p2	NGGG	NA	32.6846	0.14569	20	r1	georgiev	p2	0.22807	0.105263
LWRVQK	0.315974	NO	SpG_NGGG_20_r1_georgiev_p2	NGGG	NA	42.9045	0.344908	20	r1	georgiev	p2	0.210526	0.526316
WSREQR	0.311732	YES	SpG_NGGG_20_r1_georgiev_p2	NGGG	NA	40.0164	0.288609	20	r1	georgiev	p2	0.192982	0.333333
LSKVQK	0.28941	NO	SpG_NGGG_20_r1_georgiev_p2	NGGG	NA	42.358	0.334255	20	r1	georgiev	p2	0.175439	0.491228
LWRVQR	0.28898	NO	SpG_NGGG_20_r1_georgiev_p2	NGGG	NA	33.103	0.153845	20	r1	georgiev	p2	0.157895	0.122807
LWKVQK	0.261617	YES	SpG_NGGG_20_r1_georgiev_p2	NGGG	NA	39.8053	0.284493	20	r1	georgiev	p2	0.122807	0.315789
LSKVQR	0.261309	NO	SpG_NGGG_20_r1_georgiev_p2	NGGG	NA	37.8519	0.246416	20	r1	georgiev	p2	0.105263	0.245614
LSSVQK	0.232455	NO	SpG_NGGG_20_r1_georgiev_p2	NGGG	NA	33.8864	0.169116	20	r1	georgiev	p2	0.0877193	0.157895
LWKVQR	0.230699	YES	SpG_NGGG_20_r1_georgiev_p2	NGGG	NA	31.9796	0.131948	20	r1	georgiev	p2	0.0701754	0.0526316
VSREQR	0.229586	YES	SpG_NGGG_20_r1_georgiev_p2	NGGG	VRQR	32.606	0.144157	20	r1	georgiev	p2	0.0526316	0.0877193
LSSVQR	0.213106	NO	SpG_NGGG_20_r1_georgiev_p2	NGGG	NA	30.2873	0.0989587	20	r1	georgiev	p2	0.0350877	0.0175439
LWSVQK	0.203841	YES	SpG_NGGG_20_r1_georgiev_p2	NGGG	NA	33.2313	0.156346	20	r1	georgiev	p2	0.0175439	0.140351
LWSVQR	0.184126	NO	SpG_NGGG_20_r1_georgiev_p2	NGGG	NA	25.2107	0	20	r1	georgiev	p2	0	0
LARQQR	0.799807	YES	SpG_NGGG_20_r2_georgiev_p2	NGGG	NA	71.0366	0.893289	20	r2	georgiev	p2	1	0.964912
LLRQQR	0.724125	NO	SpG_NGGG_20_r2_georgiev_p2	NGGG	NA	35.8813	0.208004	20	r2	georgiev	p2	0.982456	0.192982
LWRQQK	0.697326	NO	SpG_NGGG_20_r2_georgiev_p2	NGGG	NA	58.5912	0.65069	20	r2	georgiev	p2	0.964912	0.912281
LFRQQR	0.69722	NO	SpG_NGGG_20_r2_georgiev_p2	NGGG	NA	71.5678	0.903645	20	r2	georgiev	p2	0.947368	0.982456
LVRQQR	0.686369	NO	SpG_NGGG_20_r2_georgiev_p2	NGGG	NA	52.878	0.539321	20	r2	georgiev	p2	0.929825	0.77193
LWRQQR	0.679773	NO	SpG_NGGG_20_r2_georgiev_p2	NGGG	NA	59.09	0.660414	20	r2	georgiev	p2	0.912281	0.929825
LSRQQK	0.66904	NO	SpG_NGGG_20_r2_georgiev_p2	NGGG	NA	50.4932	0.492834	20	r2	georgiev	p2	0.894737	0.719298
LSRQQR	0.651458	NO	SpG_NGGG_20_r2_georgiev_p2	NGGG	NA	63.3773	0.743986	20	r2	georgiev	p2	0.877193	0.947368
LWKQQK	0.618558	NO	SpG_NGGG_20_r2_georgiev_p2	NGGG	NA	55.8594	0.597439	20	r2	georgiev	p2	0.859649	0.807018
LWKQQR	0.601128	YES	SpG_NGGG_20_r2_georgiev_p2	NGGG	SpG	57.6315	0.631983	20	r2	georgiev	p2	0.842105	0.877193
LSKQQK	0.590597	NO	SpG_NGGG_20_r2_georgiev_p2	NGGG	NA	56.9231	0.618173	20	r2	georgiev	p2	0.824561	0.842105
LSKQQR	0.573111	NO	SpG_NGGG_20_r2_georgiev_p2	NGGG	NA	57.0846	0.621321	20	r2	georgiev	p2	0.807018	0.859649
LWSQQK	0.570468	YES	SpG_NGGG_20_r2_georgiev_p2	NGGG	NA	57.9908	0.638987	20	r2	georgiev	p2	0.789474	0.894737
LWSQQR	0.55268	NO	SpG_NGGG_20_r2_georgiev_p2	NGGG	NA	52.9005	0.53976	20	r2	georgiev	p2	0.77193	0.789474
LSSQQK	0.542263	NO	SpG_NGGG_20_r2_georgiev_p2	NGGG	NA	48.4566	0.453136	20	r2	georgiev	p2	0.754386	0.649123
LSSQQR	0.524448	NO	SpG_NGGG_20_r2_georgiev_p2	NGGG	NA	55.9563	0.599327	20	r2	georgiev	p2	0.736842	0.824561
LWRSQK	0.496631	NO	SpG_NGGG_20_r2_georgiev_p2	NGGG	NA	50.3716	0.490464	20	r2	georgiev	p2	0.719298	0.701754
LWRSQR	0.476977	NO	SpG_NGGG_20_r2_georgiev_p2	NGGG	NA	41.9569	0.326436	20	r2	georgiev	p2	0.701754	0.45614
LSRSQK	0.462678	NO	SpG_NGGG_20_r2_georgiev_p2	NGGG	NA	45.9731	0.404723	20	r2	georgiev	p2	0.684211	0.578947
LSRSQR	0.443108	YES	SpG_NGGG_20_r2_georgiev_p2	NGGG	NA	52.629	0.534468	20	r2	georgiev	p2	0.666667	0.754386
LWKSQK	0.415039	NO	SpG_NGGG_20_r2_georgiev_p2	NGGG	NA	49.5069	0.473609	20	r2	georgiev	p2	0.649123	0.666667
LWKSQR	0.39782	YES	SpG_NGGG_20_r2_georgiev_p2	NGGG	NA	42.6488	0.339922	20	r2	georgiev	p2	0.631579	0.508772
LSKSQK	0.380571	NO	SpG_NGGG_20_r2_georgiev_p2	NGGG	NA	46.3959	0.412966	20	r2	georgiev	p2	0.614035	0.614035
LSKSQR	0.363356	NO	SpG_NGGG_20_r2_georgiev_p2	NGGG	NA	47.3878	0.4323	20	r2	georgiev	p2	0.596491	0.631579
LWSSQK	0.36079	NO	SpG_NGGG_20_r2_georgiev_p2	NGGG	NA	45.1079	0.387859	20	r2	georgiev	p2	0.578947	0.561404
LWRHQK	0.356943	NO	SpG_NGGG_20_r2_georgiev_p2	NGGG	NA	41.6699	0.320842	20	r2	georgiev	p2	0.561404	0.421053
LWRVQK	0.346946	NO	SpG_NGGG_20_r2_georgiev_p2	NGGG	NA	42.9045	0.344908	20	r2	georgiev	p2	0.54386	0.526316
LWSSQR	0.341754	NO	SpG_NGGG_20_r2_georgiev_p2	NGGG	NA	32.6846	0.14569	20	r2	georgiev	p2	0.526316	0.105263
LWRHQR	0.331374	NO	SpG_NGGG_20_r2_georgiev_p2	NGGG	NA	35.7413	0.205275	20	r2	georgiev	p2	0.508772	0.175439
LSSSQK	0.325848	YES	SpG_NGGG_20_r2_georgiev_p2	NGGG	NA	38.428	0.257647	20	r2	georgiev	p2	0.491228	0.280702
LSRHQK	0.32135	NO	SpG_NGGG_20_r2_georgiev_p2	NGGG	NA	36.6549	0.223083	20	r2	georgiev	p2	0.473684	0.22807
LWRVQR	0.320964	NO	SpG_NGGG_20_r2_georgiev_p2	NGGG	NA	33.103	0.153845	20	r2	georgiev	p2	0.45614	0.122807
LSREQR	0.320624	NO	SpG_NGGG_20_r2_georgiev_p2	NGGG	NA	42.1088	0.329397	20	r2	georgiev	p2	0.438596	0.473684
LSRVQK	0.309779	NO	SpG_NGGG_20_r2_georgiev_p2	NGGG	NA	43.6995	0.360405	20	r2	georgiev	p2	0.421053	0.54386
LSSSQR	0.306948	NO	SpG_NGGG_20_r2_georgiev_p2	NGGG	NA	41.0875	0.309488	20	r2	georgiev	p2	0.403509	0.403509
LSRHQR	0.295763	NO	SpG_NGGG_20_r2_georgiev_p2	NGGG	NA	50.6114	0.495138	20	r2	georgiev	p2	0.385965	0.736842
WSREQR	0.291748	NO	SpG_NGGG_20_r2_georgiev_p2	NGGG	NA	40.0164	0.288609	20	r2	georgiev	p2	0.368421	0.333333
ASREQR	0.289806	NO	SpG_NGGG_20_r2_georgiev_p2	NGGG	NA	46.0809	0.406825	20	r2	georgiev	p2	0.350877	0.596491
LWKHQK	0.289028	NO	SpG_NGGG_20_r2_georgiev_p2	NGGG	NA	40.1294	0.290813	20	r2	georgiev	p2	0.333333	0.350877
LSRVQR	0.283667	NO	SpG_NGGG_20_r2_georgiev_p2	NGGG	NA	41.9304	0.32592	20	r2	georgiev	p2	0.315789	0.438596
LWKVQK	0.280767	YES	SpG_NGGG_20_r2_georgiev_p2	NGGG	NA	39.8053	0.284493	20	r2	georgiev	p2	0.298246	0.315789
LWKHQR	0.263466	YES	SpG_NGGG_20_r2_georgiev_p2	NGGG	NA	38.2372	0.253927	20	r2	georgiev	p2	0.280702	0.263158
LWKVQR	0.25574	NO	SpG_NGGG_20_r2_georgiev_p2	NGGG	NA	31.9796	0.131948	20	r2	georgiev	p2	0.263158	0.0526316
LSKHQK	0.253358	NO	SpG_NGGG_20_r2_georgiev_p2	NGGG	NA	40.288	0.293903	20	r2	georgiev	p2	0.245614	0.368421
LSKVQK	0.243426	NO	SpG_NGGG_20_r2_georgiev_p2	NGGG	NA	42.358	0.334255	20	r2	georgiev	p2	0.22807	0.491228
FSREQR	0.237768	YES	SpG_NGGG_20_r2_georgiev_p2	NGGG	NA	36.0328	0.210956	20	r2	georgiev	p2	0.210526	0.210526
LWSHQK	0.228491	NO	SpG_NGGG_20_r2_georgiev_p2	NGGG	NA	40.6693	0.301335	20	r2	georgiev	p2	0.175439	0.385965
LSKHQR	0.22764	NO	SpG_NGGG_20_r2_georgiev_p2	NGGG	NA	49.5998	0.47542	20	r2	georgiev	p2	0.157895	0.684211
VSREQR	0.223103	YES	SpG_NGGG_20_r2_georgiev_p2	NGGG	VRQR	32.606	0.144157	20	r2	georgiev	p2	0.140351	0.0877193
LSKVQR	0.218189	NO	SpG_NGGG_20_r2_georgiev_p2	NGGG	NA	37.8519	0.246416	20	r2	georgiev	p2	0.122807	0.245614
LWSVQK	0.217657	NO	SpG_NGGG_20_r2_georgiev_p2	NGGG	NA	33.2313	0.156346	20	r2	georgiev	p2	0.105263	0.140351
LWSHQR	0.202147	YES	SpG_NGGG_20_r2_georgiev_p2	NGGG	NA	32.3319	0.138815	20	r2	georgiev	p2	0.0877193	0.0701754
LSSHQK	0.192464	NO	SpG_NGGG_20_r2_georgiev_p2	NGGG	NA	31.3301	0.119286	20	r2	georgiev	p2	0.0701754	0.0350877
LWSVQR	0.191723	NO	SpG_NGGG_20_r2_georgiev_p2	NGGG	NA	25.2107	0	20	r2	georgiev	p2	0.0526316	0
LSSVQK	0.180002	NO	SpG_NGGG_20_r2_georgiev_p2	NGGG	NA	33.8864	0.169116	20	r2	georgiev	p2	0.0350877	0.157895
LSSHQR	0.166099	NO	SpG_NGGG_20_r2_georgiev_p2	NGGG	NA	39.6395	0.281262	20	r2	georgiev	p2	0.0175439	0.298246
LSSVQR	0.153989	YES	SpG_NGGG_20_r2_georgiev_p2	NGGG	NA	30.2873	0.0989587	20	r2	georgiev	p2	0	0.0175439
LARQQR	0.54143	YES	SpG_NGGG_20_r3_georgiev_p2	NGGG	NA	71.0366	0.893289	20	r3	georgiev	p2	1	0.964912
LWKQQK	0.506301	YES	SpG_NGGG_20_r3_georgiev_p2	NGGG	NA	55.8594	0.597439	20	r3	georgiev	p2	0.982456	0.807018
LWKQQR	0.501021	NO	SpG_NGGG_20_r3_georgiev_p2	NGGG	SpG	57.6315	0.631983	20	r3	georgiev	p2	0.964912	0.877193
LVRQQR	0.498136	NO	SpG_NGGG_20_r3_georgiev_p2	NGGG	NA	52.878	0.539321	20	r3	georgiev	p2	0.947368	0.77193
LWSQQK	0.497437	NO	SpG_NGGG_20_r3_georgiev_p2	NGGG	NA	57.9908	0.638987	20	r3	georgiev	p2	0.929825	0.894737
LWRQQK	0.496219	YES	SpG_NGGG_20_r3_georgiev_p2	NGGG	NA	58.5912	0.65069	20	r3	georgiev	p2	0.912281	0.912281
LWSQQR	0.492015	NO	SpG_NGGG_20_r3_georgiev_p2	NGGG	NA	52.9005	0.53976	20	r3	georgiev	p2	0.894737	0.789474
LSKQQK	0.490809	NO	SpG_NGGG_20_r3_georgiev_p2	NGGG	NA	56.9231	0.618173	20	r3	georgiev	p2	0.877193	0.842105
LWRQQR	0.489015	NO	SpG_NGGG_20_r3_georgiev_p2	NGGG	NA	59.09	0.660414	20	r3	georgiev	p2	0.859649	0.929825
LSKQQR	0.488643	NO	SpG_NGGG_20_r3_georgiev_p2	NGGG	NA	57.0846	0.621321	20	r3	georgiev	p2	0.842105	0.859649
LWKHQK	0.485926	NO	SpG_NGGG_20_r3_georgiev_p2	NGGG	NA	40.1294	0.290813	20	r3	georgiev	p2	0.824561	0.350877
LSSQQK	0.483095	YES	SpG_NGGG_20_r3_georgiev_p2	NGGG	NA	48.4566	0.453136	20	r3	georgiev	p2	0.807018	0.649123
LSRQQK	0.482454	NO	SpG_NGGG_20_r3_georgiev_p2	NGGG	NA	50.4932	0.492834	20	r3	georgiev	p2	0.789474	0.719298
LFRQQR	0.482171	NO	SpG_NGGG_20_r3_georgiev_p2	NGGG	NA	71.5678	0.903645	20	r3	georgiev	p2	0.77193	0.982456
LSSQQR	0.481576	NO	SpG_NGGG_20_r3_georgiev_p2	NGGG	NA	55.9563	0.599327	20	r3	georgiev	p2	0.754386	0.824561
LSRQQR	0.48078	NO	SpG_NGGG_20_r3_georgiev_p2	NGGG	NA	63.3773	0.743986	20	r3	georgiev	p2	0.736842	0.947368
LWKHQR	0.480573	NO	SpG_NGGG_20_r3_georgiev_p2	NGGG	NA	38.2372	0.253927	20	r3	georgiev	p2	0.719298	0.263158
LWSHQK	0.4779	NO	SpG_NGGG_20_r3_georgiev_p2	NGGG	NA	40.6693	0.301335	20	r3	georgiev	p2	0.701754	0.385965
LWKSQK	0.47479	YES	SpG_NGGG_20_r3_georgiev_p2	NGGG	NA	49.5069	0.473609	20	r3	georgiev	p2	0.684211	0.666667
LSKSQR	0.474348	NO	SpG_NGGG_20_r3_georgiev_p2	NGGG	NA	47.3878	0.4323	20	r3	georgiev	p2	0.666667	0.631579
LSKHQR	0.474197	YES	SpG_NGGG_20_r3_georgiev_p2	NGGG	NA	49.5998	0.47542	20	r3	georgiev	p2	0.649123	0.684211
LSKHQK	0.474114	NO	SpG_NGGG_20_r3_georgiev_p2	NGGG	NA	40.288	0.293903	20	r3	georgiev	p2	0.631579	0.368421
LWSHQR	0.472559	NO	SpG_NGGG_20_r3_georgiev_p2	NGGG	NA	32.3319	0.138815	20	r3	georgiev	p2	0.596491	0.0701754
LWKSQR	0.471548	NO	SpG_NGGG_20_r3_georgiev_p2	NGGG	NA	42.6488	0.339922	20	r3	georgiev	p2	0.578947	0.508772
LSSSQR	0.47114	NO	SpG_NGGG_20_r3_georgiev_p2	NGGG	NA	41.0875	0.309488	20	r3	georgiev	p2	0.561404	0.403509
LWRHQK	0.470983	NO	SpG_NGGG_20_r3_georgiev_p2	NGGG	NA	41.6699	0.320842	20	r3	georgiev	p2	0.54386	0.421053
LSKSQK	0.470889	NO	SpG_NGGG_20_r3_georgiev_p2	NGGG	NA	46.3959	0.412966	20	r3	georgiev	p2	0.526316	0.614035
LWKVQK	0.469904	NO	SpG_NGGG_20_r3_georgiev_p2	NGGG	NA	39.8053	0.284493	20	r3	georgiev	p2	0.508772	0.315789
VSREQR	0.469805	NO	SpG_NGGG_20_r3_georgiev_p2	NGGG	VRQR	32.606	0.144157	20	r3	georgiev	p2	0.421053	0.0877193
WSREQR	0.469805	NO	SpG_NGGG_20_r3_georgiev_p2	NGGG	NA	40.0164	0.288609	20	r3	georgiev	p2	0.421053	0.333333
FSREQR	0.469805	NO	SpG_NGGG_20_r3_georgiev_p2	NGGG	NA	36.0328	0.210956	20	r3	georgiev	p2	0.421053	0.210526
LSREQR	0.469805	NO	SpG_NGGG_20_r3_georgiev_p2	NGGG	NA	42.1088	0.329397	20	r3	georgiev	p2	0.421053	0.473684
ASREQR	0.469805	NO	SpG_NGGG_20_r3_georgiev_p2	NGGG	NA	46.0809	0.406825	20	r3	georgiev	p2	0.421053	0.596491
LSSHQR	0.469794	NO	SpG_NGGG_20_r3_georgiev_p2	NGGG	NA	39.6395	0.281262	20	r3	georgiev	p2	0.403509	0.298246
LSSHQK	0.468697	NO	SpG_NGGG_20_r3_georgiev_p2	NGGG	NA	31.3301	0.119286	20	r3	georgiev	p2	0.385965	0.0350877
LSRSQR	0.466937	YES	SpG_NGGG_20_r3_georgiev_p2	NGGG	NA	52.629	0.534468	20	r3	georgiev	p2	0.368421	0.754386
LSSSQK	0.466897	NO	SpG_NGGG_20_r3_georgiev_p2	NGGG	NA	38.428	0.257647	20	r3	georgiev	p2	0.350877	0.280702
LWSSQK	0.466884	NO	SpG_NGGG_20_r3_georgiev_p2	NGGG	NA	45.1079	0.387859	20	r3	georgiev	p2	0.333333	0.561404
LSRHQR	0.466408	NO	SpG_NGGG_20_r3_georgiev_p2	NGGG	NA	50.6114	0.495138	20	r3	georgiev	p2	0.315789	0.736842
LWKVQR	0.466374	NO	SpG_NGGG_20_r3_georgiev_p2	NGGG	NA	31.9796	0.131948	20	r3	georgiev	p2	0.298246	0.0526316
LWRHQR	0.464555	NO	SpG_NGGG_20_r3_georgiev_p2	NGGG	NA	35.7413	0.205275	20	r3	georgiev	p2	0.280702	0.175439
LSKVQR	0.464372	NO	SpG_NGGG_20_r3_georgiev_p2	NGGG	NA	37.8519	0.246416	20	r3	georgiev	p2	0.263158	0.245614
LSKVQK	0.464126	NO	SpG_NGGG_20_r3_georgiev_p2	NGGG	NA	42.358	0.334255	20	r3	georgiev	p2	0.245614	0.491228
LSRHQK	0.464033	NO	SpG_NGGG_20_r3_georgiev_p2	NGGG	NA	36.6549	0.223083	20	r3	georgiev	p2	0.22807	0.22807
LWSSQR	0.463297	NO	SpG_NGGG_20_r3_georgiev_p2	NGGG	NA	32.6846	0.14569	20	r3	georgiev	p2	0.210526	0.105263
LLRQQR	0.462773	YES	SpG_NGGG_20_r3_georgiev_p2	NGGG	NA	35.8813	0.208004	20	r3	georgiev	p2	0.192982	0.192982
LWSVQK	0.461634	NO	SpG_NGGG_20_r3_georgiev_p2	NGGG	NA	33.2313	0.156346	20	r3	georgiev	p2	0.175439	0.140351
LSRSQK	0.460615	YES	SpG_NGGG_20_r3_georgiev_p2	NGGG	NA	45.9731	0.404723	20	r3	georgiev	p2	0.157895	0.578947
LSSVQR	0.459628	NO	SpG_NGGG_20_r3_georgiev_p2	NGGG	NA	30.2873	0.0989587	20	r3	georgiev	p2	0.140351	0.0175439
LSSVQK	0.458128	NO	SpG_NGGG_20_r3_georgiev_p2	NGGG	NA	33.8864	0.169116	20	r3	georgiev	p2	0.122807	0.157895
LWSVQR	0.458059	NO	SpG_NGGG_20_r3_georgiev_p2	NGGG	NA	25.2107	0	20	r3	georgiev	p2	0.105263	0
LWRSQK	0.457569	NO	SpG_NGGG_20_r3_georgiev_p2	NGGG	NA	50.3716	0.490464	20	r3	georgiev	p2	0.0877193	0.701754
LWRSQR	0.453655	YES	SpG_NGGG_20_r3_georgiev_p2	NGGG	NA	41.9569	0.326436	20	r3	georgiev	p2	0.0701754	0.45614
LSRVQR	0.453597	NO	SpG_NGGG_20_r3_georgiev_p2	NGGG	NA	41.9304	0.32592	20	r3	georgiev	p2	0.0526316	0.438596
LWRVQK	0.45141	YES	SpG_NGGG_20_r3_georgiev_p2	NGGG	NA	42.9045	0.344908	20	r3	georgiev	p2	0.0350877	0.526316
LSRVQK	0.450063	YES	SpG_NGGG_20_r3_georgiev_p2	NGGG	NA	43.6995	0.360405	20	r3	georgiev	p2	0.0175439	0.54386
LWRVQR	0.447639	NO	SpG_NGGG_20_r3_georgiev_p2	NGGG	NA	33.103	0.153845	20	r3	georgiev	p2	0	0.122807
LWKVQR	0.796817	YES	SpG_NGTA_20_r1_georgiev_p2	NGTA	NA	59.6901	0.846575	20	r1	georgiev	p2	1	0.912281
LWRVQR	0.788513	NO	SpG_NGTA_20_r1_georgiev_p2	NGTA	NA	57.6093	0.816701	20	r1	georgiev	p2	0.982456	0.877193
LWSVQR	0.784478	NO	SpG_NGTA_20_r1_georgiev_p2	NGTA	NA	60.8007	0.862522	20	r1	georgiev	p2	0.964912	0.947368
LSKVQR	0.781481	NO	SpG_NGTA_20_r1_georgiev_p2	NGTA	NA	68.2665	0.969713	20	r1	georgiev	p2	0.947368	0.982456
LSRVQR	0.776634	NO	SpG_NGTA_20_r1_georgiev_p2	NGTA	NA	70.3759	1	20	r1	georgiev	p2	0.929825	1
LWKVQK	0.771558	YES	SpG_NGTA_20_r1_georgiev_p2	NGTA	NA	56.8154	0.805302	20	r1	georgiev	p2	0.912281	0.842105
LSSVQR	0.770587	NO	SpG_NGTA_20_r1_georgiev_p2	NGTA	NA	65.0958	0.924189	20	r1	georgiev	p2	0.894737	0.964912
LWRVQK	0.762833	NO	SpG_NGTA_20_r1_georgiev_p2	NGTA	NA	59.1932	0.839441	20	r1	georgiev	p2	0.877193	0.894737
LWSVQK	0.759819	YES	SpG_NGTA_20_r1_georgiev_p2	NGTA	NA	57.1109	0.809544	20	r1	georgiev	p2	0.859649	0.859649
LSKVQK	0.758057	NO	SpG_NGTA_20_r1_georgiev_p2	NGTA	NA	43.6177	0.615813	20	r1	georgiev	p2	0.842105	0.561404
LSRVQK	0.752615	NO	SpG_NGTA_20_r1_georgiev_p2	NGTA	NA	44.4044	0.627108	20	r1	georgiev	p2	0.824561	0.596491
LSSVQK	0.747428	NO	SpG_NGTA_20_r1_georgiev_p2	NGTA	NA	37.9145	0.533927	20	r1	georgiev	p2	0.807018	0.421053
LSRHQR	0.646832	YES	SpG_NGTA_20_r1_georgiev_p2	NGTA	NA	52.4098	0.742047	20	r1	georgiev	p2	0.789474	0.736842
LWKHQR	0.646104	NO	SpG_NGTA_20_r1_georgiev_p2	NGTA	NA	51.7255	0.732222	20	r1	georgiev	p2	0.77193	0.719298
LFRQQR	0.643941	YES	SpG_NGTA_20_r1_georgiev_p2	NGTA	NA	49.4786	0.699962	20	r1	georgiev	p2	0.754386	0.666667
LSKHQR	0.643779	YES	SpG_NGTA_20_r1_georgiev_p2	NGTA	NA	44.0476	0.621985	20	r1	georgiev	p2	0.736842	0.578947
LWRHQR	0.642729	NO	SpG_NGTA_20_r1_georgiev_p2	NGTA	NA	46.1864	0.652693	20	r1	georgiev	p2	0.719298	0.631579
LWSHQR	0.634117	NO	SpG_NGTA_20_r1_georgiev_p2	NGTA	NA	51.0134	0.721998	20	r1	georgiev	p2	0.701754	0.701754
LSSHQR	0.632975	NO	SpG_NGTA_20_r1_georgiev_p2	NGTA	NA	37.2086	0.523793	20	r1	georgiev	p2	0.684211	0.403509
LWKSQR	0.630612	NO	SpG_NGTA_20_r1_georgiev_p2	NGTA	NA	59.9113	0.849752	20	r1	georgiev	p2	0.666667	0.929825
LWRSQR	0.625343	NO	SpG_NGTA_20_r1_georgiev_p2	NGTA	NA	54.3841	0.770393	20	r1	georgiev	p2	0.649123	0.77193
LSKSQR	0.624237	NO	SpG_NGTA_20_r1_georgiev_p2	NGTA	NA	54.3939	0.770535	20	r1	georgiev	p2	0.631579	0.789474
LSRSQR	0.624176	NO	SpG_NGTA_20_r1_georgiev_p2	NGTA	NA	56.1956	0.796403	20	r1	georgiev	p2	0.614035	0.824561
LSRHQK	0.620523	NO	SpG_NGTA_20_r1_georgiev_p2	NGTA	NA	10.9908	0.147365	20	r1	georgiev	p2	0.596491	0.210526
LSKHQK	0.619412	NO	SpG_NGTA_20_r1_georgiev_p2	NGTA	NA	14.7815	0.201791	20	r1	georgiev	p2	0.578947	0.22807
LWKHQK	0.619043	NO	SpG_NGTA_20_r1_georgiev_p2	NGTA	NA	35.5634	0.500172	20	r1	georgiev	p2	0.561404	0.385965
LWSSQR	0.618582	NO	SpG_NGTA_20_r1_georgiev_p2	NGTA	NA	53.0674	0.751489	20	r1	georgiev	p2	0.54386	0.754386
LWRHQK	0.61381	NO	SpG_NGTA_20_r1_georgiev_p2	NGTA	NA	33.3255	0.46804	20	r1	georgiev	p2	0.526316	0.315789
LSSSQR	0.612679	YES	SpG_NGTA_20_r1_georgiev_p2	NGTA	NA	42.7669	0.603597	20	r1	georgiev	p2	0.508772	0.526316
LVRQQR	0.612032	NO	SpG_NGTA_20_r1_georgiev_p2	NGTA	NA	17.0481	0.234334	20	r1	georgiev	p2	0.491228	0.263158
LSSHQK	0.608174	NO	SpG_NGTA_20_r1_georgiev_p2	NGTA	NA	9.59061	0.127261	20	r1	georgiev	p2	0.473684	0.175439
LWSHQK	0.607162	YES	SpG_NGTA_20_r1_georgiev_p2	NGTA	NA	38.735	0.545708	20	r1	georgiev	p2	0.45614	0.438596
LLRQQR	0.604818	NO	SpG_NGTA_20_r1_georgiev_p2	NGTA	NA	6.55131	0.0836233	20	r1	georgiev	p2	0.438596	0.122807
LWKSQK	0.603401	NO	SpG_NGTA_20_r1_georgiev_p2	NGTA	NA	44.7077	0.631463	20	r1	georgiev	p2	0.421053	0.614035
LSKSQK	0.599502	NO	SpG_NGTA_20_r1_georgiev_p2	NGTA	NA	18.8317	0.259941	20	r1	georgiev	p2	0.403509	0.280702
LSRSQK	0.59802	NO	SpG_NGTA_20_r1_georgiev_p2	NGTA	NA	16.0656	0.220226	20	r1	georgiev	p2	0.385965	0.245614
LWRSQK	0.596811	NO	SpG_NGTA_20_r1_georgiev_p2	NGTA	NA	50.8708	0.719951	20	r1	georgiev	p2	0.368421	0.684211
LWKQQR	0.59307	NO	SpG_NGTA_20_r1_georgiev_p2	NGTA	SpG	49.4181	0.699094	20	r1	georgiev	p2	0.350877	0.649123
LSKQQR	0.591929	NO	SpG_NGTA_20_r1_georgiev_p2	NGTA	NA	38.8432	0.547261	20	r1	georgiev	p2	0.333333	0.45614
LARQQR	0.591928	YES	SpG_NGTA_20_r1_georgiev_p2	NGTA	NA	40.1043	0.565368	20	r1	georgiev	p2	0.315789	0.491228
LWSSQK	0.591794	NO	SpG_NGTA_20_r1_georgiev_p2	NGTA	NA	43.5727	0.615167	20	r1	georgiev	p2	0.298246	0.54386
LSRQQR	0.591709	NO	SpG_NGTA_20_r1_georgiev_p2	NGTA	NA	39.1748	0.552022	20	r1	georgiev	p2	0.280702	0.473684
LSSSQK	0.587949	NO	SpG_NGTA_20_r1_georgiev_p2	NGTA	NA	9.992	0.133024	20	r1	georgiev	p2	0.263158	0.192982
LWRQQR	0.586777	NO	SpG_NGTA_20_r1_georgiev_p2	NGTA	NA	56.1028	0.79507	20	r1	georgiev	p2	0.245614	0.807018
LWSQQR	0.581386	NO	SpG_NGTA_20_r1_georgiev_p2	NGTA	NA	40.8538	0.576129	20	r1	georgiev	p2	0.22807	0.508772
LSSQQR	0.581115	NO	SpG_NGTA_20_r1_georgiev_p2	NGTA	NA	26.6109	0.371634	20	r1	georgiev	p2	0.210526	0.298246
LSKQQK	0.566105	NO	SpG_NGTA_20_r1_georgiev_p2	NGTA	NA	9.07636	0.119877	20	r1	georgiev	p2	0.192982	0.157895
LWKQQK	0.564331	NO	SpG_NGTA_20_r1_georgiev_p2	NGTA	NA	33.9289	0.476703	20	r1	georgiev	p2	0.175439	0.350877
LSRQQK	0.563846	NO	SpG_NGTA_20_r1_georgiev_p2	NGTA	NA	7.24315	0.0935564	20	r1	georgiev	p2	0.157895	0.140351
LWRQQK	0.556069	YES	SpG_NGTA_20_r1_georgiev_p2	NGTA	NA	34.7866	0.489018	20	r1	georgiev	p2	0.140351	0.368421
LSSQQK	0.554896	NO	SpG_NGTA_20_r1_georgiev_p2	NGTA	NA	5.70632	0.0714911	20	r1	georgiev	p2	0.122807	0.0701754
LWSQQK	0.552732	NO	SpG_NGTA_20_r1_georgiev_p2	NGTA	NA	33.5156	0.47077	20	r1	georgiev	p2	0.105263	0.333333
LSREQR	0.50968	NO	SpG_NGTA_20_r1_georgiev_p2	NGTA	NA	6.25932	0.0794309	20	r1	georgiev	p2	0.0877193	0.105263
ASREQR	0.373361	NO	SpG_NGTA_20_r1_georgiev_p2	NGTA	NA	3.0811	0.0337988	20	r1	georgiev	p2	0.0701754	0.0175439
FSREQR	0.368017	NO	SpG_NGTA_20_r1_georgiev_p2	NGTA	NA	6.22632	0.0789571	20	r1	georgiev	p2	0.0526316	0.0877193
VSREQR	0.188096	YES	SpG_NGTA_20_r1_georgiev_p2	NGTA	VRQR	4.12899	0.0488442	20	r1	georgiev	p2	0.0175439	0.0526316
WSREQR	0.166688	YES	SpG_NGTA_20_r1_georgiev_p2	NGTA	NA	3.94606	0.0462177	20	r1	georgiev	p2	0	0.0350877
LWKVQR	0.6633	NO	SpG_NGTA_20_r2_georgiev_p2	NGTA	NA	59.6901	0.846575	20	r2	georgiev	p2	1	0.912281
LWSVQR	0.652098	NO	SpG_NGTA_20_r2_georgiev_p2	NGTA	NA	60.8007	0.862522	20	r2	georgiev	p2	0.982456	0.947368
LWRVQR	0.647452	NO	SpG_NGTA_20_r2_georgiev_p2	NGTA	NA	57.6093	0.816701	20	r2	georgiev	p2	0.964912	0.877193
LWKHQR	0.639314	YES	SpG_NGTA_20_r2_georgiev_p2	NGTA	NA	51.7255	0.732222	20	r2	georgiev	p2	0.947368	0.719298
LSKVQR	0.636319	NO	SpG_NGTA_20_r2_georgiev_p2	NGTA	NA	68.2665	0.969713	20	r2	georgiev	p2	0.929825	0.982456
LWKSQR	0.635819	YES	SpG_NGTA_20_r2_georgiev_p2	NGTA	NA	59.9113	0.849752	20	r2	georgiev	p2	0.912281	0.929825
LWKVQK	0.630905	YES	SpG_NGTA_20_r2_georgiev_p2	NGTA	NA	56.8154	0.805302	20	r2	georgiev	p2	0.894737	0.842105
LSSVQR	0.626916	YES	SpG_NGTA_20_r2_georgiev_p2	NGTA	NA	65.0958	0.924189	20	r2	georgiev	p2	0.877193	0.964912
LWSHQR	0.624561	YES	SpG_NGTA_20_r2_georgiev_p2	NGTA	NA	51.0134	0.721998	20	r2	georgiev	p2	0.859649	0.701754
LSRVQR	0.623656	NO	SpG_NGTA_20_r2_georgiev_p2	NGTA	NA	70.3759	1	20	r2	georgiev	p2	0.842105	1
LWRHQR	0.623024	NO	SpG_NGTA_20_r2_georgiev_p2	NGTA	NA	46.1864	0.652693	20	r2	georgiev	p2	0.824561	0.631579
LWKQQR	0.619068	YES	SpG_NGTA_20_r2_georgiev_p2	NGTA	SpG	49.4181	0.699094	20	r2	georgiev	p2	0.807018	0.649123
LWRSQR	0.618874	NO	SpG_NGTA_20_r2_georgiev_p2	NGTA	NA	54.3841	0.770393	20	r2	georgiev	p2	0.789474	0.77193
LWSSQR	0.617037	NO	SpG_NGTA_20_r2_georgiev_p2	NGTA	NA	53.0674	0.751489	20	r2	georgiev	p2	0.77193	0.754386
LWRVQK	0.615752	NO	SpG_NGTA_20_r2_georgiev_p2	NGTA	NA	59.1932	0.839441	20	r2	georgiev	p2	0.754386	0.894737
LWSVQK	0.615225	NO	SpG_NGTA_20_r2_georgiev_p2	NGTA	NA	57.1109	0.809544	20	r2	georgiev	p2	0.736842	0.859649
LSKHQR	0.611759	NO	SpG_NGTA_20_r2_georgiev_p2	NGTA	NA	44.0476	0.621985	20	r2	georgiev	p2	0.719298	0.578947
LWKHQK	0.610558	NO	SpG_NGTA_20_r2_georgiev_p2	NGTA	NA	35.5634	0.500172	20	r2	georgiev	p2	0.701754	0.385965
LWSQQR	0.601178	NO	SpG_NGTA_20_r2_georgiev_p2	NGTA	NA	40.8538	0.576129	20	r2	georgiev	p2	0.684211	0.508772
LWRQQR	0.600725	NO	SpG_NGTA_20_r2_georgiev_p2	NGTA	NA	56.1028	0.79507	20	r2	georgiev	p2	0.666667	0.807018
LSKSQR	0.598746	NO	SpG_NGTA_20_r2_georgiev_p2	NGTA	NA	54.3939	0.770535	20	r2	georgiev	p2	0.649123	0.789474
LSSHQR	0.598699	NO	SpG_NGTA_20_r2_georgiev_p2	NGTA	NA	37.2086	0.523793	20	r2	georgiev	p2	0.631579	0.403509
LSRHQR	0.598628	NO	SpG_NGTA_20_r2_georgiev_p2	NGTA	NA	52.4098	0.742047	20	r2	georgiev	p2	0.614035	0.736842
LSKVQK	0.598065	NO	SpG_NGTA_20_r2_georgiev_p2	NGTA	NA	43.6177	0.615813	20	r2	georgiev	p2	0.596491	0.561404
LWKSQK	0.597809	NO	SpG_NGTA_20_r2_georgiev_p2	NGTA	NA	44.7077	0.631463	20	r2	georgiev	p2	0.578947	0.614035
LWRHQK	0.594225	NO	SpG_NGTA_20_r2_georgiev_p2	NGTA	NA	33.3255	0.46804	20	r2	georgiev	p2	0.561404	0.315789
LWKQQK	0.592841	NO	SpG_NGTA_20_r2_georgiev_p2	NGTA	NA	33.9289	0.476703	20	r2	georgiev	p2	0.54386	0.350877
LLRQQR	0.591584	NO	SpG_NGTA_20_r2_georgiev_p2	NGTA	NA	6.55131	0.0836233	20	r2	georgiev	p2	0.526316	0.122807
LWSHQK	0.591438	NO	SpG_NGTA_20_r2_georgiev_p2	NGTA	NA	38.735	0.545708	20	r2	georgiev	p2	0.508772	0.438596
LSKQQR	0.590308	NO	SpG_NGTA_20_r2_georgiev_p2	NGTA	NA	38.8432	0.547261	20	r2	georgiev	p2	0.491228	0.45614
LFRQQR	0.588402	NO	SpG_NGTA_20_r2_georgiev_p2	NGTA	NA	49.4786	0.699962	20	r2	georgiev	p2	0.473684	0.666667
LVRQQR	0.587722	NO	SpG_NGTA_20_r2_georgiev_p2	NGTA	NA	17.0481	0.234334	20	r2	georgiev	p2	0.45614	0.263158
LSRVQK	0.587111	NO	SpG_NGTA_20_r2_georgiev_p2	NGTA	NA	44.4044	0.627108	20	r2	georgiev	p2	0.438596	0.596491
LARQQR	0.585686	YES	SpG_NGTA_20_r2_georgiev_p2	NGTA	NA	40.1043	0.565368	20	r2	georgiev	p2	0.421053	0.491228
LSRSQR	0.585271	YES	SpG_NGTA_20_r2_georgiev_p2	NGTA	NA	56.1956	0.796403	20	r2	georgiev	p2	0.403509	0.824561
LSSVQK	0.583854	NO	SpG_NGTA_20_r2_georgiev_p2	NGTA	NA	37.9145	0.533927	20	r2	georgiev	p2	0.385965	0.421053
LWRSQK	0.581859	NO	SpG_NGTA_20_r2_georgiev_p2	NGTA	NA	50.8708	0.719951	20	r2	georgiev	p2	0.368421	0.684211
LSSSQR	0.581738	NO	SpG_NGTA_20_r2_georgiev_p2	NGTA	NA	42.7669	0.603597	20	r2	georgiev	p2	0.350877	0.526316
LSKHQK	0.577708	NO	SpG_NGTA_20_r2_georgiev_p2	NGTA	NA	14.7815	0.201791	20	r2	georgiev	p2	0.333333	0.22807
LSRQQR	0.576006	NO	SpG_NGTA_20_r2_georgiev_p2	NGTA	NA	39.1748	0.552022	20	r2	georgiev	p2	0.315789	0.473684
LWSSQK	0.57519	NO	SpG_NGTA_20_r2_georgiev_p2	NGTA	NA	43.5727	0.615167	20	r2	georgiev	p2	0.298246	0.54386
LSSQQR	0.574003	NO	SpG_NGTA_20_r2_georgiev_p2	NGTA	NA	26.6109	0.371634	20	r2	georgiev	p2	0.280702	0.298246
LWRQQK	0.573788	NO	SpG_NGTA_20_r2_georgiev_p2	NGTA	NA	34.7866	0.489018	20	r2	georgiev	p2	0.263158	0.368421
LWSQQK	0.569399	YES	SpG_NGTA_20_r2_georgiev_p2	NGTA	NA	33.5156	0.47077	20	r2	georgiev	p2	0.245614	0.333333
LSRHQK	0.565466	NO	SpG_NGTA_20_r2_georgiev_p2	NGTA	NA	10.9908	0.147365	20	r2	georgiev	p2	0.22807	0.210526
LSKQQK	0.560158	NO	SpG_NGTA_20_r2_georgiev_p2	NGTA	NA	9.07636	0.119877	20	r2	georgiev	p2	0.210526	0.157895
LSSHQK	0.56015	NO	SpG_NGTA_20_r2_georgiev_p2	NGTA	NA	9.59061	0.127261	20	r2	georgiev	p2	0.192982	0.175439
LSKSQK	0.555751	NO	SpG_NGTA_20_r2_georgiev_p2	NGTA	NA	18.8317	0.259941	20	r2	georgiev	p2	0.175439	0.280702
LSRQQK	0.54603	NO	SpG_NGTA_20_r2_georgiev_p2	NGTA	NA	7.24315	0.0935564	20	r2	georgiev	p2	0.157895	0.140351
LSRSQK	0.54432	NO	SpG_NGTA_20_r2_georgiev_p2	NGTA	NA	16.0656	0.220226	20	r2	georgiev	p2	0.140351	0.245614
LSSQQK	0.538531	NO	SpG_NGTA_20_r2_georgiev_p2	NGTA	NA	5.70632	0.0714911	20	r2	georgiev	p2	0.122807	0.0701754
LSSSQK	0.534548	YES	SpG_NGTA_20_r2_georgiev_p2	NGTA	NA	9.992	0.133024	20	r2	georgiev	p2	0.105263	0.192982
LSREQR	0.521704	NO	SpG_NGTA_20_r2_georgiev_p2	NGTA	NA	6.25932	0.0794309	20	r2	georgiev	p2	0.0877193	0.105263
ASREQR	0.462523	NO	SpG_NGTA_20_r2_georgiev_p2	NGTA	NA	3.0811	0.0337988	20	r2	georgiev	p2	0.0701754	0.0175439
WSREQR	0.447496	NO	SpG_NGTA_20_r2_georgiev_p2	NGTA	NA	3.94606	0.0462177	20	r2	georgiev	p2	0.0350877	0.0350877
FSREQR	0.399972	YES	SpG_NGTA_20_r2_georgiev_p2	NGTA	NA	6.22632	0.0789571	20	r2	georgiev	p2	0.0175439	0.0877193
VSREQR	0.354587	YES	SpG_NGTA_20_r2_georgiev_p2	NGTA	VRQR	4.12899	0.0488442	20	r2	georgiev	p2	0	0.0526316
LWRSQR	0.586921	YES	SpG_NGTA_20_r3_georgiev_p2	NGTA	NA	54.3841	0.770393	20	r3	georgiev	p2	1	0.77193
LWRVQR	0.585716	NO	SpG_NGTA_20_r3_georgiev_p2	NGTA	NA	57.6093	0.816701	20	r3	georgiev	p2	0.982456	0.877193
LWRVQK	0.581284	YES	SpG_NGTA_20_r3_georgiev_p2	NGTA	NA	59.1932	0.839441	20	r3	georgiev	p2	0.964912	0.894737
LWKSQR	0.573461	NO	SpG_NGTA_20_r3_georgiev_p2	NGTA	NA	59.9113	0.849752	20	r3	georgiev	p2	0.947368	0.929825
LWKVQR	0.572487	NO	SpG_NGTA_20_r3_georgiev_p2	NGTA	NA	59.6901	0.846575	20	r3	georgiev	p2	0.929825	0.912281
LWKVQK	0.568588	NO	SpG_NGTA_20_r3_georgiev_p2	NGTA	NA	56.8154	0.805302	20	r3	georgiev	p2	0.912281	0.842105
LWRHQR	0.566599	NO	SpG_NGTA_20_r3_georgiev_p2	NGTA	NA	46.1864	0.652693	20	r3	georgiev	p2	0.894737	0.631579
LWRSQK	0.556605	NO	SpG_NGTA_20_r3_georgiev_p2	NGTA	NA	50.8708	0.719951	20	r3	georgiev	p2	0.877193	0.684211
LWKHQR	0.55438	NO	SpG_NGTA_20_r3_georgiev_p2	NGTA	NA	51.7255	0.732222	20	r3	georgiev	p2	0.859649	0.719298
LWRHQK	0.552819	NO	SpG_NGTA_20_r3_georgiev_p2	NGTA	NA	33.3255	0.46804	20	r3	georgiev	p2	0.842105	0.315789
LWKSQK	0.550241	YES	SpG_NGTA_20_r3_georgiev_p2	NGTA	NA	44.7077	0.631463	20	r3	georgiev	p2	0.824561	0.614035
LSRVQR	0.549031	NO	SpG_NGTA_20_r3_georgiev_p2	NGTA	NA	70.3759	1	20	r3	georgiev	p2	0.807018	1
LSRSQR	0.548299	YES	SpG_NGTA_20_r3_georgiev_p2	NGTA	NA	56.1956	0.796403	20	r3	georgiev	p2	0.789474	0.824561
LWKHQK	0.54455	NO	SpG_NGTA_20_r3_georgiev_p2	NGTA	NA	35.5634	0.500172	20	r3	georgiev	p2	0.77193	0.385965
LSKVQR	0.542609	NO	SpG_NGTA_20_r3_georgiev_p2	NGTA	NA	68.2665	0.969713	20	r3	georgiev	p2	0.754386	0.982456
LSKSQR	0.54029	NO	SpG_NGTA_20_r3_georgiev_p2	NGTA	NA	54.3939	0.770535	20	r3	georgiev	p2	0.736842	0.789474
LWSSQR	0.537566	NO	SpG_NGTA_20_r3_georgiev_p2	NGTA	NA	53.0674	0.751489	20	r3	georgiev	p2	0.719298	0.754386
LWSVQR	0.535937	NO	SpG_NGTA_20_r3_georgiev_p2	NGTA	NA	60.8007	0.862522	20	r3	georgiev	p2	0.701754	0.947368
LSRHQR	0.533524	NO	SpG_NGTA_20_r3_georgiev_p2	NGTA	NA	52.4098	0.742047	20	r3	georgiev	p2	0.684211	0.736842
LWSVQK	0.531451	NO	SpG_NGTA_20_r3_georgiev_p2	NGTA	NA	57.1109	0.809544	20	r3	georgiev	p2	0.666667	0.859649
LWRQQR	0.530114	NO	SpG_NGTA_20_r3_georgiev_p2	NGTA	NA	56.1028	0.79507	20	r3	georgiev	p2	0.649123	0.807018
LSKHQR	0.527731	YES	SpG_NGTA_20_r3_georgiev_p2	NGTA	NA	44.0476	0.621985	20	r3	georgiev	p2	0.631579	0.578947
LSRVQK	0.527183	YES	SpG_NGTA_20_r3_georgiev_p2	NGTA	NA	44.4044	0.627108	20	r3	georgiev	p2	0.614035	0.596491
WSREQR	0.525816	NO	SpG_NGTA_20_r3_georgiev_p2	NGTA	NA	3.94606	0.0462177	20	r3	georgiev	p2	0.526316	0.0350877
FSREQR	0.525816	NO	SpG_NGTA_20_r3_georgiev_p2	NGTA	NA	6.22632	0.0789571	20	r3	georgiev	p2	0.526316	0.0877193
VSREQR	0.525816	NO	SpG_NGTA_20_r3_georgiev_p2	NGTA	VRQR	4.12899	0.0488442	20	r3	georgiev	p2	0.526316	0.0526316
ASREQR	0.525816	NO	SpG_NGTA_20_r3_georgiev_p2	NGTA	NA	3.0811	0.0337988	20	r3	georgiev	p2	0.526316	0.0175439
LSREQR	0.525816	NO	SpG_NGTA_20_r3_georgiev_p2	NGTA	NA	6.25932	0.0794309	20	r3	georgiev	p2	0.526316	0.105263
LWKQQR	0.524457	NO	SpG_NGTA_20_r3_georgiev_p2	NGTA	SpG	49.4181	0.699094	20	r3	georgiev	p2	0.508772	0.649123
LSKVQK	0.523659	NO	SpG_NGTA_20_r3_georgiev_p2	NGTA	NA	43.6177	0.615813	20	r3	georgiev	p2	0.491228	0.561404
LWSHQR	0.519365	NO	SpG_NGTA_20_r3_georgiev_p2	NGTA	NA	51.0134	0.721998	20	r3	georgiev	p2	0.473684	0.701754
LWSSQK	0.51876	NO	SpG_NGTA_20_r3_georgiev_p2	NGTA	NA	43.5727	0.615167	20	r3	georgiev	p2	0.45614	0.54386
LWSHQK	0.510161	NO	SpG_NGTA_20_r3_georgiev_p2	NGTA	NA	38.735	0.545708	20	r3	georgiev	p2	0.438596	0.438596
LWRQQK	0.509071	YES	SpG_NGTA_20_r3_georgiev_p2	NGTA	NA	34.7866	0.489018	20	r3	georgiev	p2	0.421053	0.368421
LARQQR	0.507875	YES	SpG_NGTA_20_r3_georgiev_p2	NGTA	NA	40.1043	0.565368	20	r3	georgiev	p2	0.403509	0.491228
LWKQQK	0.507224	YES	SpG_NGTA_20_r3_georgiev_p2	NGTA	NA	33.9289	0.476703	20	r3	georgiev	p2	0.385965	0.350877
LSSVQR	0.505125	NO	SpG_NGTA_20_r3_georgiev_p2	NGTA	NA	65.0958	0.924189	20	r3	georgiev	p2	0.368421	0.964912
LSSSQR	0.504274	NO	SpG_NGTA_20_r3_georgiev_p2	NGTA	NA	42.7669	0.603597	20	r3	georgiev	p2	0.350877	0.526316
LSRHQK	0.500342	NO	SpG_NGTA_20_r3_georgiev_p2	NGTA	NA	10.9908	0.147365	20	r3	georgiev	p2	0.315789	0.210526
LSKHQK	0.499988	NO	SpG_NGTA_20_r3_georgiev_p2	NGTA	NA	14.7815	0.201791	20	r3	georgiev	p2	0.298246	0.22807
LSRQQR	0.491676	NO	SpG_NGTA_20_r3_georgiev_p2	NGTA	NA	39.1748	0.552022	20	r3	georgiev	p2	0.280702	0.473684
LSKQQR	0.490576	NO	SpG_NGTA_20_r3_georgiev_p2	NGTA	NA	38.8432	0.547261	20	r3	georgiev	p2	0.263158	0.45614
LSSHQR	0.490249	NO	SpG_NGTA_20_r3_georgiev_p2	NGTA	NA	37.2086	0.523793	20	r3	georgiev	p2	0.245614	0.403509
LSKSQK	0.490088	NO	SpG_NGTA_20_r3_georgiev_p2	NGTA	NA	18.8317	0.259941	20	r3	georgiev	p2	0.22807	0.280702
LWSQQR	0.489645	NO	SpG_NGTA_20_r3_georgiev_p2	NGTA	NA	40.8538	0.576129	20	r3	georgiev	p2	0.210526	0.508772
LSRSQK	0.48915	YES	SpG_NGTA_20_r3_georgiev_p2	NGTA	NA	16.0656	0.220226	20	r3	georgiev	p2	0.192982	0.245614
LSSVQK	0.488232	NO	SpG_NGTA_20_r3_georgiev_p2	NGTA	NA	37.9145	0.533927	20	r3	georgiev	p2	0.175439	0.421053
LFRQQR	0.488007	NO	SpG_NGTA_20_r3_georgiev_p2	NGTA	NA	49.4786	0.699962	20	r3	georgiev	p2	0.157895	0.666667
LVRQQR	0.481736	NO	SpG_NGTA_20_r3_georgiev_p2	NGTA	NA	17.0481	0.234334	20	r3	georgiev	p2	0.140351	0.263158
LWSQQK	0.4758	NO	SpG_NGTA_20_r3_georgiev_p2	NGTA	NA	33.5156	0.47077	20	r3	georgiev	p2	0.122807	0.333333
LSSHQK	0.466797	NO	SpG_NGTA_20_r3_georgiev_p2	NGTA	NA	9.59061	0.127261	20	r3	georgiev	p2	0.105263	0.175439
LSSSQK	0.464581	NO	SpG_NGTA_20_r3_georgiev_p2	NGTA	NA	9.992	0.133024	20	r3	georgiev	p2	0.0877193	0.192982
LSKQQK	0.459197	NO	SpG_NGTA_20_r3_georgiev_p2	NGTA	NA	9.07636	0.119877	20	r3	georgiev	p2	0.0701754	0.157895
LLRQQR	0.456725	YES	SpG_NGTA_20_r3_georgiev_p2	NGTA	NA	6.55131	0.0836233	20	r3	georgiev	p2	0.0526316	0.122807
LSRQQK	0.455922	NO	SpG_NGTA_20_r3_georgiev_p2	NGTA	NA	7.24315	0.0935564	20	r3	georgiev	p2	0.0350877	0.140351
LSSQQR	0.452501	NO	SpG_NGTA_20_r3_georgiev_p2	NGTA	NA	26.6109	0.371634	20	r3	georgiev	p2	0.0175439	0.298246
LSSQQK	0.428709	YES	SpG_NGTA_20_r3_georgiev_p2	NGTA	NA	5.70632	0.0714911	20	r3	georgiev	p2	0	0.0701754

## Sheet: Fig2c-e
Source data for Figure 2c-e can be found in Supplementary Data S6

## Sheet: Fig3a
Source data for Figure 3a can be found in Supplementary Data S7

## Sheet: Fig3b_SaON
AACombo	PredictedFitness	InTrainingData?	samplenames	sgRNA	Fitness	rank	mutname
LNSNNLLR	0.189869	NO	ACAAGT_20_s1_georgiev_p1	ACAAGT	1.41258	1	A889S
LQSNNLLR	0.185539	YES	ACAAGT_20_s1_georgiev_p1	ACAAGT	1.33135	0.999228	N888Q;A889S
LNANNLLR	0.184558	YES	ACAAGT_20_s1_georgiev_p1	ACAAGT	1.22114	0.998456	WTKKH
LNANNDLR	0.169029	NO	ACAAGT_20_s1_georgiev_p1	ACAAGT	0.691075	0.997683	NA
LNSNNDLR	0.153759	NO	ACAAGT_20_s1_georgiev_p1	ACAAGT	0.76777	0.996911	NA
LQSNNLRR	0.150028	NO	ACAAGT_20_s1_georgiev_p1	ACAAGT	0.8319	0.996139	NA
LNANNLRR	0.131723	NO	ACAAGT_20_s1_georgiev_p1	ACAAGT	0.837049	0.995367	NA
LNSNNLLQ	0.131647	NO	ACAAGT_20_s1_georgiev_p1	ACAAGT	0.12626	0.994595	NA
LNSNNLRR	0.126117	NO	ACAAGT_20_s1_georgiev_p1	ACAAGT	0.506554	0.993822	NA
LQANNLLR	0.125864	NO	ACAAGT_20_s1_georgiev_p1	ACAAGT	1.54231	0.99305	N888Q
LNSNNLLI	0.120848	NO	ACAAGT_20_s1_georgiev_p1	ACAAGT	-0.257922	0.992278	NA
LQSNNLLQ	0.119524	NO	ACAAGT_20_s1_georgiev_p1	ACAAGT	0.139433	0.991506	NA
LQANNLRR	0.114424	YES	ACAAGT_20_s1_georgiev_p1	ACAAGT	0.892138	0.990734	NA
LNANNDLI	0.113445	NO	ACAAGT_20_s1_georgiev_p1	ACAAGT	0.0142993	0.989961	NA
LNANNLLI	0.111661	NO	ACAAGT_20_s1_georgiev_p1	ACAAGT	0.130545	0.989189	NA
LNSNNDLI	0.110275	NO	ACAAGT_20_s1_georgiev_p1	ACAAGT	-0.169751	0.988417	NA
LNRNNDLR	0.109592	YES	ACAAGT_20_s1_georgiev_p1	ACAAGT	0.489876	0.987645	NA
LQSNNDLR	0.103233	NO	ACAAGT_20_s1_georgiev_p1	ACAAGT	0.302489	0.986873	NA
LNSNLLLQ	0.101312	NO	ACAAGT_20_s1_georgiev_p1	ACAAGT	0.0910591	0.9861	NA
LQSNNLLI	0.0988704	NO	ACAAGT_20_s1_georgiev_p1	ACAAGT	0.127948	0.985328	NA
LNANNLLQ	0.0971003	YES	ACAAGT_20_s1_georgiev_p1	ACAAGT	0.165511	0.984556	NA
LNRNNLLR	0.0960287	NO	ACAAGT_20_s1_georgiev_p1	ACAAGT	0.803912	0.983784	NA
LNSNLLLR	0.0929337	NO	ACAAGT_20_s1_georgiev_p1	ACAAGT	0.10578	0.983012	NA
LNSNNDLQ	0.0901917	NO	ACAAGT_20_s1_georgiev_p1	ACAAGT	-0.0606412	0.982239	NA
LQSNNLRQ	0.0839714	NO	ACAAGT_20_s1_georgiev_p1	ACAAGT	-0.0014915	0.981467	NA
LQSNLLLR	0.0832784	NO	ACAAGT_20_s1_georgiev_p1	ACAAGT	-0.192095	0.980695	NA
LNANNDRR	0.0810863	NO	ACAAGT_20_s1_georgiev_p1	ACAAGT	0.448168	0.979923	NA
LNANNDLQ	0.0774329	NO	ACAAGT_20_s1_georgiev_p1	ACAAGT	-0.122354	0.979151	NA
LQRNNLLR	0.0727124	NO	ACAAGT_20_s1_georgiev_p1	ACAAGT	0.844755	0.978378	NA
LNANLLLR	0.07106	NO	ACAAGT_20_s1_georgiev_p1	ACAAGT	0.102617	0.977606	NA
LQSNLLLQ	0.0698833	YES	ACAAGT_20_s1_georgiev_p1	ACAAGT	0.273412	0.976834	NA
LNSNTLLQ	0.0697166	NO	ACAAGT_20_s1_georgiev_p1	ACAAGT	0.19565	0.976062	NA
LNADNDLR	0.0692865	NO	ACAAGT_20_s1_georgiev_p1	ACAAGT	0.0557344	0.97529	NA
LQSNNDLI	0.0674084	NO	ACAAGT_20_s1_georgiev_p1	ACAAGT	-0.0901793	0.974517	NA
LNSNLDLQ	0.0642088	NO	ACAAGT_20_s1_georgiev_p1	ACAAGT	0.212147	0.973745	NA
RNSNNLLR	0.062249	NO	ACAAGT_20_s1_georgiev_p1	ACAAGT	0.201834	0.972973	NA
LNANLDLR	0.0604704	YES	ACAAGT_20_s1_georgiev_p1	ACAAGT	-0.0216484	0.972201	NA
LNANLDLI	0.0598224	YES	ACAAGT_20_s1_georgiev_p1	ACAAGT	0.253296	0.971429	NA
LNSNLDLR	0.0589134	NO	ACAAGT_20_s1_georgiev_p1	ACAAGT	-0.301461	0.970656	NA
LNSNNLRQ	0.0580033	NO	ACAAGT_20_s1_georgiev_p1	ACAAGT	-0.165618	0.969884	NA
LNSNNDRR	0.0560715	NO	ACAAGT_20_s1_georgiev_p1	ACAAGT	0.435474	0.969112	NA
LNANTDLI	0.0556266	NO	ACAAGT_20_s1_georgiev_p1	ACAAGT	0.0684432	0.96834	NA
LQRNNLRR	0.0551093	NO	ACAAGT_20_s1_georgiev_p1	ACAAGT	0.494359	0.967568	NA
LQSNNDRR	0.0538901	NO	ACAAGT_20_s1_georgiev_p1	ACAAGT	0.117837	0.966795	NA
LNSNLLLI	0.0538895	YES	ACAAGT_20_s1_georgiev_p1	ACAAGT	0.207377	0.966023	NA
LNANTDLR	0.0533443	NO	ACAAGT_20_s1_georgiev_p1	ACAAGT	-0.0759067	0.965251	NA
RQSNNLLR	0.051934	NO	ACAAGT_20_s1_georgiev_p1	ACAAGT	0.337864	0.964479	NA
LNRNNLLQ	0.0502009	NO	ACAAGT_20_s1_georgiev_p1	ACAAGT	-0.141876	0.963707	NA
LNANNLRQ	0.0483887	NO	ACAAGT_20_s1_georgiev_p1	ACAAGT	-0.070387	0.962934	NA
LQANNDLR	0.0481133	NO	ACAAGT_20_s1_georgiev_p1	ACAAGT	0.445242	0.962162	NA
RNANLDLI	0.0475632	YES	ACAAGT_20_s1_georgiev_p1	ACAAGT	0.149286	0.96139	NA
RNANNLLR	0.0473742	YES	ACAAGT_20_s1_georgiev_p1	ACAAGT	0.184059	0.960618	NA
RNANNDLI	0.0473269	NO	ACAAGT_20_s1_georgiev_p1	ACAAGT	-0.0673467	0.959846	NA
LNRNNDLI	0.0468206	NO	ACAAGT_20_s1_georgiev_p1	ACAAGT	-0.192989	0.959073	NA
LNSNLDLI	0.0467159	YES	ACAAGT_20_s1_georgiev_p1	ACAAGT	-0.055206	0.958301	NA
LNANLLLQ	0.04643	YES	ACAAGT_20_s1_georgiev_p1	ACAAGT	0.0342037	0.957529	NA
RNANNDLR	0.045149	NO	ACAAGT_20_s1_georgiev_p1	ACAAGT	-0.0940073	0.956757	NA
LNRNNLLI	0.044701	NO	ACAAGT_20_s1_georgiev_p1	ACAAGT	-0.11016	0.955985	NA
LNANLDLQ	0.0444523	NO	ACAAGT_20_s1_georgiev_p1	ACAAGT	0.171845	0.955212	NA
LNSNTLRQ	0.0442135	NO	ACAAGT_20_s1_georgiev_p1	ACAAGT	0.245414	0.95444	NA
LNANLLLI	0.0441556	NO	ACAAGT_20_s1_georgiev_p1	ACAAGT	0.15121	0.953668	NA
LNALNDLR	0.0440605	NO	ACAAGT_20_s1_georgiev_p1	ACAAGT	0.254442	0.952896	NA
LNSNTDLQ	0.043625	NO	ACAAGT_20_s1_georgiev_p1	ACAAGT	0.211125	0.952124	NA
LQSNNDLQ	0.0427759	NO	ACAAGT_20_s1_georgiev_p1	ACAAGT	0.0705342	0.951351	NA
LNRNLDLR	0.0404738	NO	ACAAGT_20_s1_georgiev_p1	ACAAGT	-0.157119	0.950579	NA
LNRNTDLR	0.0397498	NO	ACAAGT_20_s1_georgiev_p1	ACAAGT	-0.0438114	0.949807	NA
LQSNTLLQ	0.0394015	NO	ACAAGT_20_s1_georgiev_p1	ACAAGT	-0.0505938	0.949035	NA
LQSNLLLI	0.0393825	NO	ACAAGT_20_s1_georgiev_p1	ACAAGT	-0.293959	0.948263	NA
LQSNNLRI	0.0388797	NO	ACAAGT_20_s1_georgiev_p1	ACAAGT	0.16652	0.94749	NA
LQSNTLRQ	0.0388709	NO	ACAAGT_20_s1_georgiev_p1	ACAAGT	-0.175485	0.946718	NA
LQRNNDLR	0.0381184	NO	ACAAGT_20_s1_georgiev_p1	ACAAGT	0.880791	0.945946	NA
LNSNTDLI	0.0377162	NO	ACAAGT_20_s1_georgiev_p1	ACAAGT	-0.256071	0.945174	NA
LQANNDRR	0.0369916	NO	ACAAGT_20_s1_georgiev_p1	ACAAGT	-0.0236381	0.944402	NA
LQANNLLQ	0.0343773	NO	ACAAGT_20_s1_georgiev_p1	ACAAGT	0.170141	0.943629	NA
LNRNNLRR	0.0343674	NO	ACAAGT_20_s1_georgiev_p1	ACAAGT	0.347133	0.942857	NA
LNSNTLLR	0.0337488	NO	ACAAGT_20_s1_georgiev_p1	ACAAGT	0.100822	0.942085	NA
LQANNLLI	0.0332028	YES	ACAAGT_20_s1_georgiev_p1	ACAAGT	-0.00264027	0.941313	NA
LNALNDLI	0.0325398	NO	ACAAGT_20_s1_georgiev_p1	ACAAGT	0.180404	0.940541	NA
LNSNNLRI	0.0325049	NO	ACAAGT_20_s1_georgiev_p1	ACAAGT	0.233295	0.939768	NA
LNADNLLR	0.0323272	NO	ACAAGT_20_s1_georgiev_p1	ACAAGT	-0.0560266	0.938996	NA
LNSNTLLI	0.0319772	NO	ACAAGT_20_s1_georgiev_p1	ACAAGT	-0.164314	0.938224	NA
RQSNNLLI	0.0314289	NO	ACAAGT_20_s1_georgiev_p1	ACAAGT	-0.137786	0.937452	NA
LNSNLLRR	0.0293117	NO	ACAAGT_20_s1_georgiev_p1	ACAAGT	-0.131527	0.93668	NA
LQSNTLLI	0.0287748	NO	ACAAGT_20_s1_georgiev_p1	ACAAGT	-0.13555	0.935907	NA
LNANTLLR	0.028295	NO	ACAAGT_20_s1_georgiev_p1	ACAAGT	-0.0846697	0.935135	NA
LNANTDLQ	0.0279927	NO	ACAAGT_20_s1_georgiev_p1	ACAAGT	0.116762	0.934363	NA
LNANNLRI	0.0279649	NO	ACAAGT_20_s1_georgiev_p1	ACAAGT	0.258781	0.933591	NA
LNANTLLQ	0.0279247	NO	ACAAGT_20_s1_georgiev_p1	ACAAGT	0.122682	0.932819	NA
LQSNTLLR	0.0278862	NO	ACAAGT_20_s1_georgiev_p1	ACAAGT	-0.19148	0.932046	NA
RNSNNLLI	0.0278424	YES	ACAAGT_20_s1_georgiev_p1	ACAAGT	-0.207027	0.931274	NA
RNSNNDLI	0.0263285	NO	ACAAGT_20_s1_georgiev_p1	ACAAGT	-0.305975	0.930502	NA
LQSNLLRR	0.0259487	YES	ACAAGT_20_s1_georgiev_p1	ACAAGT	-0.0938222	0.92973	NA
LNSNTDLR	0.0250783	NO	ACAAGT_20_s1_georgiev_p1	ACAAGT	-0.176945	0.928958	NA
LQANNLRQ	0.0245429	NO	ACAAGT_20_s1_georgiev_p1	ACAAGT	0.0607276	0.928185	NA
RNANTDLI	0.0244843	YES	ACAAGT_20_s1_georgiev_p1	ACAAGT	0.100138	0.927413	NA
RQSNNLRR	0.0243199	NO	ACAAGT_20_s1_georgiev_p1	ACAAGT	-0.328751	0.926641	NA
LNRNLLLR	0.024314	YES	ACAAGT_20_s1_georgiev_p1	ACAAGT	0.149516	0.925869	NA
RNSNNLLQ	0.0237154	NO	ACAAGT_20_s1_georgiev_p1	ACAAGT	-0.292764	0.925097	NA
LNSDNLLR	0.0236434	NO	ACAAGT_20_s1_georgiev_p1	ACAAGT	-0.139235	0.924324	NA
RNANNLLI	0.0233099	NO	ACAAGT_20_s1_georgiev_p1	ACAAGT	-0.166841	0.923552	NA
LNRNNDLQ	0.0216731	NO	ACAAGT_20_s1_georgiev_p1	ACAAGT	-0.119454	0.92278	NA
LQANLLLR	0.0216603	NO	ACAAGT_20_s1_georgiev_p1	ACAAGT	-0.0920139	0.922008	NA
LNANTLLI	0.0209604	NO	ACAAGT_20_s1_georgiev_p1	ACAAGT	0.183705	0.921236	NA
RNSNNDLR	0.0208525	NO	ACAAGT_20_s1_georgiev_p1	ACAAGT	0.0810872	0.920463	NA
LNSNLLRQ	0.0208022	NO	ACAAGT_20_s1_georgiev_p1	ACAAGT	0.0115997	0.919691	NA
RNANLDLQ	0.0205163	NO	ACAAGT_20_s1_georgiev_p1	ACAAGT	-0.00371404	0.918919	NA
LNALNLLR	0.0181983	NO	ACAAGT_20_s1_georgiev_p1	ACAAGT	-0.0310509	0.918147	NA
LNANLLRR	0.017268	NO	ACAAGT_20_s1_georgiev_p1	ACAAGT	0.0843467	0.917375	NA
LNALNDLQ	0.0169567	YES	ACAAGT_20_s1_georgiev_p1	ACAAGT	0.164262	0.916602	NA
LQSNLLRQ	0.0163967	YES	ACAAGT_20_s1_georgiev_p1	ACAAGT	-0.206847	0.91583	NA
RQSNNLLQ	0.0150247	NO	ACAAGT_20_s1_georgiev_p1	ACAAGT	-0.236941	0.915058	NA
LNRNLLLQ	0.0140435	YES	ACAAGT_20_s1_georgiev_p1	ACAAGT	0.114349	0.914286	NA
RNSNNLRR	0.013972	NO	ACAAGT_20_s1_georgiev_p1	ACAAGT	-0.0784438	0.913514	NA
LNANNDRQ	0.0138409	NO	ACAAGT_20_s1_georgiev_p1	ACAAGT	0.0453583	0.912741	NA
LNRNTDLI	0.0136457	NO	ACAAGT_20_s1_georgiev_p1	ACAAGT	-0.0151518	0.911969	NA
LNADNDLI	0.013332	NO	ACAAGT_20_s1_georgiev_p1	ACAAGT	0.237747	0.911197	NA
LQANNDLI	0.0132165	NO	ACAAGT_20_s1_georgiev_p1	ACAAGT	0.0667312	0.910425	NA
LNRNLDLQ	0.0116776	NO	ACAAGT_20_s1_georgiev_p1	ACAAGT	0.197042	0.909653	NA
RNANNLRR	0.0114984	NO	ACAAGT_20_s1_georgiev_p1	ACAAGT	-0.103609	0.90888	NA
LQSNTLRR	0.0107754	YES	ACAAGT_20_s1_georgiev_p1	ACAAGT	-0.187268	0.908108	NA
LNSDNDLR	0.0105141	NO	ACAAGT_20_s1_georgiev_p1	ACAAGT	-0.0231809	0.907336	NA
LNSLNLLR	0.00896984	NO	ACAAGT_20_s1_georgiev_p1	ACAAGT	-0.088623	0.906564	NA
RNSNLDLI	0.0085329	YES	ACAAGT_20_s1_georgiev_p1	ACAAGT	0.173319	0.905792	NA
LNANTLRQ	0.00841738	NO	ACAAGT_20_s1_georgiev_p1	ACAAGT	-0.0250952	0.905019	NA
LNSNTLRR	0.00776333	NO	ACAAGT_20_s1_georgiev_p1	ACAAGT	-0.151822	0.904247	NA
LNRNTDLQ	0.00713971	NO	ACAAGT_20_s1_georgiev_p1	ACAAGT	-0.17147	0.903475	NA
LNRNLDLI	0.00710621	NO	ACAAGT_20_s1_georgiev_p1	ACAAGT	0.0559519	0.902703	NA
LNANNDRI	0.00690589	NO	ACAAGT_20_s1_georgiev_p1	ACAAGT	-0.182917	0.901931	NA
RQSNNDLI	0.00660968	YES	ACAAGT_20_s1_georgiev_p1	ACAAGT	-0.143215	0.901158	NA
LNALNDRR	0.00542532	NO	ACAAGT_20_s1_georgiev_p1	ACAAGT	0.049327	0.900386	NA
RQANNLLR	0.00528694	YES	ACAAGT_20_s1_georgiev_p1	ACAAGT	0.0856437	0.899614	NA
LQSNLDLR	0.00521368	NO	ACAAGT_20_s1_georgiev_p1	ACAAGT	0.100811	0.898842	NA
LQANNLRI	0.00448593	YES	ACAAGT_20_s1_georgiev_p1	ACAAGT	-0.161271	0.898069	NA
LNANTLRR	0.00426097	NO	ACAAGT_20_s1_georgiev_p1	ACAAGT	-0.0611017	0.897297	NA
LNSNNDRQ	0.00379219	NO	ACAAGT_20_s1_georgiev_p1	ACAAGT	-0.201141	0.896525	NA
RNSNLLLQ	0.0036543	NO	ACAAGT_20_s1_georgiev_p1	ACAAGT	-0.0996623	0.895753	NA
LNADLDLR	0.00236211	NO	ACAAGT_20_s1_georgiev_p1	ACAAGT	-0.0855873	0.894981	NA
RQANNLRR	0.00211825	NO	ACAAGT_20_s1_georgiev_p1	ACAAGT	0.0997406	0.894208	NA
LNALNLRR	0.00148379	NO	ACAAGT_20_s1_georgiev_p1	ACAAGT	-0.0870785	0.893436	NA
LQRNLLLR	0.00130989	NO	ACAAGT_20_s1_georgiev_p1	ACAAGT	-0.15611	0.892664	NA
LQSNLDLQ	0.00128987	NO	ACAAGT_20_s1_georgiev_p1	ACAAGT	-0.403101	0.891892	NA
LNSNNDRI	0.000700191	NO	ACAAGT_20_s1_georgiev_p1	ACAAGT	0.184527	0.89112	NA
RQSNLLLQ	0.000691404	NO	ACAAGT_20_s1_georgiev_p1	ACAAGT	0.262935	0.890347	NA
RQSNLLLI	0.000165476	NO	ACAAGT_20_s1_georgiev_p1	ACAAGT	-0.0363684	0.889575	NA
RQANNLLI	-0.000584613	NO	ACAAGT_20_s1_georgiev_p1	ACAAGT	0.123504	0.888803	NA
LQSNLDLI	-0.000700612	NO	ACAAGT_20_s1_georgiev_p1	ACAAGT	0.14637	0.888031	NA
LQRNNDLI	-0.000959664	NO	ACAAGT_20_s1_georgiev_p1	ACAAGT	-0.410083	0.887259	NA
LQRNNLLQ	-0.00188321	NO	ACAAGT_20_s1_georgiev_p1	ACAAGT	-0.0757159	0.886486	NA
RNSNLLLI	-0.00202617	NO	ACAAGT_20_s1_georgiev_p1	ACAAGT	0.0420336	0.885714	NA
LNSLNDLI	-0.00308381	NO	ACAAGT_20_s1_georgiev_p1	ACAAGT	0.0950759	0.884942	NA
LQRNNDRR	-0.00310259	YES	ACAAGT_20_s1_georgiev_p1	ACAAGT	0.839895	0.88417	NA
RQSNLDLI	-0.00378191	NO	ACAAGT_20_s1_georgiev_p1	ACAAGT	-0.165205	0.883398	NA
LNALNLLI	-0.00399198	YES	ACAAGT_20_s1_georgiev_p1	ACAAGT	-0.060452	0.882625	NA
LNADNLRR	-0.00420072	NO	ACAAGT_20_s1_georgiev_p1	ACAAGT	-0.113572	0.881853	NA
LNRNNDRR	-0.00439745	NO	ACAAGT_20_s1_georgiev_p1	ACAAGT	0.258683	0.881081	NA
RNANLLLI	-0.00445795	NO	ACAAGT_20_s1_georgiev_p1	ACAAGT	-0.237192	0.880309	NA
LNSLNDLR	-0.00465093	NO	ACAAGT_20_s1_georgiev_p1	ACAAGT	0.0187504	0.879537	NA
LQSDNLLR	-0.00541849	NO	ACAAGT_20_s1_georgiev_p1	ACAAGT	-0.261612	0.878764	NA
LQSNTDLI	-0.0056686	NO	ACAAGT_20_s1_georgiev_p1	ACAAGT	0.139353	0.877992	NA
RQSNNDLR	-0.00587861	NO	ACAAGT_20_s1_georgiev_p1	ACAAGT	0.142267	0.87722	NA
LQSNNDRI	-0.00590831	NO	ACAAGT_20_s1_georgiev_p1	ACAAGT	0.0547804	0.876448	NA
LNADLDLI	-0.00643207	NO	ACAAGT_20_s1_georgiev_p1	ACAAGT	0.0116582	0.875676	NA
LNSLNLLQ	-0.00686607	NO	ACAAGT_20_s1_georgiev_p1	ACAAGT	0.264914	0.874903	NA
LNANTDRR	-0.00701957	YES	ACAAGT_20_s1_georgiev_p1	ACAAGT	-0.0034656	0.874131	NA
LQRNNLLI	-0.00715856	YES	ACAAGT_20_s1_georgiev_p1	ACAAGT	-0.177936	0.873359	NA
RNANLDLR	-0.00740331	NO	ACAAGT_20_s1_georgiev_p1	ACAAGT	-0.147384	0.872587	NA
RQANLDLI	-0.00743626	NO	ACAAGT_20_s1_georgiev_p1	ACAAGT	-0.0545789	0.871815	NA
RNANNDRR	-0.00763607	YES	ACAAGT_20_s1_georgiev_p1	ACAAGT	0.0635176	0.871042	NA
RQANLLLI	-0.00771245	NO	ACAAGT_20_s1_georgiev_p1	ACAAGT	-0.141184	0.87027	NA
LQSNNDRQ	-0.00774356	NO	ACAAGT_20_s1_georgiev_p1	ACAAGT	-0.155747	0.869498	NA
LNRDNDLR	-0.00782171	NO	ACAAGT_20_s1_georgiev_p1	ACAAGT	-0.0407391	0.868726	NA
LNRNTLLQ	-0.0079226	NO	ACAAGT_20_s1_georgiev_p1	ACAAGT	0.283886	0.867954	NA
RNANNLLQ	-0.00800518	NO	ACAAGT_20_s1_georgiev_p1	ACAAGT	-0.225864	0.867181	NA
RNSNLDLQ	-0.00820103	NO	ACAAGT_20_s1_georgiev_p1	ACAAGT	0.262984	0.866409	NA
LNRNLLLI	-0.00874287	NO	ACAAGT_20_s1_georgiev_p1	ACAAGT	-0.150348	0.865637	NA
RNANNDLQ	-0.0090852	NO	ACAAGT_20_s1_georgiev_p1	ACAAGT	-0.0544296	0.864865	NA
RQSNNLRQ	-0.00920115	NO	ACAAGT_20_s1_georgiev_p1	ACAAGT	0.190115	0.864093	NA
LQANLLRR	-0.00955821	NO	ACAAGT_20_s1_georgiev_p1	ACAAGT	0.105635	0.86332	NA
LNANLLRQ	-0.00959633	NO	ACAAGT_20_s1_georgiev_p1	ACAAGT	0.0566911	0.862548	NA
LNRLNDLR	-0.0101357	YES	ACAAGT_20_s1_georgiev_p1	ACAAGT	-0.124355	0.861776	NA
LQANLLLQ	-0.0117578	NO	ACAAGT_20_s1_georgiev_p1	ACAAGT	-0.170019	0.861004	NA
RQSNNDRI	-0.0118825	NO	ACAAGT_20_s1_georgiev_p1	ACAAGT	-0.0107206	0.860232	NA
LNADNLLI	-0.0122296	NO	ACAAGT_20_s1_georgiev_p1	ACAAGT	0.058279	0.859459	NA
RNSNLLLR	-0.0125024	NO	ACAAGT_20_s1_georgiev_p1	ACAAGT	-0.112572	0.858687	NA
RNRNNDLR	-0.0126989	NO	ACAAGT_20_s1_georgiev_p1	ACAAGT	-0.175208	0.857915	NA
LNRNTLLR	-0.0131959	NO	ACAAGT_20_s1_georgiev_p1	ACAAGT	0.0751656	0.857143	NA
LNRNTLLI	-0.0133149	NO	ACAAGT_20_s1_georgiev_p1	ACAAGT	-0.0214087	0.856371	NA
RNANLLLQ	-0.0134144	NO	ACAAGT_20_s1_georgiev_p1	ACAAGT	-0.0349073	0.855598	NA
RNANNDRI	-0.0140456	NO	ACAAGT_20_s1_georgiev_p1	ACAAGT	0.0653796	0.854826	NA
LNADNDLQ	-0.0142492	NO	ACAAGT_20_s1_georgiev_p1	ACAAGT	0.00781706	0.854054	NA
LNADTDLR	-0.0145001	NO	ACAAGT_20_s1_georgiev_p1	ACAAGT	0.0299879	0.853282	NA
RNSNNLRQ	-0.0145167	NO	ACAAGT_20_s1_georgiev_p1	ACAAGT	0.00652012	0.85251	NA
RQSNNLRI	-0.0146442	NO	ACAAGT_20_s1_georgiev_p1	ACAAGT	-0.250472	0.851737	NA
LNANTDRQ	-0.0147135	NO	ACAAGT_20_s1_georgiev_p1	ACAAGT	-0.22514	0.850965	NA
RNRNNLLR	-0.0168363	NO	ACAAGT_20_s1_georgiev_p1	ACAAGT	0.173807	0.850193	NA
LNSNTLRI	-0.0169646	YES	ACAAGT_20_s1_georgiev_p1	ACAAGT	0.176981	0.849421	NA
LQANNDRI	-0.0177281	YES	ACAAGT_20_s1_georgiev_p1	ACAAGT	0.0225439	0.848649	NA
RNSNNDLQ	-0.0179166	YES	ACAAGT_20_s1_georgiev_p1	ACAAGT	-0.0278712	0.847876	NA
LNSNTDRQ	-0.0179673	NO	ACAAGT_20_s1_georgiev_p1	ACAAGT	0.124814	0.847104	NA
LNSDNLLQ	-0.0181409	NO	ACAAGT_20_s1_georgiev_p1	ACAAGT	-0.121675	0.846332	NA
LNSDNDLI	-0.0184836	NO	ACAAGT_20_s1_georgiev_p1	ACAAGT	0.0920979	0.84556	NA
LQRNLDLR	-0.0191145	NO	ACAAGT_20_s1_georgiev_p1	ACAAGT	-0.273732	0.844788	NA
LNSLNDLQ	-0.0192908	NO	ACAAGT_20_s1_georgiev_p1	ACAAGT	0.00903713	0.844015	NA
LNADNLLQ	-0.0194421	YES	ACAAGT_20_s1_georgiev_p1	ACAAGT	0.176174	0.843243	NA
LNADTDLI	-0.0195486	NO	ACAAGT_20_s1_georgiev_p1	ACAAGT	0.238148	0.842471	NA
LNRLNDLI	-0.0196227	YES	ACAAGT_20_s1_georgiev_p1	ACAAGT	0.148292	0.841699	NA
LNALNLLQ	-0.0196434	NO	ACAAGT_20_s1_georgiev_p1	ACAAGT	-0.143767	0.840927	NA
RNRNLDLI	-0.0208581	YES	ACAAGT_20_s1_georgiev_p1	ACAAGT	0.140678	0.840154	NA
RNSNTDLI	-0.0213388	YES	ACAAGT_20_s1_georgiev_p1	ACAAGT	-0.0829203	0.839382	NA
LNALNDRQ	-0.0215501	NO	ACAAGT_20_s1_georgiev_p1	ACAAGT	0.0935272	0.83861	NA
LNALLDLI	-0.0216899	NO	ACAAGT_20_s1_georgiev_p1	ACAAGT	0.105027	0.837838	NA
LQANLLLI	-0.0218259	NO	ACAAGT_20_s1_georgiev_p1	ACAAGT	-0.292321	0.837066	NA
LQRNNLRQ	-0.0224336	YES	ACAAGT_20_s1_georgiev_p1	ACAAGT	0.339888	0.836293	NA
LNANTLRI	-0.0225774	YES	ACAAGT_20_s1_georgiev_p1	ACAAGT	-0.0650466	0.835521	NA
LNALNDRI	-0.022772	NO	ACAAGT_20_s1_georgiev_p1	ACAAGT	-0.0521611	0.834749	NA
LNSLNLLI	-0.0229529	NO	ACAAGT_20_s1_georgiev_p1	ACAAGT	-0.0718847	0.833977	NA
RQRNLDLI	-0.0230736	YES	ACAAGT_20_s1_georgiev_p1	ACAAGT	0.112313	0.833205	NA
LQSNTLRI	-0.0231521	NO	ACAAGT_20_s1_georgiev_p1	ACAAGT	-0.0210094	0.832432	NA
RNRNLDLQ	-0.02417	NO	ACAAGT_20_s1_georgiev_p1	ACAAGT	0.114549	0.83166	NA
LQANNDLQ	-0.0251276	NO	ACAAGT_20_s1_georgiev_p1	ACAAGT	-0.112589	0.830888	NA
RQSNTLLI	-0.0252376	NO	ACAAGT_20_s1_georgiev_p1	ACAAGT	-0.103126	0.830116	NA
LNRDNLLR	-0.0255812	NO	ACAAGT_20_s1_georgiev_p1	ACAAGT	-0.298492	0.829344	NA
LNADLLLR	-0.0256025	YES	ACAAGT_20_s1_georgiev_p1	ACAAGT	0.243058	0.828571	NA
LNRDLDLR	-0.0258879	NO	ACAAGT_20_s1_georgiev_p1	ACAAGT	-0.158685	0.827799	NA
RNANLLLR	-0.026009	NO	ACAAGT_20_s1_georgiev_p1	ACAAGT	-0.0859492	0.827027	NA
LNANLDRR	-0.0260432	NO	ACAAGT_20_s1_georgiev_p1	ACAAGT	0.0151558	0.826255	NA
RNSNNDRR	-0.0267437	NO	ACAAGT_20_s1_georgiev_p1	ACAAGT	-0.3411	0.825483	NA
RNANLDRI	-0.0271381	NO	ACAAGT_20_s1_georgiev_p1	ACAAGT	-0.0149017	0.82471	NA
RQANNDLI	-0.0272009	NO	ACAAGT_20_s1_georgiev_p1	ACAAGT	0.264029	0.823938	NA
RNSNTLRQ	-0.0273561	YES	ACAAGT_20_s1_georgiev_p1	ACAAGT	0.196407	0.823166	NA
LNSDLLLQ	-0.0273906	NO	ACAAGT_20_s1_georgiev_p1	ACAAGT	-0.244786	0.822394	NA
RNSNTLLI	-0.0274386	NO	ACAAGT_20_s1_georgiev_p1	ACAAGT	0.0657116	0.821622	NA
RNSNNDRI	-0.0276034	NO	ACAAGT_20_s1_georgiev_p1	ACAAGT	0.0765209	0.820849	NA
LQSLNLLQ	-0.0277418	NO	ACAAGT_20_s1_georgiev_p1	ACAAGT	0.032058	0.820077	NA
LNRNNLRQ	-0.0277593	YES	ACAAGT_20_s1_georgiev_p1	ACAAGT	-0.0182539	0.819305	NA
RNADNDLR	-0.028012	NO	ACAAGT_20_s1_georgiev_p1	ACAAGT	-0.0870018	0.818533	NA
RNANTLLI	-0.0280719	YES	ACAAGT_20_s1_georgiev_p1	ACAAGT	-0.203366	0.817761	NA
LQSLNLLR	-0.0280831	YES	ACAAGT_20_s1_georgiev_p1	ACAAGT	-0.156529	0.816988	NA
RNANTDLR	-0.028093	NO	ACAAGT_20_s1_georgiev_p1	ACAAGT	-0.0151046	0.816216	NA
LQANLDLI	-0.0281145	NO	ACAAGT_20_s1_georgiev_p1	ACAAGT	-0.205127	0.815444	NA
RNANTDLQ	-0.0281464	NO	ACAAGT_20_s1_georgiev_p1	ACAAGT	0.137259	0.814672	NA
LNSDNLLI	-0.0282585	NO	ACAAGT_20_s1_georgiev_p1	ACAAGT	-0.0926477	0.8139	NA
RQANLLLQ	-0.0286358	NO	ACAAGT_20_s1_georgiev_p1	ACAAGT	0.268482	0.813127	NA
RQSNNDRR	-0.0287556	NO	ACAAGT_20_s1_georgiev_p1	ACAAGT	0.0388051	0.812355	NA
LQRNLDLI	-0.0288401	NO	ACAAGT_20_s1_georgiev_p1	ACAAGT	-0.293902	0.811583	NA
LNANLDRQ	-0.0290263	YES	ACAAGT_20_s1_georgiev_p1	ACAAGT	0.129635	0.810811	NA
RNADLDLI	-0.0291413	NO	ACAAGT_20_s1_georgiev_p1	ACAAGT	0.0656829	0.810039	NA
RNSNNLRI	-0.0292201	NO	ACAAGT_20_s1_georgiev_p1	ACAAGT	0.0945071	0.809266	NA
LNALLDLQ	-0.029503	NO	ACAAGT_20_s1_georgiev_p1	ACAAGT	0.0277685	0.808494	NA
LNSNLDRQ	-0.0295229	NO	ACAAGT_20_s1_georgiev_p1	ACAAGT	0.0827808	0.807722	NA
RQSNLLLR	-0.0298418	NO	ACAAGT_20_s1_georgiev_p1	ACAAGT	0.0236439	0.80695	NA
RQANNLRI	-0.0300041	NO	ACAAGT_20_s1_georgiev_p1	ACAAGT	0.266246	0.806178	NA
LQADNLRR	-0.0303042	YES	ACAAGT_20_s1_georgiev_p1	ACAAGT	0.0317688	0.805405	NA
LQSDNLLQ	-0.0306654	NO	ACAAGT_20_s1_georgiev_p1	ACAAGT	-0.147579	0.804633	NA
LQSDNDLR	-0.030929	NO	ACAAGT_20_s1_georgiev_p1	ACAAGT	0.0223683	0.803861	NA
RNANNLRQ	-0.0313315	YES	ACAAGT_20_s1_georgiev_p1	ACAAGT	-0.0378258	0.803089	NA
LQSLNDLI	-0.0314282	NO	ACAAGT_20_s1_georgiev_p1	ACAAGT	-0.00661175	0.802317	NA
LQRNLLRR	-0.031453	NO	ACAAGT_20_s1_georgiev_p1	ACAAGT	0.0273856	0.801544	NA
RNANTDRI	-0.0317573	NO	ACAAGT_20_s1_georgiev_p1	ACAAGT	0.17143	0.800772	NA
RQSNLLRQ	-0.0318541	NO	ACAAGT_20_s1_georgiev_p1	ACAAGT	-0.00176899	0.8	NA
RNRNTDLI	-0.0320788	NO	ACAAGT_20_s1_georgiev_p1	ACAAGT	-0.116185	0.799228	NA
LNANTDRI	-0.0323807	YES	ACAAGT_20_s1_georgiev_p1	ACAAGT	0.21418	0.798456	NA
RQANNDLR	-0.0331542	NO	ACAAGT_20_s1_georgiev_p1	ACAAGT	-0.11936	0.797683	NA
RNALNDLI	-0.0334888	NO	ACAAGT_20_s1_georgiev_p1	ACAAGT	-0.175403	0.796911	NA
LQSDNLRR	-0.0335052	NO	ACAAGT_20_s1_georgiev_p1	ACAAGT	-0.204488	0.796139	NA
LQSNTDLR	-0.0335845	NO	ACAAGT_20_s1_georgiev_p1	ACAAGT	-0.203209	0.795367	NA
LQANNDRQ	-0.0336931	NO	ACAAGT_20_s1_georgiev_p1	ACAAGT	0.0707591	0.794595	NA
RNADNDLI	-0.033725	NO	ACAAGT_20_s1_georgiev_p1	ACAAGT	0.0459039	0.793822	NA
LNRLNDLQ	-0.0339629	NO	ACAAGT_20_s1_georgiev_p1	ACAAGT	0.0775261	0.79305	NA
LQALNDRR	-0.0340301	YES	ACAAGT_20_s1_georgiev_p1	ACAAGT	-0.314692	0.792278	NA
LNSDLLLR	-0.0340711	NO	ACAAGT_20_s1_georgiev_p1	ACAAGT	0.171405	0.791506	NA
LQALNLRR	-0.0341742	NO	ACAAGT_20_s1_georgiev_p1	ACAAGT	0.0479914	0.790734	NA
LQSNLLRI	-0.0346621	NO	ACAAGT_20_s1_georgiev_p1	ACAAGT	0.282647	0.789961	NA
RNRNNDLI	-0.03481	NO	ACAAGT_20_s1_georgiev_p1	ACAAGT	-0.243167	0.789189	NA
LNSNLLRI	-0.0348322	NO	ACAAGT_20_s1_georgiev_p1	ACAAGT	-0.277483	0.788417	NA
LNSNTDRR	-0.035054	NO	ACAAGT_20_s1_georgiev_p1	ACAAGT	-0.319629	0.787645	NA
LQSNTDLQ	-0.0354738	NO	ACAAGT_20_s1_georgiev_p1	ACAAGT	-0.178331	0.786873	NA
LNSDNLRR	-0.0356506	NO	ACAAGT_20_s1_georgiev_p1	ACAAGT	-0.192092	0.7861	NA
RNRNLDLR	-0.0357203	YES	ACAAGT_20_s1_georgiev_p1	ACAAGT	-0.266218	0.785328	NA
LQADNLLR	-0.0357376	NO	ACAAGT_20_s1_georgiev_p1	ACAAGT	-0.258561	0.784556	NA
LNSLNLRR	-0.0357755	NO	ACAAGT_20_s1_georgiev_p1	ACAAGT	-0.165892	0.783784	NA
LNALNLRQ	-0.0360181	NO	ACAAGT_20_s1_georgiev_p1	ACAAGT	-0.122269	0.783012	NA
RNADTDLI	-0.0360388	NO	ACAAGT_20_s1_georgiev_p1	ACAAGT	0.101541	0.782239	NA
RQANNLRQ	-0.0361071	YES	ACAAGT_20_s1_georgiev_p1	ACAAGT	0.0148553	0.781467	NA
RNANNDRQ	-0.0361677	NO	ACAAGT_20_s1_georgiev_p1	ACAAGT	-0.121734	0.780695	NA
LNSDNDLQ	-0.0362205	NO	ACAAGT_20_s1_georgiev_p1	ACAAGT	0.226097	0.779923	NA
RQANNLLQ	-0.0362319	NO	ACAAGT_20_s1_georgiev_p1	ACAAGT	-0.127573	0.779151	NA
RQSNNDLQ	-0.0362898	YES	ACAAGT_20_s1_georgiev_p1	ACAAGT	-0.0412667	0.778378	NA
RNSNTLLQ	-0.0368177	NO	ACAAGT_20_s1_georgiev_p1	ACAAGT	-0.127576	0.777606	NA
LNSLNLRQ	-0.0368322	NO	ACAAGT_20_s1_georgiev_p1	ACAAGT	0.0599712	0.776834	NA
RNSNLLRQ	-0.0370243	NO	ACAAGT_20_s1_georgiev_p1	ACAAGT	-0.00823903	0.776062	NA
LQALNLLR	-0.0370912	NO	ACAAGT_20_s1_georgiev_p1	ACAAGT	-0.15666	0.77529	NA
LNADLDLQ	-0.0372297	NO	ACAAGT_20_s1_georgiev_p1	ACAAGT	-0.222775	0.774517	NA
RNANLDRQ	-0.0374586	NO	ACAAGT_20_s1_georgiev_p1	ACAAGT	-0.0836904	0.773745	NA
LNALTDLI	-0.0380731	NO	ACAAGT_20_s1_georgiev_p1	ACAAGT	0.16795	0.772973	NA
LQANLDLR	-0.0382705	NO	ACAAGT_20_s1_georgiev_p1	ACAAGT	-0.119933	0.772201	NA
LQANTLLR	-0.0384378	NO	ACAAGT_20_s1_georgiev_p1	ACAAGT	-0.159319	0.771429	NA
LQANTLRR	-0.038763	NO	ACAAGT_20_s1_georgiev_p1	ACAAGT	-0.258889	0.770656	NA
LNALTDLQ	-0.0388006	NO	ACAAGT_20_s1_georgiev_p1	ACAAGT	0.0193855	0.769884	NA
LNADNDRR	-0.038817	NO	ACAAGT_20_s1_georgiev_p1	ACAAGT	-0.0376547	0.769112	NA
LNSDLDLQ	-0.039043	NO	ACAAGT_20_s1_georgiev_p1	ACAAGT	-0.0965184	0.76834	NA
LNSNLDRR	-0.0402231	NO	ACAAGT_20_s1_georgiev_p1	ACAAGT	0.0436289	0.767568	NA
LNANLLRI	-0.0402936	YES	ACAAGT_20_s1_georgiev_p1	ACAAGT	0.057711	0.766795	NA
LQRNLLLI	-0.0404444	YES	ACAAGT_20_s1_georgiev_p1	ACAAGT	-0.0520234	0.766023	NA
LNALLDLR	-0.0405558	NO	ACAAGT_20_s1_georgiev_p1	ACAAGT	-0.371073	0.765251	NA
LQRLNDLI	-0.0411476	YES	ACAAGT_20_s1_georgiev_p1	ACAAGT	0.150975	0.764479	NA
LNRNLLRR	-0.0413833	NO	ACAAGT_20_s1_georgiev_p1	ACAAGT	-0.146666	0.763707	NA
RQSNTLRQ	-0.0415792	NO	ACAAGT_20_s1_georgiev_p1	ACAAGT	-0.0889641	0.762934	NA
LQANTLLI	-0.041638	NO	ACAAGT_20_s1_georgiev_p1	ACAAGT	0.0213357	0.762162	NA
RNSNLDLR	-0.0419708	NO	ACAAGT_20_s1_georgiev_p1	ACAAGT	-0.118601	0.76139	NA
LNADLLLI	-0.0428263	YES	ACAAGT_20_s1_georgiev_p1	ACAAGT	0.11199	0.760618	NA
LNSLLDLQ	-0.0428813	YES	ACAAGT_20_s1_georgiev_p1	ACAAGT	0.0140042	0.759846	NA
LQRNTLLR	-0.0430257	NO	ACAAGT_20_s1_georgiev_p1	ACAAGT	0.00783267	0.759073	NA
RQSNLDLQ	-0.0432748	NO	ACAAGT_20_s1_georgiev_p1	ACAAGT	0.14858	0.758301	NA
LQRNTDLI	-0.0432901	NO	ACAAGT_20_s1_georgiev_p1	ACAAGT	-0.241566	0.757529	NA
LNRLNLLR	-0.0433651	NO	ACAAGT_20_s1_georgiev_p1	ACAAGT	-3.36333e-06	0.756757	NA
LNSDLDLR	-0.0433719	YES	ACAAGT_20_s1_georgiev_p1	ACAAGT	-0.0764107	0.755985	NA
RNSNTLRI	-0.0433898	NO	ACAAGT_20_s1_georgiev_p1	ACAAGT	-0.196979	0.755212	NA
LQRNNDLQ	-0.0437695	NO	ACAAGT_20_s1_georgiev_p1	ACAAGT	-0.0692971	0.75444	NA
LNSNTDRI	-0.0438728	NO	ACAAGT_20_s1_georgiev_p1	ACAAGT	0.157795	0.753668	NA
LNRNTLRR	-0.044058	NO	ACAAGT_20_s1_georgiev_p1	ACAAGT	-0.294673	0.752896	NA
LQRLLDLI	-0.0441055	NO	ACAAGT_20_s1_georgiev_p1	ACAAGT	0.226473	0.752124	NA
LNANLDRI	-0.0443668	NO	ACAAGT_20_s1_georgiev_p1	ACAAGT	0.129547	0.751351	NA
RQSNTLRI	-0.0447435	NO	ACAAGT_20_s1_georgiev_p1	ACAAGT	-0.396419	0.750579	NA
RQANNDRI	-0.0448618	YES	ACAAGT_20_s1_georgiev_p1	ACAAGT	0.0562374	0.749807	NA
LNRNTLRQ	-0.0452497	NO	ACAAGT_20_s1_georgiev_p1	ACAAGT	0.165706	0.749035	NA
LQSDLLLQ	-0.0454337	NO	ACAAGT_20_s1_georgiev_p1	ACAAGT	0.0898753	0.748263	NA
LNSLLLLQ	-0.0458028	NO	ACAAGT_20_s1_georgiev_p1	ACAAGT	0.0191762	0.74749	NA
LQRNLLLQ	-0.0458576	NO	ACAAGT_20_s1_georgiev_p1	ACAAGT	0.299989	0.746718	NA
LQANLDLQ	-0.0460173	NO	ACAAGT_20_s1_georgiev_p1	ACAAGT	-0.331084	0.745946	NA
LQANLLRQ	-0.0461424	NO	ACAAGT_20_s1_georgiev_p1	ACAAGT	-0.0520057	0.745174	NA
LQSLNLLI	-0.046198	NO	ACAAGT_20_s1_georgiev_p1	ACAAGT	-0.083115	0.744402	NA
RQALNDLI	-0.0462924	NO	ACAAGT_20_s1_georgiev_p1	ACAAGT	0.113887	0.743629	NA
LQANTLRQ	-0.0465932	NO	ACAAGT_20_s1_georgiev_p1	ACAAGT	-0.236033	0.742857	NA
LNRDLDLI	-0.0466272	NO	ACAAGT_20_s1_georgiev_p1	ACAAGT	-0.179452	0.742085	NA
LQALNDLI	-0.0466771	NO	ACAAGT_20_s1_georgiev_p1	ACAAGT	-0.316053	0.741313	NA
RQANLLRQ	-0.0468114	NO	ACAAGT_20_s1_georgiev_p1	ACAAGT	0.0845314	0.740541	NA
LQRNTLRR	-0.0469214	NO	ACAAGT_20_s1_georgiev_p1	ACAAGT	-0.351181	0.739768	NA
RQALNDRI	-0.0470934	NO	ACAAGT_20_s1_georgiev_p1	ACAAGT	-0.347702	0.738996	NA
LNRDNDLI	-0.0471648	NO	ACAAGT_20_s1_georgiev_p1	ACAAGT	-0.0249755	0.738224	NA
LQALNDRI	-0.0482897	NO	ACAAGT_20_s1_georgiev_p1	ACAAGT	-0.0622315	0.737452	NA
RNANTLRQ	-0.048379	YES	ACAAGT_20_s1_georgiev_p1	ACAAGT	0.157018	0.73668	NA
LQALNDLR	-0.0483999	NO	ACAAGT_20_s1_georgiev_p1	ACAAGT	-0.17947	0.735907	NA
LQSLNLRQ	-0.0484762	NO	ACAAGT_20_s1_georgiev_p1	ACAAGT	0.016584	0.735135	NA
LQSLNLRR	-0.0485202	NO	ACAAGT_20_s1_georgiev_p1	ACAAGT	-0.4217	0.734363	NA
RQRNNDLI	-0.048527	NO	ACAAGT_20_s1_georgiev_p1	ACAAGT	-0.201151	0.733591	NA
LNRDTDLR	-0.0486669	NO	ACAAGT_20_s1_georgiev_p1	ACAAGT	-0.221819	0.732819	NA
LQRNTLLI	-0.0487748	NO	ACAAGT_20_s1_georgiev_p1	ACAAGT	0.148078	0.732046	NA
LQALNLLQ	-0.0488478	NO	ACAAGT_20_s1_georgiev_p1	ACAAGT	-0.284339	0.731274	NA
RNANNLRI	-0.049166	NO	ACAAGT_20_s1_georgiev_p1	ACAAGT	-0.270889	0.730502	NA
RQSNTLLQ	-0.0493296	NO	ACAAGT_20_s1_georgiev_p1	ACAAGT	-0.255033	0.72973	NA
LNSDLDLI	-0.0497293	NO	ACAAGT_20_s1_georgiev_p1	ACAAGT	-0.0980267	0.728958	NA
LNSLNDRR	-0.0498851	NO	ACAAGT_20_s1_georgiev_p1	ACAAGT	-0.0029957	0.728185	NA
LNRLNDRR	-0.0502609	NO	ACAAGT_20_s1_georgiev_p1	ACAAGT	-0.06754	0.727413	NA
LNRLLDLI	-0.0504641	NO	ACAAGT_20_s1_georgiev_p1	ACAAGT	0.12243	0.726641	NA
RNRNNDLQ	-0.0504831	NO	ACAAGT_20_s1_georgiev_p1	ACAAGT	-0.308542	0.725869	NA
LQSDLLLR	-0.0510424	NO	ACAAGT_20_s1_georgiev_p1	ACAAGT	-0.0212111	0.725097	NA
LNADLLLQ	-0.0512535	NO	ACAAGT_20_s1_georgiev_p1	ACAAGT	-0.0610508	0.724324	NA
RQSNNDRQ	-0.0512928	NO	ACAAGT_20_s1_georgiev_p1	ACAAGT	-0.0546562	0.723552	NA
LNALTDLR	-0.0514993	NO	ACAAGT_20_s1_georgiev_p1	ACAAGT	-0.195821	0.72278	NA
LNRLLDLR	-0.0515266	NO	ACAAGT_20_s1_georgiev_p1	ACAAGT	-0.0613553	0.722008	NA
RQANNDRR	-0.0518496	YES	ACAAGT_20_s1_georgiev_p1	ACAAGT	-0.199138	0.721236	NA
RNANTLRI	-0.0524284	NO	ACAAGT_20_s1_georgiev_p1	ACAAGT	0.131782	0.720463	NA
LQRNNLRI	-0.0526426	NO	ACAAGT_20_s1_georgiev_p1	ACAAGT	0.194246	0.719691	NA
LQANTLLQ	-0.0529117	NO	ACAAGT_20_s1_georgiev_p1	ACAAGT	-0.0953482	0.718919	NA
LQANLLRI	-0.0529651	NO	ACAAGT_20_s1_georgiev_p1	ACAAGT	0.0201551	0.718147	NA
RNADNLLR	-0.0529811	YES	ACAAGT_20_s1_georgiev_p1	ACAAGT	-0.0497581	0.717375	NA
RNANLLRQ	-0.0534019	NO	ACAAGT_20_s1_georgiev_p1	ACAAGT	-0.222779	0.716602	NA
LQSDNDLI	-0.0534642	NO	ACAAGT_20_s1_georgiev_p1	ACAAGT	-0.0476867	0.71583	NA
LNALNLRI	-0.0535752	NO	ACAAGT_20_s1_georgiev_p1	ACAAGT	0.0274183	0.715058	NA
RNSNTLLR	-0.053621	NO	ACAAGT_20_s1_georgiev_p1	ACAAGT	-0.173799	0.714286	NA
LQRLNDLR	-0.0537934	NO	ACAAGT_20_s1_georgiev_p1	ACAAGT	-0.199895	0.713514	NA
RNSNTDLQ	-0.0539434	NO	ACAAGT_20_s1_georgiev_p1	ACAAGT	0.0574233	0.712741	NA
RQRNLLLI	-0.0539835	YES	ACAAGT_20_s1_georgiev_p1	ACAAGT	0.0355112	0.711969	NA
LQANTDLI	-0.054492	NO	ACAAGT_20_s1_georgiev_p1	ACAAGT	0.135957	0.711197	NA
LNADTLLI	-0.0545318	NO	ACAAGT_20_s1_georgiev_p1	ACAAGT	0.201251	0.710425	NA
LNRLLDLQ	-0.0546193	NO	ACAAGT_20_s1_georgiev_p1	ACAAGT	0.340141	0.709653	NA
LQSNLDRR	-0.0546891	NO	ACAAGT_20_s1_georgiev_p1	ACAAGT	-0.0963814	0.70888	NA
LQRNTDLR	-0.0547147	NO	ACAAGT_20_s1_georgiev_p1	ACAAGT	0.0253237	0.708108	NA
LNRLNLLI	-0.0547319	YES	ACAAGT_20_s1_georgiev_p1	ACAAGT	0.0277865	0.707336	NA
RNRNNLLQ	-0.0551678	NO	ACAAGT_20_s1_georgiev_p1	ACAAGT	0.011559	0.706564	NA
RNANTLLR	-0.0553989	NO	ACAAGT_20_s1_georgiev_p1	ACAAGT	-0.153155	0.705792	NA
LNRDLLLR	-0.0557367	YES	ACAAGT_20_s1_georgiev_p1	ACAAGT	0.20702	0.705019	NA
RNRNLLLQ	-0.0558718	NO	ACAAGT_20_s1_georgiev_p1	ACAAGT	-0.203305	0.704247	NA
RQRNNLLR	-0.0559175	NO	ACAAGT_20_s1_georgiev_p1	ACAAGT	0.315343	0.703475	NA
LNRNLDRR	-0.0561073	NO	ACAAGT_20_s1_georgiev_p1	ACAAGT	-0.040111	0.702703	NA
RQANLDLQ	-0.0561169	YES	ACAAGT_20_s1_georgiev_p1	ACAAGT	0.098699	0.701931	NA
LNSDLLLI	-0.0561355	YES	ACAAGT_20_s1_georgiev_p1	ACAAGT	-0.158415	0.701158	NA
LNSNLDRI	-0.0561455	NO	ACAAGT_20_s1_georgiev_p1	ACAAGT	-0.144582	0.700386	NA
LNSLLLLR	-0.0562413	NO	ACAAGT_20_s1_georgiev_p1	ACAAGT	-0.273112	0.699614	NA
LNRNNLRI	-0.0567872	YES	ACAAGT_20_s1_georgiev_p1	ACAAGT	-0.408084	0.698842	NA
RQANLLLR	-0.0568285	NO	ACAAGT_20_s1_georgiev_p1	ACAAGT	0.10302	0.698069	NA
LNSLNDRI	-0.0576604	NO	ACAAGT_20_s1_georgiev_p1	ACAAGT	0.181979	0.697297	NA
LQSLNDLR	-0.0576902	YES	ACAAGT_20_s1_georgiev_p1	ACAAGT	-0.135315	0.696525	NA
RQANLDLR	-0.0579285	NO	ACAAGT_20_s1_georgiev_p1	ACAAGT	-0.181044	0.695753	NA
RQSNLLRI	-0.058604	NO	ACAAGT_20_s1_georgiev_p1	ACAAGT	0.0115239	0.694981	NA
LQSDNLLI	-0.0588698	YES	ACAAGT_20_s1_georgiev_p1	ACAAGT	-0.0228585	0.694208	NA
LNSDTDLI	-0.0588912	NO	ACAAGT_20_s1_georgiev_p1	ACAAGT	-0.186868	0.693436	NA
RNALTDLI	-0.0589202	NO	ACAAGT_20_s1_georgiev_p1	ACAAGT	-0.0131072	0.692664	NA
RNANTLLQ	-0.0590062	YES	ACAAGT_20_s1_georgiev_p1	ACAAGT	-0.18196	0.691892	NA
LQSLLDLI	-0.0590746	NO	ACAAGT_20_s1_georgiev_p1	ACAAGT	-0.114273	0.69112	NA
RQSNLDRI	-0.0591038	YES	ACAAGT_20_s1_georgiev_p1	ACAAGT	-0.277914	0.690347	NA
RNSNTDRI	-0.0591123	YES	ACAAGT_20_s1_georgiev_p1	ACAAGT	-0.173839	0.689575	NA
LNRNNDRQ	-0.0593518	NO	ACAAGT_20_s1_georgiev_p1	ACAAGT	0.152716	0.688803	NA
LQALNLRQ	-0.0594793	NO	ACAAGT_20_s1_georgiev_p1	ACAAGT	0.0491383	0.688031	NA
RNRNNLLI	-0.0595072	NO	ACAAGT_20_s1_georgiev_p1	ACAAGT	-0.0107619	0.687259	NA
LQALNLLI	-0.0595794	YES	ACAAGT_20_s1_georgiev_p1	ACAAGT	0.0473319	0.686486	NA
LQANTLRI	-0.0598331	NO	ACAAGT_20_s1_georgiev_p1	ACAAGT	-0.0588157	0.685714	NA
RNALLDLI	-0.0598539	YES	ACAAGT_20_s1_georgiev_p1	ACAAGT	-0.183528	0.684942	NA
LQRNLDLQ	-0.0599083	YES	ACAAGT_20_s1_georgiev_p1	ACAAGT	0.0100915	0.68417	NA
LNSLNDRQ	-0.0600775	NO	ACAAGT_20_s1_georgiev_p1	ACAAGT	-0.108941	0.683398	NA
RQSNLDLR	-0.0602141	NO	ACAAGT_20_s1_georgiev_p1	ACAAGT	-0.0476366	0.682625	NA
RQALLDLI	-0.0604348	NO	ACAAGT_20_s1_georgiev_p1	ACAAGT	-0.200294	0.681853	NA
RNSNNDRQ	-0.06078	NO	ACAAGT_20_s1_georgiev_p1	ACAAGT	-0.247665	0.681081	NA
RNADLDLQ	-0.061037	NO	ACAAGT_20_s1_georgiev_p1	ACAAGT	-0.109483	0.680309	NA
LQSNTDRR	-0.0610683	NO	ACAAGT_20_s1_georgiev_p1	ACAAGT	0.0193243	0.679537	NA
RQRNNLRR	-0.0611626	NO	ACAAGT_20_s1_georgiev_p1	ACAAGT	-0.0190527	0.678764	NA
LQSLNDRI	-0.0612176	YES	ACAAGT_20_s1_georgiev_p1	ACAAGT	-0.116863	0.677992	NA
LNADTLLR	-0.0613729	NO	ACAAGT_20_s1_georgiev_p1	ACAAGT	0.0665083	0.67722	NA
LNSDTDLR	-0.0614096	YES	ACAAGT_20_s1_georgiev_p1	ACAAGT	-0.203455	0.676448	NA
RNSNLDRI	-0.0615876	NO	ACAAGT_20_s1_georgiev_p1	ACAAGT	0.179755	0.675676	NA
LNRDNDLQ	-0.0618156	NO	ACAAGT_20_s1_georgiev_p1	ACAAGT	-0.0838436	0.674903	NA
RNRNTDLR	-0.0618934	NO	ACAAGT_20_s1_georgiev_p1	ACAAGT	-0.0302854	0.674131	NA
RNANTDRQ	-0.06209	NO	ACAAGT_20_s1_georgiev_p1	ACAAGT	0.11982	0.673359	NA
LQSNLDRQ	-0.0621477	NO	ACAAGT_20_s1_georgiev_p1	ACAAGT	-0.314842	0.672587	NA
LQSLNDLQ	-0.0623779	NO	ACAAGT_20_s1_georgiev_p1	ACAAGT	-0.0517293	0.671815	NA
RNRNLLLI	-0.0625062	YES	ACAAGT_20_s1_georgiev_p1	ACAAGT	0.0311792	0.671042	NA
LNRDNLLQ	-0.0626642	NO	ACAAGT_20_s1_georgiev_p1	ACAAGT	-0.240895	0.67027	NA
LQSNTDRQ	-0.0627215	NO	ACAAGT_20_s1_georgiev_p1	ACAAGT	0.131379	0.669498	NA
LNSLLDLI	-0.0627298	NO	ACAAGT_20_s1_georgiev_p1	ACAAGT	-0.356459	0.668726	NA
RQRLLDLI	-0.0630737	NO	ACAAGT_20_s1_georgiev_p1	ACAAGT	-0.163975	0.667954	NA
LQSDNLRQ	-0.0631301	NO	ACAAGT_20_s1_georgiev_p1	ACAAGT	-0.346347	0.667181	NA
RQANTLRI	-0.0631573	NO	ACAAGT_20_s1_georgiev_p1	ACAAGT	0.433876	0.666409	NA
RQRNNLLI	-0.0632852	NO	ACAAGT_20_s1_georgiev_p1	ACAAGT	-0.204172	0.665637	NA
RQSNTDLI	-0.0634999	YES	ACAAGT_20_s1_georgiev_p1	ACAAGT	-0.215594	0.664865	NA
LNADTDLQ	-0.0635086	NO	ACAAGT_20_s1_georgiev_p1	ACAAGT	0.231317	0.664093	NA
LNRNTDRR	-0.0635528	NO	ACAAGT_20_s1_georgiev_p1	ACAAGT	0.0278881	0.66332	NA
RNRNTDLQ	-0.0637802	YES	ACAAGT_20_s1_georgiev_p1	ACAAGT	0.205796	0.662548	NA
RQANLDRI	-0.0642567	NO	ACAAGT_20_s1_georgiev_p1	ACAAGT	0.211569	0.661776	NA
LQADNDLR	-0.0644183	NO	ACAAGT_20_s1_georgiev_p1	ACAAGT	-0.179344	0.661004	NA
RQANLLRI	-0.0646107	YES	ACAAGT_20_s1_georgiev_p1	ACAAGT	-0.0762086	0.660232	NA
RNANTLRR	-0.0646921	YES	ACAAGT_20_s1_georgiev_p1	ACAAGT	-0.219416	0.659459	NA
RNALNDLR	-0.0647654	NO	ACAAGT_20_s1_georgiev_p1	ACAAGT	-0.069183	0.658687	NA
RNRNLLLR	-0.0647817	NO	ACAAGT_20_s1_georgiev_p1	ACAAGT	-0.1367	0.657915	NA
RNADLDLR	-0.0649105	NO	ACAAGT_20_s1_georgiev_p1	ACAAGT	0.0358528	0.657143	NA
LQSNTDRI	-0.064928	NO	ACAAGT_20_s1_georgiev_p1	ACAAGT	0.186476	0.656371	NA
LQRNTLRQ	-0.0650182	NO	ACAAGT_20_s1_georgiev_p1	ACAAGT	-0.527879	0.655598	NA
RQRNNDLR	-0.065088	YES	ACAAGT_20_s1_georgiev_p1	ACAAGT	-0.270937	0.654826	NA
LQRNLDRR	-0.0651215	YES	ACAAGT_20_s1_georgiev_p1	ACAAGT	0.2018	0.654054	NA
LNALLLLR	-0.0651836	YES	ACAAGT_20_s1_georgiev_p1	ACAAGT	-0.202101	0.653282	NA
LNRDLDLQ	-0.0652118	NO	ACAAGT_20_s1_georgiev_p1	ACAAGT	-0.182157	0.65251	NA
RQANTDLI	-0.0655054	NO	ACAAGT_20_s1_georgiev_p1	ACAAGT	0.0170654	0.651737	NA
LNSDTLLQ	-0.065797	YES	ACAAGT_20_s1_georgiev_p1	ACAAGT	-0.0518153	0.650965	NA
RNANLDRR	-0.0659794	NO	ACAAGT_20_s1_georgiev_p1	ACAAGT	-0.425151	0.650193	NA
LQANLDRR	-0.0664163	NO	ACAAGT_20_s1_georgiev_p1	ACAAGT	-0.269183	0.649421	NA
RQSNLLRR	-0.0664775	YES	ACAAGT_20_s1_georgiev_p1	ACAAGT	0.134443	0.648649	NA
LNRDNLLI	-0.0664934	NO	ACAAGT_20_s1_georgiev_p1	ACAAGT	-0.0543391	0.647876	NA
LQSDTLLQ	-0.0665489	YES	ACAAGT_20_s1_georgiev_p1	ACAAGT	0.0582689	0.647104	NA
LQSDLDLQ	-0.066658	YES	ACAAGT_20_s1_georgiev_p1	ACAAGT	0.142288	0.646332	NA
LQSNLDRI	-0.0670691	NO	ACAAGT_20_s1_georgiev_p1	ACAAGT	-0.1323	0.64556	NA
RNSNTLRR	-0.0670953	NO	ACAAGT_20_s1_georgiev_p1	ACAAGT	-0.197236	0.644788	NA
RNSNLLRR	-0.067366	NO	ACAAGT_20_s1_georgiev_p1	ACAAGT	0.0137367	0.644015	NA
RQSNTLRR	-0.0676476	YES	ACAAGT_20_s1_georgiev_p1	ACAAGT	0.0763982	0.643243	NA
LNADNLRQ	-0.0676543	NO	ACAAGT_20_s1_georgiev_p1	ACAAGT	-0.0673374	0.642471	NA
LNALLLLQ	-0.0678829	NO	ACAAGT_20_s1_georgiev_p1	ACAAGT	0.00746076	0.641699	NA
LQSLLLLQ	-0.0679322	NO	ACAAGT_20_s1_georgiev_p1	ACAAGT	-0.0802308	0.640927	NA
LNSDTDLQ	-0.0679716	NO	ACAAGT_20_s1_georgiev_p1	ACAAGT	0.21963	0.640154	NA
RNSLNDLI	-0.0680491	NO	ACAAGT_20_s1_georgiev_p1	ACAAGT	-0.266007	0.639382	NA
LQRLNDRR	-0.0680984	YES	ACAAGT_20_s1_georgiev_p1	ACAAGT	-0.334568	0.63861	NA
RQSNTLLR	-0.068145	NO	ACAAGT_20_s1_georgiev_p1	ACAAGT	-0.35411	0.637838	NA
RNALNDRI	-0.068252	YES	ACAAGT_20_s1_georgiev_p1	ACAAGT	-0.0459815	0.637066	NA
RNALNLLI	-0.0686597	NO	ACAAGT_20_s1_georgiev_p1	ACAAGT	0.0465108	0.636293	NA
LQALLDLI	-0.0687207	NO	ACAAGT_20_s1_georgiev_p1	ACAAGT	0.219638	0.635521	NA
LNRLNLLQ	-0.0690523	NO	ACAAGT_20_s1_georgiev_p1	ACAAGT	0.0453569	0.634749	NA
RQRNLDLR	-0.0691795	NO	ACAAGT_20_s1_georgiev_p1	ACAAGT	-0.0700621	0.633977	NA
RQRNLLLQ	-0.0693272	YES	ACAAGT_20_s1_georgiev_p1	ACAAGT	-0.153103	0.633205	NA
LNALLLLI	-0.0693418	NO	ACAAGT_20_s1_georgiev_p1	ACAAGT	0.138295	0.632432	NA
LNSLTDLQ	-0.0694783	NO	ACAAGT_20_s1_georgiev_p1	ACAAGT	-0.00773016	0.63166	NA
LNSLLDLR	-0.0695484	NO	ACAAGT_20_s1_georgiev_p1	ACAAGT	0.0927628	0.630888	NA
LNRNTDRQ	-0.0697172	NO	ACAAGT_20_s1_georgiev_p1	ACAAGT	0.108908	0.630116	NA
LNRNNDRI	-0.0698001	NO	ACAAGT_20_s1_georgiev_p1	ACAAGT	-0.0480172	0.629344	NA
LNRLNLRR	-0.0701006	YES	ACAAGT_20_s1_georgiev_p1	ACAAGT	0.0545612	0.628571	NA
LNRNLLRQ	-0.0701641	NO	ACAAGT_20_s1_georgiev_p1	ACAAGT	-0.20504	0.627799	NA
LNSLTLLI	-0.0702815	NO	ACAAGT_20_s1_georgiev_p1	ACAAGT	0.268184	0.627027	NA
LQRDLDLR	-0.0703259	NO	ACAAGT_20_s1_georgiev_p1	ACAAGT	-0.13955	0.626255	NA
LQSLNDRR	-0.0707877	NO	ACAAGT_20_s1_georgiev_p1	ACAAGT	-0.198533	0.625483	NA
LQSDNDLQ	-0.0708224	NO	ACAAGT_20_s1_georgiev_p1	ACAAGT	-0.0631902	0.62471	NA
RNSNLDRQ	-0.0708884	NO	ACAAGT_20_s1_georgiev_p1	ACAAGT	0.0166023	0.623938	NA
RQSLNDRI	-0.0709434	NO	ACAAGT_20_s1_georgiev_p1	ACAAGT	0.0158261	0.623166	NA
LQSDLDLI	-0.0712322	NO	ACAAGT_20_s1_georgiev_p1	ACAAGT	-0.0579207	0.622394	NA
LNSLTDLI	-0.0713773	NO	ACAAGT_20_s1_georgiev_p1	ACAAGT	-0.0934585	0.621622	NA
LQRLNLRR	-0.0717929	NO	ACAAGT_20_s1_georgiev_p1	ACAAGT	-0.276267	0.620849	NA
LNRDLLLI	-0.071965	NO	ACAAGT_20_s1_georgiev_p1	ACAAGT	-0.319853	0.620077	NA
LQRNTLLQ	-0.0721891	NO	ACAAGT_20_s1_georgiev_p1	ACAAGT	0.106598	0.619305	NA
RQADLDLI	-0.0724222	YES	ACAAGT_20_s1_georgiev_p1	ACAAGT	-0.0364528	0.618533	NA
RQRNNDRR	-0.0724696	NO	ACAAGT_20_s1_georgiev_p1	ACAAGT	-0.0992678	0.617761	NA
RQRNTDLI	-0.0726996	NO	ACAAGT_20_s1_georgiev_p1	ACAAGT	-0.0878387	0.616988	NA
RNSDNLLR	-0.0727394	NO	ACAAGT_20_s1_georgiev_p1	ACAAGT	-0.213212	0.616216	NA
RNANTDRR	-0.0728778	NO	ACAAGT_20_s1_georgiev_p1	ACAAGT	-0.212899	0.615444	NA
RQSLNDLI	-0.0728845	YES	ACAAGT_20_s1_georgiev_p1	ACAAGT	-0.0307947	0.614672	NA
LNSDTLLI	-0.0730573	YES	ACAAGT_20_s1_georgiev_p1	ACAAGT	-0.28849	0.6139	NA
LQANLDRI	-0.0732096	NO	ACAAGT_20_s1_georgiev_p1	ACAAGT	-0.111912	0.613127	NA
LNALTLLI	-0.0732384	NO	ACAAGT_20_s1_georgiev_p1	ACAAGT	-0.177781	0.612355	NA
LNSLTLRQ	-0.0736255	NO	ACAAGT_20_s1_georgiev_p1	ACAAGT	0.166482	0.611583	NA
LNADTLLQ	-0.0736895	NO	ACAAGT_20_s1_georgiev_p1	ACAAGT	0.195358	0.610811	NA
LQRLLDLR	-0.0737579	NO	ACAAGT_20_s1_georgiev_p1	ACAAGT	-0.0826449	0.610039	NA
LNALLDRQ	-0.074257	NO	ACAAGT_20_s1_georgiev_p1	ACAAGT	0.107597	0.609266	NA
RNADNLRR	-0.0743489	NO	ACAAGT_20_s1_georgiev_p1	ACAAGT	-0.184893	0.608494	NA
LNRLNDRI	-0.0744347	YES	ACAAGT_20_s1_georgiev_p1	ACAAGT	0.0900141	0.607722	NA
RNADTDLR	-0.0744398	NO	ACAAGT_20_s1_georgiev_p1	ACAAGT	0.227109	0.60695	NA
RQANTLLI	-0.0745892	NO	ACAAGT_20_s1_georgiev_p1	ACAAGT	-0.275242	0.606178	NA
LQRNLLRQ	-0.0745941	NO	ACAAGT_20_s1_georgiev_p1	ACAAGT	-0.00185698	0.605405	NA
LQRNNDRI	-0.0746005	NO	ACAAGT_20_s1_georgiev_p1	ACAAGT	0.146704	0.604633	NA
RNSNLLRI	-0.0746329	NO	ACAAGT_20_s1_georgiev_p1	ACAAGT	0.337368	0.603861	NA
RQANTLRQ	-0.074794	NO	ACAAGT_20_s1_georgiev_p1	ACAAGT	0.108565	0.603089	NA
LNSDNLRQ	-0.0748358	NO	ACAAGT_20_s1_georgiev_p1	ACAAGT	0.100587	0.602317	NA
RNSNTDLR	-0.0749814	NO	ACAAGT_20_s1_georgiev_p1	ACAAGT	-0.0021399	0.601544	NA
RNRDLDLI	-0.0750017	NO	ACAAGT_20_s1_georgiev_p1	ACAAGT	-0.107221	0.600772	NA
LNSDTLLR	-0.0751187	NO	ACAAGT_20_s1_georgiev_p1	ACAAGT	-0.569193	0.6	NA
RQRNLDLQ	-0.0753896	NO	ACAAGT_20_s1_georgiev_p1	ACAAGT	0.061582	0.599228	NA
LNSLNLRI	-0.0754194	NO	ACAAGT_20_s1_georgiev_p1	ACAAGT	-0.204573	0.598456	NA
LNRLNDRQ	-0.0758751	NO	ACAAGT_20_s1_georgiev_p1	ACAAGT	0.102506	0.597683	NA
RQRLNDLI	-0.0759714	NO	ACAAGT_20_s1_georgiev_p1	ACAAGT	0.0786945	0.596911	NA
RNRNLDRQ	-0.0761766	YES	ACAAGT_20_s1_georgiev_p1	ACAAGT	0.170483	0.596139	NA
LQRLNLLR	-0.0764397	YES	ACAAGT_20_s1_georgiev_p1	ACAAGT	-0.121339	0.595367	NA
LQANLDRQ	-0.0764536	NO	ACAAGT_20_s1_georgiev_p1	ACAAGT	-0.107233	0.594595	NA
LQSLLDLQ	-0.0766883	NO	ACAAGT_20_s1_georgiev_p1	ACAAGT	-0.0635652	0.593822	NA
LQADNDLI	-0.0770754	NO	ACAAGT_20_s1_georgiev_p1	ACAAGT	0.344969	0.59305	NA
RNRNTLLI	-0.0773229	NO	ACAAGT_20_s1_georgiev_p1	ACAAGT	-0.019784	0.592278	NA
RNRLNDLI	-0.0774596	NO	ACAAGT_20_s1_georgiev_p1	ACAAGT	0.122832	0.591506	NA
RNADNDLQ	-0.0776364	NO	ACAAGT_20_s1_georgiev_p1	ACAAGT	0.0360481	0.590734	NA
RQANNDRQ	-0.0776662	NO	ACAAGT_20_s1_georgiev_p1	ACAAGT	0.110216	0.589961	NA
RNALNLLR	-0.0777171	NO	ACAAGT_20_s1_georgiev_p1	ACAAGT	-0.318094	0.589189	NA
LNALTDRQ	-0.078151	NO	ACAAGT_20_s1_georgiev_p1	ACAAGT	0.134288	0.588417	NA
LNADLLRR	-0.0782431	NO	ACAAGT_20_s1_georgiev_p1	ACAAGT	-0.287978	0.587645	NA
LQRDNDLR	-0.0783885	NO	ACAAGT_20_s1_georgiev_p1	ACAAGT	-0.141318	0.586873	NA
LQSLTDLI	-0.0784934	NO	ACAAGT_20_s1_georgiev_p1	ACAAGT	0.0646578	0.5861	NA
RNALNDLQ	-0.0786456	NO	ACAAGT_20_s1_georgiev_p1	ACAAGT	-0.382045	0.585328	NA
LNALLDRI	-0.0786565	NO	ACAAGT_20_s1_georgiev_p1	ACAAGT	0.138597	0.584556	NA
LQRNNDRQ	-0.0787773	NO	ACAAGT_20_s1_georgiev_p1	ACAAGT	-0.31785	0.583784	NA
LNRNLDRQ	-0.0791902	YES	ACAAGT_20_s1_georgiev_p1	ACAAGT	-0.398458	0.583012	NA
LNSLLLLI	-0.0792353	NO	ACAAGT_20_s1_georgiev_p1	ACAAGT	0.0919946	0.582239	NA
RQSNTDRI	-0.0793366	NO	ACAAGT_20_s1_georgiev_p1	ACAAGT	-0.283057	0.581467	NA
LQADNLLQ	-0.07938	NO	ACAAGT_20_s1_georgiev_p1	ACAAGT	-0.236767	0.580695	NA
LNSLTLLQ	-0.0794806	NO	ACAAGT_20_s1_georgiev_p1	ACAAGT	0.110262	0.579923	NA
RQANNDLQ	-0.0795493	YES	ACAAGT_20_s1_georgiev_p1	ACAAGT	-0.33199	0.579151	NA
LNRLTDLR	-0.0800386	NO	ACAAGT_20_s1_georgiev_p1	ACAAGT	-0.0566818	0.578378	NA
RQRNLDRI	-0.0803964	NO	ACAAGT_20_s1_georgiev_p1	ACAAGT	-0.352135	0.577606	NA
LQSDLLLI	-0.0804305	YES	ACAAGT_20_s1_georgiev_p1	ACAAGT	-0.147999	0.576834	NA
LQALNLRI	-0.0806491	NO	ACAAGT_20_s1_georgiev_p1	ACAAGT	-0.488754	0.576062	NA
LQALNDLQ	-0.0808704	NO	ACAAGT_20_s1_georgiev_p1	ACAAGT	-0.288413	0.57529	NA
RQALNLLI	-0.0811223	NO	ACAAGT_20_s1_georgiev_p1	ACAAGT	-0.0331859	0.574517	NA
RQANLLRR	-0.0812327	NO	ACAAGT_20_s1_georgiev_p1	ACAAGT	-0.236403	0.573745	NA
LNRLTDLI	-0.0812543	NO	ACAAGT_20_s1_georgiev_p1	ACAAGT	0.00573965	0.572973	NA
RNALNDRQ	-0.0813884	NO	ACAAGT_20_s1_georgiev_p1	ACAAGT	-0.290283	0.572201	NA
LQSDLDLR	-0.0817219	NO	ACAAGT_20_s1_georgiev_p1	ACAAGT	-0.168785	0.571429	NA
LQRDLDLI	-0.0818892	NO	ACAAGT_20_s1_georgiev_p1	ACAAGT	0.218122	0.570656	NA
LQRDNLLR	-0.0819008	YES	ACAAGT_20_s1_georgiev_p1	ACAAGT	-0.299833	0.569884	NA
RQRDLDLI	-0.0819168	YES	ACAAGT_20_s1_georgiev_p1	ACAAGT	-0.164951	0.569112	NA
LQANTDLR	-0.0822081	YES	ACAAGT_20_s1_georgiev_p1	ACAAGT	-0.212226	0.56834	NA
RNSLNLLI	-0.082423	NO	ACAAGT_20_s1_georgiev_p1	ACAAGT	-0.130403	0.567568	NA
LQALNDRQ	-0.0824428	NO	ACAAGT_20_s1_georgiev_p1	ACAAGT	0.0690467	0.566795	NA
RNANLLRR	-0.0824483	YES	ACAAGT_20_s1_georgiev_p1	ACAAGT	-0.251913	0.566023	NA
LNRDTDLI	-0.0828428	NO	ACAAGT_20_s1_georgiev_p1	ACAAGT	0.221593	0.565251	NA
LNADNLRI	-0.0829059	NO	ACAAGT_20_s1_georgiev_p1	ACAAGT	0.0541962	0.564479	NA
RNALNDRR	-0.0829154	NO	ACAAGT_20_s1_georgiev_p1	ACAAGT	0.205212	0.563707	NA
LQSLNDRQ	-0.0829529	NO	ACAAGT_20_s1_georgiev_p1	ACAAGT	-0.186189	0.562934	NA
RNADNLLI	-0.0830544	NO	ACAAGT_20_s1_georgiev_p1	ACAAGT	-0.171389	0.562162	NA
LNALLDRR	-0.0830832	NO	ACAAGT_20_s1_georgiev_p1	ACAAGT	-0.139246	0.56139	NA
LQADNLLI	-0.08361	NO	ACAAGT_20_s1_georgiev_p1	ACAAGT	0.197493	0.560618	NA
RQSDLLLQ	-0.0836511	NO	ACAAGT_20_s1_georgiev_p1	ACAAGT	-0.0874478	0.559846	NA
LNALTLRQ	-0.0839027	NO	ACAAGT_20_s1_georgiev_p1	ACAAGT	-0.276927	0.559073	NA
LNRNTLRI	-0.0839811	NO	ACAAGT_20_s1_georgiev_p1	ACAAGT	-0.102947	0.558301	NA
LNRNLDRI	-0.0840317	NO	ACAAGT_20_s1_georgiev_p1	ACAAGT	-0.000420075	0.557529	NA
LQRLNLLI	-0.0841747	NO	ACAAGT_20_s1_georgiev_p1	ACAAGT	0.159939	0.556757	NA
LQADLDLI	-0.0842042	NO	ACAAGT_20_s1_georgiev_p1	ACAAGT	-0.337235	0.555985	NA
LQANTDRI	-0.0843084	NO	ACAAGT_20_s1_georgiev_p1	ACAAGT	-0.0756913	0.555212	NA
RQANLDRQ	-0.0844498	NO	ACAAGT_20_s1_georgiev_p1	ACAAGT	-0.161262	0.55444	NA
RNSLNLLR	-0.0844868	NO	ACAAGT_20_s1_georgiev_p1	ACAAGT	-0.266628	0.553668	NA
RNADLLLI	-0.0845927	NO	ACAAGT_20_s1_georgiev_p1	ACAAGT	-0.122722	0.552896	NA
LQSLTLLI	-0.0847621	YES	ACAAGT_20_s1_georgiev_p1	ACAAGT	-0.0579842	0.552124	NA
LQANTDRR	-0.0847918	YES	ACAAGT_20_s1_georgiev_p1	ACAAGT	-0.174352	0.551351	NA
LQSDTLLI	-0.0848157	YES	ACAAGT_20_s1_georgiev_p1	ACAAGT	0.293699	0.550579	NA
RQALNLLQ	-0.0848435	NO	ACAAGT_20_s1_georgiev_p1	ACAAGT	-0.00109808	0.549807	NA
LNSDNDRR	-0.084855	NO	ACAAGT_20_s1_georgiev_p1	ACAAGT	-0.218219	0.549035	NA
RQRNLLRQ	-0.0850156	NO	ACAAGT_20_s1_georgiev_p1	ACAAGT	-0.0218433	0.548263	NA
RNALNLLQ	-0.085105	YES	ACAAGT_20_s1_georgiev_p1	ACAAGT	-0.0236776	0.54749	NA
RQRNNLRQ	-0.0851578	NO	ACAAGT_20_s1_georgiev_p1	ACAAGT	-0.0335386	0.546718	NA
RNRLLDLI	-0.0852361	NO	ACAAGT_20_s1_georgiev_p1	ACAAGT	0.0250892	0.545946	NA
RQSLNLLI	-0.0853032	NO	ACAAGT_20_s1_georgiev_p1	ACAAGT	-0.236714	0.545174	NA
LQANTDRQ	-0.0855281	YES	ACAAGT_20_s1_georgiev_p1	ACAAGT	-0.107571	0.544402	NA
RNANLLRI	-0.085728	NO	ACAAGT_20_s1_georgiev_p1	ACAAGT	-0.135777	0.543629	NA
RQALLDRI	-0.0857693	NO	ACAAGT_20_s1_georgiev_p1	ACAAGT	-0.212085	0.542857	NA
RQADNDRI	-0.0861096	NO	ACAAGT_20_s1_georgiev_p1	ACAAGT	-0.0888638	0.542085	NA
LQRNTDRR	-0.0865574	NO	ACAAGT_20_s1_georgiev_p1	ACAAGT	-0.0137484	0.541313	NA
RQSNLDRQ	-0.0868124	YES	ACAAGT_20_s1_georgiev_p1	ACAAGT	0.0516544	0.540541	NA
RQSDLDLI	-0.0869351	NO	ACAAGT_20_s1_georgiev_p1	ACAAGT	0.136132	0.539768	NA
RQRNNDRI	-0.0870632	NO	ACAAGT_20_s1_georgiev_p1	ACAAGT	0.121265	0.538996	NA
RNADNDRR	-0.0871338	YES	ACAAGT_20_s1_georgiev_p1	ACAAGT	-0.00505052	0.538224	NA
LNRDLLLQ	-0.0873545	NO	ACAAGT_20_s1_georgiev_p1	ACAAGT	-0.0541187	0.537452	NA
RNRNNLRR	-0.0873806	YES	ACAAGT_20_s1_georgiev_p1	ACAAGT	-0.356353	0.53668	NA
RQADNLRR	-0.0874233	NO	ACAAGT_20_s1_georgiev_p1	ACAAGT	-0.259214	0.535907	NA
LQRNTDLQ	-0.0875427	YES	ACAAGT_20_s1_georgiev_p1	ACAAGT	0.13683	0.535135	NA
RNRNNDRR	-0.0877708	NO	ACAAGT_20_s1_georgiev_p1	ACAAGT	-0.104552	0.534363	NA
LQADNDRR	-0.0878007	NO	ACAAGT_20_s1_georgiev_p1	ACAAGT	-0.411986	0.533591	NA
RNADNDRI	-0.0881289	NO	ACAAGT_20_s1_georgiev_p1	ACAAGT	-0.0537989	0.532819	NA
RQANTDRI	-0.0882291	YES	ACAAGT_20_s1_georgiev_p1	ACAAGT	0.317899	0.532046	NA
RQSLNLLQ	-0.0882367	NO	ACAAGT_20_s1_georgiev_p1	ACAAGT	-0.071593	0.531274	NA
LQADLLLR	-0.0883508	NO	ACAAGT_20_s1_georgiev_p1	ACAAGT	-0.261446	0.530502	NA
LQRNTLRI	-0.0883524	NO	ACAAGT_20_s1_georgiev_p1	ACAAGT	0.191109	0.52973	NA
RNSLNLLQ	-0.0884926	NO	ACAAGT_20_s1_georgiev_p1	ACAAGT	-0.000361609	0.528958	NA
LQSLTLRQ	-0.0886196	NO	ACAAGT_20_s1_georgiev_p1	ACAAGT	-0.0683229	0.528185	NA
LNADNDRI	-0.0889972	NO	ACAAGT_20_s1_georgiev_p1	ACAAGT	0.238446	0.527413	NA
LQADNLRQ	-0.0890091	NO	ACAAGT_20_s1_georgiev_p1	ACAAGT	-0.157165	0.526641	NA
LQSDTDLI	-0.0892614	NO	ACAAGT_20_s1_georgiev_p1	ACAAGT	0.0747903	0.525869	NA
LQSLNLRI	-0.0892916	NO	ACAAGT_20_s1_georgiev_p1	ACAAGT	-0.190798	0.525097	NA
RQRNLLLR	-0.0896129	YES	ACAAGT_20_s1_georgiev_p1	ACAAGT	-0.150015	0.524324	NA
RNADTLLI	-0.0898092	NO	ACAAGT_20_s1_georgiev_p1	ACAAGT	-0.343359	0.523552	NA
LQRLNDLQ	-0.0900015	NO	ACAAGT_20_s1_georgiev_p1	ACAAGT	-0.137596	0.52278	NA
LQSDTLLR	-0.0901741	NO	ACAAGT_20_s1_georgiev_p1	ACAAGT	0.271209	0.522008	NA
LNRDNLRR	-0.0901845	NO	ACAAGT_20_s1_georgiev_p1	ACAAGT	-0.181255	0.521236	NA
RNALLDLQ	-0.0902594	NO	ACAAGT_20_s1_georgiev_p1	ACAAGT	-0.0611326	0.520463	NA
LQSLTLLQ	-0.0904962	YES	ACAAGT_20_s1_georgiev_p1	ACAAGT	-0.123439	0.519691	NA
RNADLDRI	-0.0905516	NO	ACAAGT_20_s1_georgiev_p1	ACAAGT	0.066209	0.518919	NA
RQADLLLI	-0.0907928	NO	ACAAGT_20_s1_georgiev_p1	ACAAGT	-0.0588805	0.518147	NA
RNSDNDLI	-0.0909701	NO	ACAAGT_20_s1_georgiev_p1	ACAAGT	-0.0370939	0.517375	NA
RQADNLRI	-0.0911294	NO	ACAAGT_20_s1_georgiev_p1	ACAAGT	0.0865645	0.516602	NA
LQRDLLLR	-0.0911309	NO	ACAAGT_20_s1_georgiev_p1	ACAAGT	-0.10263	0.51583	NA
LQRLNDRI	-0.0912663	NO	ACAAGT_20_s1_georgiev_p1	ACAAGT	-0.118536	0.515058	NA
RQRNNLLQ	-0.0914884	YES	ACAAGT_20_s1_georgiev_p1	ACAAGT	-0.197209	0.514286	NA
LNRLLLLI	-0.0917393	NO	ACAAGT_20_s1_georgiev_p1	ACAAGT	-0.148281	0.513514	NA
RQSDNLLR	-0.0918189	NO	ACAAGT_20_s1_georgiev_p1	ACAAGT	-0.18235	0.512741	NA
LNADNDRQ	-0.0921379	YES	ACAAGT_20_s1_georgiev_p1	ACAAGT	-0.043139	0.511969	NA
RQSDNDLI	-0.0921848	NO	ACAAGT_20_s1_georgiev_p1	ACAAGT	-0.0999702	0.511197	NA
LQRLLDLQ	-0.0922107	NO	ACAAGT_20_s1_georgiev_p1	ACAAGT	-0.0194047	0.510425	NA
RQSDNLLQ	-0.0922945	YES	ACAAGT_20_s1_georgiev_p1	ACAAGT	-0.0448811	0.509653	NA
LQSLLLLR	-0.0923554	NO	ACAAGT_20_s1_georgiev_p1	ACAAGT	0.135628	0.50888	NA
LNSLTDLR	-0.092375	NO	ACAAGT_20_s1_georgiev_p1	ACAAGT	-0.0802909	0.508108	NA
LQALLLLQ	-0.092681	NO	ACAAGT_20_s1_georgiev_p1	ACAAGT	0.172613	0.507336	NA
RQADLLLQ	-0.0926879	NO	ACAAGT_20_s1_georgiev_p1	ACAAGT	0.0494643	0.506564	NA
LQRNLDRI	-0.0929348	NO	ACAAGT_20_s1_georgiev_p1	ACAAGT	-0.0265185	0.505792	NA
LNRDTLLI	-0.0930124	NO	ACAAGT_20_s1_georgiev_p1	ACAAGT	0.0844198	0.505019	NA
LNALLLRR	-0.0932212	NO	ACAAGT_20_s1_georgiev_p1	ACAAGT	-0.00133874	0.504247	NA
LQANTDLQ	-0.093258	NO	ACAAGT_20_s1_georgiev_p1	ACAAGT	-0.0422197	0.503475	NA
RNALTDRI	-0.0939126	YES	ACAAGT_20_s1_georgiev_p1	ACAAGT	-0.117473	0.502703	NA
LQRNLLRI	-0.0940663	NO	ACAAGT_20_s1_georgiev_p1	ACAAGT	-0.48719	0.501931	NA
LQRLNLLQ	-0.0940879	NO	ACAAGT_20_s1_georgiev_p1	ACAAGT	0.189208	0.501158	NA
RNRNTLLR	-0.0943918	NO	ACAAGT_20_s1_georgiev_p1	ACAAGT	-0.0901383	0.500386	NA
RNRNLDRI	-0.0946227	NO	ACAAGT_20_s1_georgiev_p1	ACAAGT	0.12147	0.499614	NA
LNSLTLLR	-0.0946355	NO	ACAAGT_20_s1_georgiev_p1	ACAAGT	-0.392176	0.498842	NA
RQALLDLQ	-0.094662	NO	ACAAGT_20_s1_georgiev_p1	ACAAGT	-0.0750953	0.498069	NA
RNRDNDLR	-0.0948583	NO	ACAAGT_20_s1_georgiev_p1	ACAAGT	-0.0714544	0.497297	NA
RNSLNDRI	-0.0949427	NO	ACAAGT_20_s1_georgiev_p1	ACAAGT	0.240843	0.496525	NA
LNRLTDLQ	-0.0950132	NO	ACAAGT_20_s1_georgiev_p1	ACAAGT	-0.34518	0.495753	NA
RNADTDLQ	-0.0950924	NO	ACAAGT_20_s1_georgiev_p1	ACAAGT	0.0959255	0.494981	NA
RQADNLRQ	-0.0951515	NO	ACAAGT_20_s1_georgiev_p1	ACAAGT	-0.150913	0.494208	NA
LNRLLLLR	-0.0954419	NO	ACAAGT_20_s1_georgiev_p1	ACAAGT	-0.281297	0.493436	NA
LQRDNLRR	-0.0955151	NO	ACAAGT_20_s1_georgiev_p1	ACAAGT	-0.0183312	0.492664	NA
LNALTDRI	-0.0955214	NO	ACAAGT_20_s1_georgiev_p1	ACAAGT	-0.0337526	0.491892	NA
LNRDTLLR	-0.0955389	YES	ACAAGT_20_s1_georgiev_p1	ACAAGT	-0.137451	0.49112	NA
LQRDNDLI	-0.0956516	YES	ACAAGT_20_s1_georgiev_p1	ACAAGT	0.159891	0.490347	NA
RQANTLRR	-0.0957072	YES	ACAAGT_20_s1_georgiev_p1	ACAAGT	-0.00598561	0.489575	NA
RNRDLDLR	-0.0958354	NO	ACAAGT_20_s1_georgiev_p1	ACAAGT	-0.152579	0.488803	NA
RQADNLLR	-0.0958755	NO	ACAAGT_20_s1_georgiev_p1	ACAAGT	-0.0966279	0.488031	NA
RQSDNLRQ	-0.0960036	NO	ACAAGT_20_s1_georgiev_p1	ACAAGT	0.239295	0.487259	NA
RNRNTLLQ	-0.0963101	NO	ACAAGT_20_s1_georgiev_p1	ACAAGT	-0.102693	0.486486	NA
RNSLNLRQ	-0.0966335	NO	ACAAGT_20_s1_georgiev_p1	ACAAGT	-0.0830678	0.485714	NA
LNSLLLRQ	-0.0966373	NO	ACAAGT_20_s1_georgiev_p1	ACAAGT	-0.123186	0.484942	NA
RQADNLLI	-0.0968636	NO	ACAAGT_20_s1_georgiev_p1	ACAAGT	-0.0770186	0.48417	NA
RNSDNLRR	-0.0974975	NO	ACAAGT_20_s1_georgiev_p1	ACAAGT	-0.00763098	0.483398	NA
RNRDLDLQ	-0.0975042	NO	ACAAGT_20_s1_georgiev_p1	ACAAGT	-0.0157362	0.482625	NA
RQADLDRI	-0.0975883	YES	ACAAGT_20_s1_georgiev_p1	ACAAGT	0.331839	0.481853	NA
LNALTDRR	-0.0977006	NO	ACAAGT_20_s1_georgiev_p1	ACAAGT	0.199495	0.481081	NA
RQALNDLR	-0.0977913	NO	ACAAGT_20_s1_georgiev_p1	ACAAGT	-0.183949	0.480309	NA
LNRNTDRI	-0.097801	NO	ACAAGT_20_s1_georgiev_p1	ACAAGT	-0.131007	0.479537	NA
RQALNDRQ	-0.0978751	NO	ACAAGT_20_s1_georgiev_p1	ACAAGT	-0.26258	0.478764	NA
RQALNLRQ	-0.0979165	NO	ACAAGT_20_s1_georgiev_p1	ACAAGT	-0.0174763	0.477992	NA
RNADLLLQ	-0.0979458	NO	ACAAGT_20_s1_georgiev_p1	ACAAGT	-0.30632	0.47722	NA
RQSNTDLQ	-0.0982124	NO	ACAAGT_20_s1_georgiev_p1	ACAAGT	-0.00959331	0.476448	NA
RQADLLRQ	-0.0982173	NO	ACAAGT_20_s1_georgiev_p1	ACAAGT	0.115822	0.475676	NA
LQSLLLLI	-0.0982976	NO	ACAAGT_20_s1_georgiev_p1	ACAAGT	0.0440022	0.474903	NA
RQSDNLLI	-0.0985105	NO	ACAAGT_20_s1_georgiev_p1	ACAAGT	-0.293	0.474131	NA
RQALNDLQ	-0.0985827	NO	ACAAGT_20_s1_georgiev_p1	ACAAGT	0.230544	0.473359	NA
RNSNTDRQ	-0.0987172	YES	ACAAGT_20_s1_georgiev_p1	ACAAGT	-0.253589	0.472587	NA
LNALTLLQ	-0.098852	YES	ACAAGT_20_s1_georgiev_p1	ACAAGT	-0.248328	0.471815	NA
LQSDNLRI	-0.0988787	NO	ACAAGT_20_s1_georgiev_p1	ACAAGT	-0.159556	0.471042	NA
RNADLLLR	-0.098889	YES	ACAAGT_20_s1_georgiev_p1	ACAAGT	-0.025697	0.47027	NA
LNSDLLRR	-0.0989136	NO	ACAAGT_20_s1_georgiev_p1	ACAAGT	0.0947941	0.469498	NA
RNRDNDLI	-0.0989297	NO	ACAAGT_20_s1_georgiev_p1	ACAAGT	-0.0842349	0.468726	NA
RNSDLDLI	-0.098993	NO	ACAAGT_20_s1_georgiev_p1	ACAAGT	-0.325108	0.467954	NA
LNRDNDRR	-0.0990332	YES	ACAAGT_20_s1_georgiev_p1	ACAAGT	0.0388903	0.467181	NA
RQSDLLLI	-0.0990388	YES	ACAAGT_20_s1_georgiev_p1	ACAAGT	-0.236762	0.466409	NA
RQRNNLRI	-0.0992996	NO	ACAAGT_20_s1_georgiev_p1	ACAAGT	-0.0492389	0.465637	NA
LNRLLLLQ	-0.0994175	YES	ACAAGT_20_s1_georgiev_p1	ACAAGT	0.12627	0.464865	NA
LNALTLRR	-0.0996081	YES	ACAAGT_20_s1_georgiev_p1	ACAAGT	0.0916942	0.464093	NA
LNALTLRI	-0.0996532	YES	ACAAGT_20_s1_georgiev_p1	ACAAGT	0.0370119	0.46332	NA
LQRLNLRQ	-0.0998387	NO	ACAAGT_20_s1_georgiev_p1	ACAAGT	-0.327203	0.462548	NA
LQRNLDRQ	-0.0999392	YES	ACAAGT_20_s1_georgiev_p1	ACAAGT	-0.177409	0.461776	NA
LQADLLLQ	-0.100078	NO	ACAAGT_20_s1_georgiev_p1	ACAAGT	0.0830295	0.461004	NA
LQRLLLLI	-0.100097	NO	ACAAGT_20_s1_georgiev_p1	ACAAGT	0.205122	0.460232	NA
LNADLDRR	-0.100191	NO	ACAAGT_20_s1_georgiev_p1	ACAAGT	0.185516	0.459459	NA
RNSDNLLI	-0.100435	NO	ACAAGT_20_s1_georgiev_p1	ACAAGT	0.186903	0.458687	NA
LNALTLLR	-0.100475	YES	ACAAGT_20_s1_georgiev_p1	ACAAGT	-0.127555	0.457915	NA
RQRLLDLQ	-0.100708	NO	ACAAGT_20_s1_georgiev_p1	ACAAGT	-0.216983	0.457143	NA
LQSLTDLQ	-0.100883	NO	ACAAGT_20_s1_georgiev_p1	ACAAGT	0.192066	0.456371	NA
LNRLNLRQ	-0.100895	NO	ACAAGT_20_s1_georgiev_p1	ACAAGT	-0.0636696	0.455598	NA
LNSLTDRQ	-0.100982	YES	ACAAGT_20_s1_georgiev_p1	ACAAGT	0.0560982	0.454826	NA
LQSDLLRQ	-0.101031	NO	ACAAGT_20_s1_georgiev_p1	ACAAGT	0.198134	0.454054	NA
RNADNLLQ	-0.101139	YES	ACAAGT_20_s1_georgiev_p1	ACAAGT	-0.198488	0.453282	NA
LQALLDLR	-0.101262	NO	ACAAGT_20_s1_georgiev_p1	ACAAGT	-0.399402	0.45251	NA
LNSDNLRI	-0.101345	NO	ACAAGT_20_s1_georgiev_p1	ACAAGT	0.0591135	0.451737	NA
LQSDNDRR	-0.101417	NO	ACAAGT_20_s1_georgiev_p1	ACAAGT	-0.194832	0.450965	NA
RQSLLDLI	-0.101467	YES	ACAAGT_20_s1_georgiev_p1	ACAAGT	-0.290152	0.450193	NA
RNALTDLQ	-0.101626	NO	ACAAGT_20_s1_georgiev_p1	ACAAGT	0.0725603	0.449421	NA
LQSLTDRI	-0.101648	NO	ACAAGT_20_s1_georgiev_p1	ACAAGT	0.0933517	0.448649	NA
LQADLDLR	-0.101915	NO	ACAAGT_20_s1_georgiev_p1	ACAAGT	-0.187779	0.447876	NA
LQSDTLRQ	-0.101917	NO	ACAAGT_20_s1_georgiev_p1	ACAAGT	0.11006	0.447104	NA
RNALNLRQ	-0.102005	YES	ACAAGT_20_s1_georgiev_p1	ACAAGT	-0.0704408	0.446332	NA
RQRNTLLI	-0.102095	YES	ACAAGT_20_s1_georgiev_p1	ACAAGT	-0.0229824	0.44556	NA
RQSLNLRQ	-0.102261	YES	ACAAGT_20_s1_georgiev_p1	ACAAGT	-0.0701371	0.444788	NA
LQALLDLQ	-0.102674	NO	ACAAGT_20_s1_georgiev_p1	ACAAGT	0.0207693	0.444015	NA
RNSDNDLR	-0.102874	NO	ACAAGT_20_s1_georgiev_p1	ACAAGT	-0.245397	0.443243	NA
LQADNLRI	-0.103006	NO	ACAAGT_20_s1_georgiev_p1	ACAAGT	-0.131071	0.442471	NA
RQSDNDRI	-0.103196	NO	ACAAGT_20_s1_georgiev_p1	ACAAGT	-0.0856188	0.441699	NA
LNRLTLLI	-0.103433	NO	ACAAGT_20_s1_georgiev_p1	ACAAGT	-0.117362	0.440927	NA
RNSDNLLQ	-0.103549	YES	ACAAGT_20_s1_georgiev_p1	ACAAGT	0.185468	0.440154	NA
RQALNDRR	-0.103848	NO	ACAAGT_20_s1_georgiev_p1	ACAAGT	-0.0703481	0.439382	NA
LQSDLLRR	-0.104029	NO	ACAAGT_20_s1_georgiev_p1	ACAAGT	-0.262353	0.43861	NA
LQRLTDLI	-0.104053	NO	ACAAGT_20_s1_georgiev_p1	ACAAGT	0.087286	0.437838	NA
RNRNNLRQ	-0.104156	NO	ACAAGT_20_s1_georgiev_p1	ACAAGT	0.172894	0.437066	NA
RQRLNDRI	-0.104173	NO	ACAAGT_20_s1_georgiev_p1	ACAAGT	0.0311165	0.436293	NA
LNRNLLRI	-0.104237	NO	ACAAGT_20_s1_georgiev_p1	ACAAGT	-0.0319051	0.435521	NA
RQRNLDRR	-0.10425	YES	ACAAGT_20_s1_georgiev_p1	ACAAGT	-0.273763	0.434749	NA
LQSLLDLR	-0.104368	NO	ACAAGT_20_s1_georgiev_p1	ACAAGT	0.0105605	0.433977	NA
RQADNDLI	-0.104631	NO	ACAAGT_20_s1_georgiev_p1	ACAAGT	0.0230975	0.433205	NA
RQRNLDRQ	-0.104706	NO	ACAAGT_20_s1_georgiev_p1	ACAAGT	-0.0269111	0.432432	NA
RNRLNDLR	-0.104896	NO	ACAAGT_20_s1_georgiev_p1	ACAAGT	-0.255145	0.43166	NA
RNSLLDLI	-0.104907	NO	ACAAGT_20_s1_georgiev_p1	ACAAGT	0.0512162	0.430888	NA
LQRLNDRQ	-0.105091	NO	ACAAGT_20_s1_georgiev_p1	ACAAGT	-0.195493	0.430116	NA
RNSNLDRR	-0.105351	NO	ACAAGT_20_s1_georgiev_p1	ACAAGT	-0.0200635	0.429344	NA
RQSDLDLQ	-0.105571	YES	ACAAGT_20_s1_georgiev_p1	ACAAGT	0.088662	0.428571	NA
LNADLDRI	-0.105679	NO	ACAAGT_20_s1_georgiev_p1	ACAAGT	0.328621	0.427799	NA
LNALLLRQ	-0.105695	NO	ACAAGT_20_s1_georgiev_p1	ACAAGT	0.0912374	0.427027	NA
LQADLDLQ	-0.105697	NO	ACAAGT_20_s1_georgiev_p1	ACAAGT	0.196378	0.426255	NA
LQALLLLI	-0.10584	NO	ACAAGT_20_s1_georgiev_p1	ACAAGT	-0.115421	0.425483	NA
RNRNNDRQ	-0.10589	NO	ACAAGT_20_s1_georgiev_p1	ACAAGT	-0.289633	0.42471	NA
LNSLLDRQ	-0.105901	NO	ACAAGT_20_s1_georgiev_p1	ACAAGT	0.0459345	0.423938	NA
RQSDTLLI	-0.105942	NO	ACAAGT_20_s1_georgiev_p1	ACAAGT	-0.0244062	0.423166	NA
RQANLDRR	-0.105997	NO	ACAAGT_20_s1_georgiev_p1	ACAAGT	-0.0722501	0.422394	NA
RNALNLRR	-0.106037	YES	ACAAGT_20_s1_georgiev_p1	ACAAGT	-0.315074	0.421622	NA
RNADTLLR	-0.106158	NO	ACAAGT_20_s1_georgiev_p1	ACAAGT	-0.193523	0.420849	NA
RQSLTLLI	-0.106192	NO	ACAAGT_20_s1_georgiev_p1	ACAAGT	0.032499	0.420077	NA
LNRLLDRI	-0.106248	YES	ACAAGT_20_s1_georgiev_p1	ACAAGT	-0.158033	0.419305	NA
RQSDNLRR	-0.106269	YES	ACAAGT_20_s1_georgiev_p1	ACAAGT	-0.409208	0.418533	NA
LQRNTDRQ	-0.106367	NO	ACAAGT_20_s1_georgiev_p1	ACAAGT	0.10825	0.417761	NA
LQADLLLI	-0.10682	NO	ACAAGT_20_s1_georgiev_p1	ACAAGT	0.0846114	0.416988	NA
LNADLLRQ	-0.107023	YES	ACAAGT_20_s1_georgiev_p1	ACAAGT	-0.393345	0.416216	NA
LNSLTLRI	-0.1072	NO	ACAAGT_20_s1_georgiev_p1	ACAAGT	-0.171977	0.415444	NA
LNSDNDRI	-0.107291	NO	ACAAGT_20_s1_georgiev_p1	ACAAGT	-0.0603336	0.414672	NA
RQSDNLRI	-0.107316	NO	ACAAGT_20_s1_georgiev_p1	ACAAGT	-0.0596096	0.4139	NA
RNRLTDLI	-0.107397	NO	ACAAGT_20_s1_georgiev_p1	ACAAGT	-0.156795	0.413127	NA
LNSLLLRR	-0.107518	NO	ACAAGT_20_s1_georgiev_p1	ACAAGT	0.0222022	0.412355	NA
RQALNLRI	-0.107669	NO	ACAAGT_20_s1_georgiev_p1	ACAAGT	-0.242848	0.411583	NA
RQSDLLRQ	-0.107746	NO	ACAAGT_20_s1_georgiev_p1	ACAAGT	0.088891	0.410811	NA
LNSDLLRQ	-0.107787	YES	ACAAGT_20_s1_georgiev_p1	ACAAGT	0.203727	0.410039	NA
LQALTDLI	-0.107799	NO	ACAAGT_20_s1_georgiev_p1	ACAAGT	0.00280154	0.409266	NA
RNSLNDLQ	-0.107975	NO	ACAAGT_20_s1_georgiev_p1	ACAAGT	-0.0542004	0.408494	NA
RNALLDRI	-0.108068	NO	ACAAGT_20_s1_georgiev_p1	ACAAGT	-0.218994	0.407722	NA
LNRLLDRQ	-0.108147	NO	ACAAGT_20_s1_georgiev_p1	ACAAGT	-0.0712207	0.40695	NA
LNRLLDRR	-0.108313	NO	ACAAGT_20_s1_georgiev_p1	ACAAGT	-0.0352615	0.406178	NA
RQADNLLQ	-0.108478	YES	ACAAGT_20_s1_georgiev_p1	ACAAGT	-0.10017	0.405405	NA
LNRDLDRR	-0.108733	NO	ACAAGT_20_s1_georgiev_p1	ACAAGT	-0.0511611	0.404633	NA
LQRNTDRI	-0.108754	NO	ACAAGT_20_s1_georgiev_p1	ACAAGT	0.106239	0.403861	NA
LQRDNLLQ	-0.108995	YES	ACAAGT_20_s1_georgiev_p1	ACAAGT	-0.0210469	0.403089	NA
LQRLLLLQ	-0.109244	NO	ACAAGT_20_s1_georgiev_p1	ACAAGT	-0.114564	0.402317	NA
LNRLNLRI	-0.109245	YES	ACAAGT_20_s1_georgiev_p1	ACAAGT	-0.143995	0.401544	NA
RQALTDLI	-0.109294	NO	ACAAGT_20_s1_georgiev_p1	ACAAGT	0.164162	0.400772	NA
RQADLDLQ	-0.10968	NO	ACAAGT_20_s1_georgiev_p1	ACAAGT	0.120116	0.4	NA
RNSNTDRR	-0.109815	NO	ACAAGT_20_s1_georgiev_p1	ACAAGT	-0.198045	0.399228	NA
RNRNTDRI	-0.109852	NO	ACAAGT_20_s1_georgiev_p1	ACAAGT	-0.0162949	0.398456	NA
RQANTLLQ	-0.109854	NO	ACAAGT_20_s1_georgiev_p1	ACAAGT	0.0605689	0.397683	NA
RQALNLLR	-0.109951	NO	ACAAGT_20_s1_georgiev_p1	ACAAGT	-0.000987517	0.396911	NA
LQALLDRI	-0.109991	NO	ACAAGT_20_s1_georgiev_p1	ACAAGT	0.102221	0.396139	NA
RQSLNLRI	-0.110105	YES	ACAAGT_20_s1_georgiev_p1	ACAAGT	-0.0953714	0.395367	NA
RNSDLLLQ	-0.110113	NO	ACAAGT_20_s1_georgiev_p1	ACAAGT	-0.00444034	0.394595	NA
RQRNNDLQ	-0.110537	NO	ACAAGT_20_s1_georgiev_p1	ACAAGT	-0.318044	0.393822	NA
LQADNDLQ	-0.11066	NO	ACAAGT_20_s1_georgiev_p1	ACAAGT	-0.0974372	0.39305	NA
LNRDTDLQ	-0.110754	YES	ACAAGT_20_s1_georgiev_p1	ACAAGT	0.104242	0.392278	NA
LNSLTDRI	-0.110873	NO	ACAAGT_20_s1_georgiev_p1	ACAAGT	0.0876302	0.391506	NA
RNSDTDLI	-0.111007	NO	ACAAGT_20_s1_georgiev_p1	ACAAGT	-0.0742386	0.390734	NA
RNRNLDRR	-0.11108	NO	ACAAGT_20_s1_georgiev_p1	ACAAGT	-0.382715	0.389961	NA
LNSDTLRQ	-0.111177	NO	ACAAGT_20_s1_georgiev_p1	ACAAGT	0.19492	0.389189	NA
LQALLLLR	-0.111367	NO	ACAAGT_20_s1_georgiev_p1	ACAAGT	-0.0414353	0.388417	NA
RQRNNDRQ	-0.111419	YES	ACAAGT_20_s1_georgiev_p1	ACAAGT	-0.0279082	0.387645	NA
RNADTDRI	-0.111431	NO	ACAAGT_20_s1_georgiev_p1	ACAAGT	0.00424718	0.386873	NA
RNRDTDLI	-0.111441	NO	ACAAGT_20_s1_georgiev_p1	ACAAGT	0.142193	0.3861	NA
LQSDTDLR	-0.111443	NO	ACAAGT_20_s1_georgiev_p1	ACAAGT	-0.236454	0.385328	NA
LNADTLRR	-0.11159	NO	ACAAGT_20_s1_georgiev_p1	ACAAGT	-0.136486	0.384556	NA
RQANTDLR	-0.111648	YES	ACAAGT_20_s1_georgiev_p1	ACAAGT	-0.0675678	0.383784	NA
LQRDLLLI	-0.111834	YES	ACAAGT_20_s1_georgiev_p1	ACAAGT	-0.217232	0.383012	NA
RNSLTDLI	-0.111846	NO	ACAAGT_20_s1_georgiev_p1	ACAAGT	0.0495096	0.382239	NA
RQSDNDLR	-0.111902	YES	ACAAGT_20_s1_georgiev_p1	ACAAGT	-0.257511	0.381467	NA
RQRDLLLI	-0.111909	NO	ACAAGT_20_s1_georgiev_p1	ACAAGT	-0.0666391	0.380695	NA
LQRLLDRR	-0.112087	NO	ACAAGT_20_s1_georgiev_p1	ACAAGT	-0.096048	0.379923	NA
RNSDLLLI	-0.112192	YES	ACAAGT_20_s1_georgiev_p1	ACAAGT	-0.233192	0.379151	NA
RQALNLRR	-0.112265	NO	ACAAGT_20_s1_georgiev_p1	ACAAGT	-0.125059	0.378378	NA
RNRNLLRQ	-0.112397	YES	ACAAGT_20_s1_georgiev_p1	ACAAGT	0.0416401	0.377606	NA
RQSLNDLQ	-0.112422	NO	ACAAGT_20_s1_georgiev_p1	ACAAGT	-0.0572416	0.376834	NA
RNRNTLRQ	-0.112594	NO	ACAAGT_20_s1_georgiev_p1	ACAAGT	-0.396663	0.376062	NA
RQRLLDRI	-0.1127	NO	ACAAGT_20_s1_georgiev_p1	ACAAGT	-0.445585	0.37529	NA
RQSLTLRI	-0.112751	NO	ACAAGT_20_s1_georgiev_p1	ACAAGT	0.222501	0.374517	NA
LQSLLDRI	-0.112801	YES	ACAAGT_20_s1_georgiev_p1	ACAAGT	-0.0282809	0.373745	NA
RNRLLDLQ	-0.11288	NO	ACAAGT_20_s1_georgiev_p1	ACAAGT	-0.196709	0.372973	NA
RNADNLRI	-0.113013	NO	ACAAGT_20_s1_georgiev_p1	ACAAGT	0.0719325	0.372201	NA
RQSLNLLR	-0.113145	NO	ACAAGT_20_s1_georgiev_p1	ACAAGT	-0.0885776	0.371429	NA
RNSLTLLI	-0.113171	NO	ACAAGT_20_s1_georgiev_p1	ACAAGT	-0.0933866	0.370656	NA
RNADNLRQ	-0.113288	YES	ACAAGT_20_s1_georgiev_p1	ACAAGT	0.0705939	0.369884	NA
LQADLLRR	-0.113315	NO	ACAAGT_20_s1_georgiev_p1	ACAAGT	-0.218379	0.369112	NA
LQRLLLLR	-0.113411	NO	ACAAGT_20_s1_georgiev_p1	ACAAGT	-0.0830057	0.36834	NA
RNALTDLR	-0.113783	NO	ACAAGT_20_s1_georgiev_p1	ACAAGT	0.0479356	0.367568	NA
RNALLDLR	-0.11382	YES	ACAAGT_20_s1_georgiev_p1	ACAAGT	-0.0653694	0.366795	NA
LNSDNDRQ	-0.113871	NO	ACAAGT_20_s1_georgiev_p1	ACAAGT	-0.0321281	0.366023	NA
RQRDLDLR	-0.113914	NO	ACAAGT_20_s1_georgiev_p1	ACAAGT	-0.618072	0.365251	NA
LNSLTLRR	-0.113934	NO	ACAAGT_20_s1_georgiev_p1	ACAAGT	-0.0653976	0.364479	NA
RQSNTDRQ	-0.114211	NO	ACAAGT_20_s1_georgiev_p1	ACAAGT	-0.187073	0.363707	NA
RQADLDLR	-0.114523	NO	ACAAGT_20_s1_georgiev_p1	ACAAGT	-0.126751	0.362934	NA
RQANTDRQ	-0.114592	NO	ACAAGT_20_s1_georgiev_p1	ACAAGT	0.283327	0.362162	NA
RNSLNDRQ	-0.114697	NO	ACAAGT_20_s1_georgiev_p1	ACAAGT	0.300273	0.36139	NA
RNALLLLI	-0.115085	NO	ACAAGT_20_s1_georgiev_p1	ACAAGT	-0.101311	0.360618	NA
RQRDLDLQ	-0.115134	NO	ACAAGT_20_s1_georgiev_p1	ACAAGT	-0.204619	0.359846	NA
RQADLLRI	-0.115253	NO	ACAAGT_20_s1_georgiev_p1	ACAAGT	-0.236892	0.359073	NA
RQRNLLRI	-0.115377	YES	ACAAGT_20_s1_georgiev_p1	ACAAGT	-0.0590584	0.358301	NA
RQSNTDLR	-0.115458	NO	ACAAGT_20_s1_georgiev_p1	ACAAGT	0.00589229	0.357529	NA
RQSDLDRI	-0.11547	NO	ACAAGT_20_s1_georgiev_p1	ACAAGT	-0.179712	0.356757	NA
LQRDLDLQ	-0.115496	NO	ACAAGT_20_s1_georgiev_p1	ACAAGT	0.348598	0.355985	NA
RNSDTLLI	-0.115562	NO	ACAAGT_20_s1_georgiev_p1	ACAAGT	-0.179554	0.355212	NA
LNRDLLRR	-0.115578	NO	ACAAGT_20_s1_georgiev_p1	ACAAGT	-0.224476	0.35444	NA
RQADNDRR	-0.115724	NO	ACAAGT_20_s1_georgiev_p1	ACAAGT	-0.0137284	0.353668	NA
LQADNDRI	-0.115878	NO	ACAAGT_20_s1_georgiev_p1	ACAAGT	-0.216477	0.352896	NA
LQSLLLRQ	-0.115908	NO	ACAAGT_20_s1_georgiev_p1	ACAAGT	-0.227016	0.352124	NA
LNSLLDRI	-0.116185	NO	ACAAGT_20_s1_georgiev_p1	ACAAGT	-0.083321	0.351351	NA
RNALTLLI	-0.116265	NO	ACAAGT_20_s1_georgiev_p1	ACAAGT	-0.149676	0.350579	NA
RQADNDLR	-0.116419	NO	ACAAGT_20_s1_georgiev_p1	ACAAGT	-0.0621061	0.349807	NA
RNSLNDLR	-0.116455	NO	ACAAGT_20_s1_georgiev_p1	ACAAGT	-0.250695	0.349035	NA
LQSLTLRI	-0.116819	NO	ACAAGT_20_s1_georgiev_p1	ACAAGT	-0.148458	0.348263	NA
LQSDTDLQ	-0.11689	NO	ACAAGT_20_s1_georgiev_p1	ACAAGT	0.0552043	0.34749	NA
RNSDLDLQ	-0.116931	NO	ACAAGT_20_s1_georgiev_p1	ACAAGT	-0.289787	0.346718	NA
RQRLTDLI	-0.11696	NO	ACAAGT_20_s1_georgiev_p1	ACAAGT	-0.068148	0.345946	NA
LQRLLDRI	-0.116983	NO	ACAAGT_20_s1_georgiev_p1	ACAAGT	0.0039097	0.345174	NA
RQANTLLR	-0.117048	NO	ACAAGT_20_s1_georgiev_p1	ACAAGT	-0.206274	0.344402	NA
LNRDTLLQ	-0.117132	NO	ACAAGT_20_s1_georgiev_p1	ACAAGT	0.136622	0.343629	NA
LNALLLRI	-0.117161	YES	ACAAGT_20_s1_georgiev_p1	ACAAGT	0.0279696	0.342857	NA
RQSLTDRI	-0.117197	YES	ACAAGT_20_s1_georgiev_p1	ACAAGT	0.35181	0.342085	NA
RQALLDRQ	-0.117252	NO	ACAAGT_20_s1_georgiev_p1	ACAAGT	-0.107388	0.341313	NA
LQSDNDRI	-0.117446	NO	ACAAGT_20_s1_georgiev_p1	ACAAGT	0.0437057	0.340541	NA
RNRDNLLR	-0.117676	NO	ACAAGT_20_s1_georgiev_p1	ACAAGT	-0.395076	0.339768	NA
RQRNLLRR	-0.117783	NO	ACAAGT_20_s1_georgiev_p1	ACAAGT	-0.346127	0.338996	NA
RNRNNDRI	-0.117906	NO	ACAAGT_20_s1_georgiev_p1	ACAAGT	-0.0594899	0.338224	NA
LNADLLRI	-0.118014	NO	ACAAGT_20_s1_georgiev_p1	ACAAGT	0.153229	0.337452	NA
RQRNTDRI	-0.118026	NO	ACAAGT_20_s1_georgiev_p1	ACAAGT	-0.103628	0.33668	NA
RQSNLDRR	-0.118264	NO	ACAAGT_20_s1_georgiev_p1	ACAAGT	-0.136995	0.335907	NA
RNALLDRQ	-0.118318	NO	ACAAGT_20_s1_georgiev_p1	ACAAGT	-0.173913	0.335135	NA
RNADTLLQ	-0.118454	NO	ACAAGT_20_s1_georgiev_p1	ACAAGT	0.1803	0.334363	NA
LQSLTLLR	-0.118614	NO	ACAAGT_20_s1_georgiev_p1	ACAAGT	-0.0260589	0.333591	NA
RNRDNDLQ	-0.118834	YES	ACAAGT_20_s1_georgiev_p1	ACAAGT	-0.368961	0.332819	NA
RNRLNDLQ	-0.118878	NO	ACAAGT_20_s1_georgiev_p1	ACAAGT	-0.011381	0.332046	NA
RNSLLLLQ	-0.118916	NO	ACAAGT_20_s1_georgiev_p1	ACAAGT	-0.020149	0.331274	NA
LNSLLDRR	-0.11897	NO	ACAAGT_20_s1_georgiev_p1	ACAAGT	-0.205311	0.330502	NA
RQALTDRI	-0.119088	NO	ACAAGT_20_s1_georgiev_p1	ACAAGT	-0.098871	0.32973	NA
RQSDNDLQ	-0.119106	NO	ACAAGT_20_s1_georgiev_p1	ACAAGT	0.0981882	0.328958	NA
RNSDNLRQ	-0.119215	YES	ACAAGT_20_s1_georgiev_p1	ACAAGT	-0.0752731	0.328185	NA
RQSDTLLQ	-0.119358	NO	ACAAGT_20_s1_georgiev_p1	ACAAGT	-0.336556	0.327413	NA
LQRLNLRI	-0.119386	NO	ACAAGT_20_s1_georgiev_p1	ACAAGT	0.23472	0.326641	NA
RQANTDLQ	-0.119599	NO	ACAAGT_20_s1_georgiev_p1	ACAAGT	-0.344263	0.325869	NA
RQALLLLQ	-0.119659	NO	ACAAGT_20_s1_georgiev_p1	ACAAGT	-0.223888	0.325097	NA
RNRNTDRQ	-0.119776	NO	ACAAGT_20_s1_georgiev_p1	ACAAGT	-0.183475	0.324324	NA
LQSLLDRQ	-0.120221	NO	ACAAGT_20_s1_georgiev_p1	ACAAGT	-0.0405313	0.323552	NA
LNADTLRQ	-0.120308	NO	ACAAGT_20_s1_georgiev_p1	ACAAGT	0.127827	0.32278	NA
RQALLLLI	-0.120558	YES	ACAAGT_20_s1_georgiev_p1	ACAAGT	0.0144142	0.322008	NA
RQSLLLLQ	-0.120642	NO	ACAAGT_20_s1_georgiev_p1	ACAAGT	0.0497829	0.321236	NA
RQSLTDLI	-0.120783	YES	ACAAGT_20_s1_georgiev_p1	ACAAGT	-0.0636072	0.320463	NA
LQALTDRI	-0.121025	NO	ACAAGT_20_s1_georgiev_p1	ACAAGT	-0.084916	0.319691	NA
RQSLLDLQ	-0.121046	YES	ACAAGT_20_s1_georgiev_p1	ACAAGT	-0.0293583	0.318919	NA
RNSDLLLR	-0.121086	NO	ACAAGT_20_s1_georgiev_p1	ACAAGT	-0.184985	0.318147	NA
RQSLTLRQ	-0.121358	NO	ACAAGT_20_s1_georgiev_p1	ACAAGT	-0.0214262	0.317375	NA
LQRDLLLQ	-0.121449	NO	ACAAGT_20_s1_georgiev_p1	ACAAGT	0.0508451	0.316602	NA
RNADLDRQ	-0.121634	NO	ACAAGT_20_s1_georgiev_p1	ACAAGT	-0.00751905	0.31583	NA
RQRNTLRI	-0.121635	NO	ACAAGT_20_s1_georgiev_p1	ACAAGT	-0.166121	0.315058	NA
LNADLDRQ	-0.121799	NO	ACAAGT_20_s1_georgiev_p1	ACAAGT	-0.177539	0.314286	NA
RNSLNLRI	-0.122103	YES	ACAAGT_20_s1_georgiev_p1	ACAAGT	-0.250243	0.313514	NA
RQRDLDRI	-0.122211	NO	ACAAGT_20_s1_georgiev_p1	ACAAGT	-0.0668574	0.312741	NA
LQADTDLI	-0.122327	NO	ACAAGT_20_s1_georgiev_p1	ACAAGT	-0.139548	0.311969	NA
RNALNLRI	-0.122353	NO	ACAAGT_20_s1_georgiev_p1	ACAAGT	-0.308793	0.311197	NA
RNSLNLRR	-0.122674	NO	ACAAGT_20_s1_georgiev_p1	ACAAGT	-0.130994	0.310425	NA
RQRNTLRQ	-0.122724	YES	ACAAGT_20_s1_georgiev_p1	ACAAGT	0.0038544	0.309653	NA
LQSDNDRQ	-0.122784	YES	ACAAGT_20_s1_georgiev_p1	ACAAGT	-0.0104849	0.30888	NA
RNADNDRQ	-0.122831	NO	ACAAGT_20_s1_georgiev_p1	ACAAGT	-0.232446	0.308108	NA
RQRDLLLQ	-0.122925	NO	ACAAGT_20_s1_georgiev_p1	ACAAGT	0.0478505	0.307336	NA
LNSDTLRR	-0.12293	YES	ACAAGT_20_s1_georgiev_p1	ACAAGT	-0.0664596	0.306564	NA
LQRDNLLI	-0.1233	NO	ACAAGT_20_s1_georgiev_p1	ACAAGT	-0.252832	0.305792	NA
RNSLTLRQ	-0.123418	NO	ACAAGT_20_s1_georgiev_p1	ACAAGT	-0.000472851	0.305019	NA
RQRNTDLR	-0.123675	YES	ACAAGT_20_s1_georgiev_p1	ACAAGT	-0.253514	0.304247	NA
RQSLLLLI	-0.124185	NO	ACAAGT_20_s1_georgiev_p1	ACAAGT	-0.256427	0.303475	NA
RNSLLLLI	-0.124269	NO	ACAAGT_20_s1_georgiev_p1	ACAAGT	0.120064	0.302703	NA
RQSLLDRI	-0.12454	NO	ACAAGT_20_s1_georgiev_p1	ACAAGT	0.191923	0.301931	NA
RNADTLRI	-0.124917	NO	ACAAGT_20_s1_georgiev_p1	ACAAGT	0.015007	0.301158	NA
RNRDLLLI	-0.124944	NO	ACAAGT_20_s1_georgiev_p1	ACAAGT	0.187364	0.300386	NA
LNRDNLRQ	-0.12517	NO	ACAAGT_20_s1_georgiev_p1	ACAAGT	-0.154963	0.299614	NA
RQRDNDLI	-0.125388	NO	ACAAGT_20_s1_georgiev_p1	ACAAGT	0.30492	0.298842	NA
LNRDLDRI	-0.125395	NO	ACAAGT_20_s1_georgiev_p1	ACAAGT	-0.0906627	0.298069	NA
RNSDNDLQ	-0.125438	NO	ACAAGT_20_s1_georgiev_p1	ACAAGT	-0.419021	0.297297	NA
RNALLLLQ	-0.125454	NO	ACAAGT_20_s1_georgiev_p1	ACAAGT	0.0296177	0.296525	NA
LQSDTLRR	-0.125489	NO	ACAAGT_20_s1_georgiev_p1	ACAAGT	-0.0235052	0.295753	NA
LQSLTLRR	-0.125507	NO	ACAAGT_20_s1_georgiev_p1	ACAAGT	-0.506138	0.294981	NA
RNRLNLLI	-0.125818	NO	ACAAGT_20_s1_georgiev_p1	ACAAGT	0.206974	0.294208	NA
RNRNTLRR	-0.125915	YES	ACAAGT_20_s1_georgiev_p1	ACAAGT	-0.424695	0.293436	NA
RNSLTLRI	-0.126075	YES	ACAAGT_20_s1_georgiev_p1	ACAAGT	-0.00389498	0.292664	NA
RNRNTDRR	-0.126337	NO	ACAAGT_20_s1_georgiev_p1	ACAAGT	0.210044	0.291892	NA
RNRLLDLR	-0.126407	YES	ACAAGT_20_s1_georgiev_p1	ACAAGT	-0.0476942	0.29112	NA
LQALLDRR	-0.12644	NO	ACAAGT_20_s1_georgiev_p1	ACAAGT	-0.387585	0.290347	NA
LNSDLDRQ	-0.126495	NO	ACAAGT_20_s1_georgiev_p1	ACAAGT	-0.116458	0.289575	NA
RQADTDLI	-0.1266	NO	ACAAGT_20_s1_georgiev_p1	ACAAGT	-0.0935386	0.288803	NA
LQSLLLRR	-0.126642	NO	ACAAGT_20_s1_georgiev_p1	ACAAGT	-0.208898	0.288031	NA
LNRLLLRR	-0.126767	NO	ACAAGT_20_s1_georgiev_p1	ACAAGT	-0.358635	0.287259	NA
LQRDLLRR	-0.12702	NO	ACAAGT_20_s1_georgiev_p1	ACAAGT	0.103465	0.286486	NA
RQSDNDRR	-0.127178	NO	ACAAGT_20_s1_georgiev_p1	ACAAGT	-0.195767	0.285714	NA
LNRLTDRR	-0.127206	NO	ACAAGT_20_s1_georgiev_p1	ACAAGT	-0.0453089	0.284942	NA
RQRNTLRR	-0.127262	NO	ACAAGT_20_s1_georgiev_p1	ACAAGT	-0.283667	0.28417	NA
RQADTLLI	-0.127608	NO	ACAAGT_20_s1_georgiev_p1	ACAAGT	0.213131	0.283398	NA
RNRLNDRI	-0.127865	NO	ACAAGT_20_s1_georgiev_p1	ACAAGT	0.0902116	0.282625	NA
RNRLNLLR	-0.127984	NO	ACAAGT_20_s1_georgiev_p1	ACAAGT	-0.452263	0.281853	NA
RNADLDRR	-0.128398	NO	ACAAGT_20_s1_georgiev_p1	ACAAGT	-0.131139	0.281081	NA
RQRLNDRR	-0.128481	YES	ACAAGT_20_s1_georgiev_p1	ACAAGT	-0.104434	0.280309	NA
RNALTDRQ	-0.128491	NO	ACAAGT_20_s1_georgiev_p1	ACAAGT	-0.200098	0.279537	NA
RNSLTDRI	-0.128556	NO	ACAAGT_20_s1_georgiev_p1	ACAAGT	0.139415	0.278764	NA
LNSLTDRR	-0.128692	NO	ACAAGT_20_s1_georgiev_p1	ACAAGT	-0.184397	0.277992	NA
RQRLNLLI	-0.128728	NO	ACAAGT_20_s1_georgiev_p1	ACAAGT	-0.0482744	0.27722	NA
RQRLNDLQ	-0.128748	YES	ACAAGT_20_s1_georgiev_p1	ACAAGT	-0.117545	0.276448	NA
RNSLTLLQ	-0.128805	YES	ACAAGT_20_s1_georgiev_p1	ACAAGT	0.128509	0.275676	NA
RNRLNDRQ	-0.128891	YES	ACAAGT_20_s1_georgiev_p1	ACAAGT	-0.187485	0.274903	NA
RQADLDRQ	-0.129324	NO	ACAAGT_20_s1_georgiev_p1	ACAAGT	-0.282971	0.274131	NA
RQRNTDLQ	-0.129423	YES	ACAAGT_20_s1_georgiev_p1	ACAAGT	-0.00749462	0.273359	NA
RQADLLLR	-0.129424	YES	ACAAGT_20_s1_georgiev_p1	ACAAGT	-0.125508	0.272587	NA
RQRLNDRQ	-0.12952	NO	ACAAGT_20_s1_georgiev_p1	ACAAGT	0.17003	0.271815	NA
RQSLNDRQ	-0.129555	YES	ACAAGT_20_s1_georgiev_p1	ACAAGT	-0.271757	0.271042	NA
LQALLLRR	-0.129813	YES	ACAAGT_20_s1_georgiev_p1	ACAAGT	-0.25381	0.27027	NA
RQSDTDLI	-0.129816	NO	ACAAGT_20_s1_georgiev_p1	ACAAGT	0.197493	0.269498	NA
RQRLLDLR	-0.129891	YES	ACAAGT_20_s1_georgiev_p1	ACAAGT	-0.241906	0.268726	NA
RQSDLLLR	-0.129895	NO	ACAAGT_20_s1_georgiev_p1	ACAAGT	-0.0758664	0.267954	NA
LNADTDRR	-0.129982	NO	ACAAGT_20_s1_georgiev_p1	ACAAGT	-0.00618312	0.267181	NA
RNSLNDRR	-0.130024	NO	ACAAGT_20_s1_georgiev_p1	ACAAGT	-0.102718	0.266409	NA
RQSDTLRI	-0.130031	YES	ACAAGT_20_s1_georgiev_p1	ACAAGT	0.0826814	0.265637	NA
RQADTLRI	-0.130051	NO	ACAAGT_20_s1_georgiev_p1	ACAAGT	-0.286408	0.264865	NA
RNRDLLLQ	-0.130206	YES	ACAAGT_20_s1_georgiev_p1	ACAAGT	-0.0536758	0.264093	NA
LNSDLDRI	-0.130335	NO	ACAAGT_20_s1_georgiev_p1	ACAAGT	-0.053139	0.26332	NA
RNSLLDLQ	-0.130452	YES	ACAAGT_20_s1_georgiev_p1	ACAAGT	-0.172177	0.262548	NA
LNRLTDRI	-0.130495	NO	ACAAGT_20_s1_georgiev_p1	ACAAGT	0.114471	0.261776	NA
LNADTLRI	-0.130671	YES	ACAAGT_20_s1_georgiev_p1	ACAAGT	-0.167124	0.261004	NA
RQSDTLRQ	-0.131156	NO	ACAAGT_20_s1_georgiev_p1	ACAAGT	-0.0195519	0.260232	NA
RNRDTDLR	-0.131325	NO	ACAAGT_20_s1_georgiev_p1	ACAAGT	-0.119921	0.259459	NA
RQSLNLRR	-0.131385	NO	ACAAGT_20_s1_georgiev_p1	ACAAGT	0.192465	0.258687	NA
LQADNDRQ	-0.131394	NO	ACAAGT_20_s1_georgiev_p1	ACAAGT	-0.34645	0.257915	NA
LQALTLRQ	-0.131453	NO	ACAAGT_20_s1_georgiev_p1	ACAAGT	0.00696776	0.257143	NA
LQRDTDLI	-0.131663	YES	ACAAGT_20_s1_georgiev_p1	ACAAGT	-0.0157071	0.256371	NA
LQADTLLI	-0.131688	YES	ACAAGT_20_s1_georgiev_p1	ACAAGT	-0.359307	0.255598	NA
LQRLLDRQ	-0.131849	YES	ACAAGT_20_s1_georgiev_p1	ACAAGT	0.0832224	0.254826	NA
RQANTDRR	-0.13188	NO	ACAAGT_20_s1_georgiev_p1	ACAAGT	-0.105812	0.254054	NA
LQRDNLRQ	-0.131885	NO	ACAAGT_20_s1_georgiev_p1	ACAAGT	-0.0986139	0.253282	NA
RNRDLDRI	-0.131961	YES	ACAAGT_20_s1_georgiev_p1	ACAAGT	-0.156217	0.25251	NA
LQALLLRQ	-0.131993	NO	ACAAGT_20_s1_georgiev_p1	ACAAGT	-0.232323	0.251737	NA
RQRDLLRQ	-0.131994	NO	ACAAGT_20_s1_georgiev_p1	ACAAGT	-0.0807937	0.250965	NA
LQRLLLRR	-0.132137	NO	ACAAGT_20_s1_georgiev_p1	ACAAGT	-0.0676296	0.250193	NA
RNSDNLRI	-0.132181	YES	ACAAGT_20_s1_georgiev_p1	ACAAGT	-0.0307833	0.249421	NA
LNRLTLLR	-0.132217	NO	ACAAGT_20_s1_georgiev_p1	ACAAGT	-0.294647	0.248649	NA
LQRDNDRR	-0.132402	NO	ACAAGT_20_s1_georgiev_p1	ACAAGT	-0.153665	0.247876	NA
LQSLTDLR	-0.132471	NO	ACAAGT_20_s1_georgiev_p1	ACAAGT	-0.431283	0.247104	NA
RNADTLRR	-0.132632	NO	ACAAGT_20_s1_georgiev_p1	ACAAGT	0.00447332	0.246332	NA
LQADTLLR	-0.132892	NO	ACAAGT_20_s1_georgiev_p1	ACAAGT	-0.0488051	0.24556	NA
RQADNDRQ	-0.132989	NO	ACAAGT_20_s1_georgiev_p1	ACAAGT	-0.0602699	0.244788	NA
LNRDNDRI	-0.133002	YES	ACAAGT_20_s1_georgiev_p1	ACAAGT	-0.231394	0.244015	NA
LNRLTDRQ	-0.133066	NO	ACAAGT_20_s1_georgiev_p1	ACAAGT	0.0225843	0.243243	NA
RQSLTLLQ	-0.133249	NO	ACAAGT_20_s1_georgiev_p1	ACAAGT	-0.265486	0.242471	NA
RQRDNLRQ	-0.133265	NO	ACAAGT_20_s1_georgiev_p1	ACAAGT	-0.053547	0.241699	NA
RNSDNDRI	-0.133317	NO	ACAAGT_20_s1_georgiev_p1	ACAAGT	0.515526	0.240927	NA
LNSLLLRI	-0.133353	NO	ACAAGT_20_s1_georgiev_p1	ACAAGT	-0.262191	0.240154	NA
LQALTLLI	-0.133563	NO	ACAAGT_20_s1_georgiev_p1	ACAAGT	0.18674	0.239382	NA
RNALTLRQ	-0.133569	NO	ACAAGT_20_s1_georgiev_p1	ACAAGT	0.0446216	0.23861	NA
RQRLLDRQ	-0.133613	NO	ACAAGT_20_s1_georgiev_p1	ACAAGT	-0.262459	0.237838	NA
RNRLNLLQ	-0.133708	NO	ACAAGT_20_s1_georgiev_p1	ACAAGT	0.108079	0.237066	NA
LNRLTLRQ	-0.133746	NO	ACAAGT_20_s1_georgiev_p1	ACAAGT	0.0661775	0.236293	NA
LQALLDRQ	-0.134217	NO	ACAAGT_20_s1_georgiev_p1	ACAAGT	-0.035565	0.235521	NA
RQSDLLRI	-0.134259	NO	ACAAGT_20_s1_georgiev_p1	ACAAGT	0.143564	0.234749	NA
LQALTLLQ	-0.134715	NO	ACAAGT_20_s1_georgiev_p1	ACAAGT	0.0967595	0.233977	NA
RNRNLLRR	-0.134725	NO	ACAAGT_20_s1_georgiev_p1	ACAAGT	-0.0429893	0.233205	NA
LQRDTDLR	-0.134983	NO	ACAAGT_20_s1_georgiev_p1	ACAAGT	-0.26652	0.232432	NA
RNSDTLLQ	-0.134993	NO	ACAAGT_20_s1_georgiev_p1	ACAAGT	-0.129107	0.23166	NA
RQRLNDLR	-0.135031	YES	ACAAGT_20_s1_georgiev_p1	ACAAGT	-0.0254709	0.230888	NA
LQALTDLQ	-0.135332	NO	ACAAGT_20_s1_georgiev_p1	ACAAGT	-0.130857	0.230116	NA
LQSLTDRQ	-0.13539	YES	ACAAGT_20_s1_georgiev_p1	ACAAGT	-0.0533335	0.229344	NA
RQSDLDLR	-0.135495	NO	ACAAGT_20_s1_georgiev_p1	ACAAGT	-0.503442	0.228571	NA
LNSDLDRR	-0.135496	NO	ACAAGT_20_s1_georgiev_p1	ACAAGT	-0.197369	0.227799	NA
LQSDLLRI	-0.135693	NO	ACAAGT_20_s1_georgiev_p1	ACAAGT	-0.302954	0.227027	NA
RNRLNDRR	-0.135798	NO	ACAAGT_20_s1_georgiev_p1	ACAAGT	-0.249369	0.226255	NA
RQRDLLLR	-0.135928	NO	ACAAGT_20_s1_georgiev_p1	ACAAGT	-0.377283	0.225483	NA
RNALTLRI	-0.136256	NO	ACAAGT_20_s1_georgiev_p1	ACAAGT	-0.0892562	0.22471	NA
LQSDTLRI	-0.136331	NO	ACAAGT_20_s1_georgiev_p1	ACAAGT	-0.208985	0.223938	NA
RQRLLLLI	-0.136386	NO	ACAAGT_20_s1_georgiev_p1	ACAAGT	-0.0369971	0.223166	NA
RNRDLLLR	-0.136412	NO	ACAAGT_20_s1_georgiev_p1	ACAAGT	-0.141603	0.222394	NA
RNSDTLRI	-0.136672	NO	ACAAGT_20_s1_georgiev_p1	ACAAGT	0.110742	0.221622	NA
RQSDNDRQ	-0.136718	NO	ACAAGT_20_s1_georgiev_p1	ACAAGT	-0.188262	0.220849	NA
RQRLNLRQ	-0.136916	YES	ACAAGT_20_s1_georgiev_p1	ACAAGT	0.0363024	0.220077	NA
RNSLLLLR	-0.137002	NO	ACAAGT_20_s1_georgiev_p1	ACAAGT	0.157139	0.219305	NA
LQRDNDLQ	-0.137077	NO	ACAAGT_20_s1_georgiev_p1	ACAAGT	0.0825038	0.218533	NA
LNRLTLRR	-0.137501	YES	ACAAGT_20_s1_georgiev_p1	ACAAGT	-0.130994	0.217761	NA
RQADLLRR	-0.137579	NO	ACAAGT_20_s1_georgiev_p1	ACAAGT	-0.137075	0.216988	NA
LQRLTLLI	-0.137834	NO	ACAAGT_20_s1_georgiev_p1	ACAAGT	-0.144726	0.216216	NA
LNRDNDRQ	-0.138059	YES	ACAAGT_20_s1_georgiev_p1	ACAAGT	-0.306556	0.215444	NA
RQALLLRQ	-0.138087	YES	ACAAGT_20_s1_georgiev_p1	ACAAGT	-0.137448	0.214672	NA
LQADLDRI	-0.138332	NO	ACAAGT_20_s1_georgiev_p1	ACAAGT	-0.358418	0.2139	NA
RNRNTLRI	-0.138338	NO	ACAAGT_20_s1_georgiev_p1	ACAAGT	-0.375853	0.213127	NA
RNSLTDLQ	-0.138378	NO	ACAAGT_20_s1_georgiev_p1	ACAAGT	-0.0952055	0.212355	NA
LQRLTDRI	-0.138412	NO	ACAAGT_20_s1_georgiev_p1	ACAAGT	0.0401636	0.211583	NA
LNRLTLLQ	-0.138434	NO	ACAAGT_20_s1_georgiev_p1	ACAAGT	-0.00578864	0.210811	NA
LQSDLDRI	-0.138525	NO	ACAAGT_20_s1_georgiev_p1	ACAAGT	0.0323922	0.210039	NA
RNSDLDLR	-0.13859	YES	ACAAGT_20_s1_georgiev_p1	ACAAGT	0.0226211	0.209266	NA
RQALLDLR	-0.138827	NO	ACAAGT_20_s1_georgiev_p1	ACAAGT	-0.0875023	0.208494	NA
RQADNDLQ	-0.139257	NO	ACAAGT_20_s1_georgiev_p1	ACAAGT	-0.0115993	0.207722	NA
RQSNTDRR	-0.139599	NO	ACAAGT_20_s1_georgiev_p1	ACAAGT	-0.107748	0.20695	NA
LNADTDRI	-0.139907	NO	ACAAGT_20_s1_georgiev_p1	ACAAGT	-0.0545933	0.206178	NA
LQRLTDLR	-0.139974	YES	ACAAGT_20_s1_georgiev_p1	ACAAGT	-0.160512	0.205405	NA
LNRDLDRQ	-0.140586	NO	ACAAGT_20_s1_georgiev_p1	ACAAGT	0.0524088	0.204633	NA
RQSLNDRR	-0.14066	NO	ACAAGT_20_s1_georgiev_p1	ACAAGT	0.234406	0.203861	NA
RNSDTLLR	-0.14078	NO	ACAAGT_20_s1_georgiev_p1	ACAAGT	-0.240387	0.203089	NA
LQALTLRI	-0.140884	NO	ACAAGT_20_s1_georgiev_p1	ACAAGT	-0.0356072	0.202317	NA
LNRLLLRQ	-0.140901	NO	ACAAGT_20_s1_georgiev_p1	ACAAGT	-0.243371	0.201544	NA
LQADLLRI	-0.141174	NO	ACAAGT_20_s1_georgiev_p1	ACAAGT	0.0703719	0.200772	NA
RNADLLRQ	-0.141481	NO	ACAAGT_20_s1_georgiev_p1	ACAAGT	-0.135588	0.2	NA
RNSLLDRI	-0.141638	NO	ACAAGT_20_s1_georgiev_p1	ACAAGT	-0.236099	0.199228	NA
RNSLLLRQ	-0.142041	NO	ACAAGT_20_s1_georgiev_p1	ACAAGT	0.02244	0.198456	NA
RQRNTLLQ	-0.14232	YES	ACAAGT_20_s1_georgiev_p1	ACAAGT	-0.230776	0.197683	NA
LQADLLRQ	-0.142325	NO	ACAAGT_20_s1_georgiev_p1	ACAAGT	-0.160318	0.196911	NA
LQRDLDRR	-0.14245	NO	ACAAGT_20_s1_georgiev_p1	ACAAGT	0.0819462	0.196139	NA
RNSDTLRQ	-0.142512	NO	ACAAGT_20_s1_georgiev_p1	ACAAGT	0.123841	0.195367	NA
RQRDNLRR	-0.142729	NO	ACAAGT_20_s1_georgiev_p1	ACAAGT	-0.243648	0.194595	NA
RNRLLLLI	-0.143012	YES	ACAAGT_20_s1_georgiev_p1	ACAAGT	0.0464679	0.193822	NA
RQRNTLLR	-0.143043	YES	ACAAGT_20_s1_georgiev_p1	ACAAGT	-0.212208	0.19305	NA
RNALLLLR	-0.143107	NO	ACAAGT_20_s1_georgiev_p1	ACAAGT	-0.219562	0.192278	NA
RNSDTDLQ	-0.143146	NO	ACAAGT_20_s1_georgiev_p1	ACAAGT	-0.0153573	0.191506	NA
LNSDLLRI	-0.143278	YES	ACAAGT_20_s1_georgiev_p1	ACAAGT	-0.0585166	0.190734	NA
RNRLLDRI	-0.143346	NO	ACAAGT_20_s1_georgiev_p1	ACAAGT	0.0662445	0.189961	NA
LNRLTLRI	-0.14342	NO	ACAAGT_20_s1_georgiev_p1	ACAAGT	0.207678	0.189189	NA
LQSDLDRQ	-0.143526	YES	ACAAGT_20_s1_georgiev_p1	ACAAGT	-0.310911	0.188417	NA
LQSLLDRR	-0.143642	NO	ACAAGT_20_s1_georgiev_p1	ACAAGT	-0.469612	0.187645	NA
RNADLLRI	-0.143947	NO	ACAAGT_20_s1_georgiev_p1	ACAAGT	-0.11639	0.186873	NA
LNRDLLRQ	-0.14403	NO	ACAAGT_20_s1_georgiev_p1	ACAAGT	-0.0711582	0.1861	NA
RQADTDRI	-0.14408	NO	ACAAGT_20_s1_georgiev_p1	ACAAGT	-0.24225	0.185328	NA
RQRDNDRI	-0.14411	NO	ACAAGT_20_s1_georgiev_p1	ACAAGT	0.044984	0.184556	NA
RQRLLLLQ	-0.144194	NO	ACAAGT_20_s1_georgiev_p1	ACAAGT	0.304749	0.183784	NA
LNRDNLRI	-0.144437	NO	ACAAGT_20_s1_georgiev_p1	ACAAGT	-0.15113	0.183012	NA
LQADTLLQ	-0.144619	NO	ACAAGT_20_s1_georgiev_p1	ACAAGT	-0.286904	0.182239	NA
RNADTLRQ	-0.144841	NO	ACAAGT_20_s1_georgiev_p1	ACAAGT	0.0931989	0.181467	NA
LNADTDRQ	-0.144988	YES	ACAAGT_20_s1_georgiev_p1	ACAAGT	0.226415	0.180695	NA
RQSLNDLR	-0.145102	NO	ACAAGT_20_s1_georgiev_p1	ACAAGT	0.368858	0.179923	NA
LNSDTLRI	-0.14519	NO	ACAAGT_20_s1_georgiev_p1	ACAAGT	0.182087	0.179151	NA
RQSLLLRQ	-0.145285	NO	ACAAGT_20_s1_georgiev_p1	ACAAGT	0.0868205	0.178378	NA
RNRNNLRI	-0.14579	NO	ACAAGT_20_s1_georgiev_p1	ACAAGT	0.111403	0.177606	NA
LQRLLLRQ	-0.146282	NO	ACAAGT_20_s1_georgiev_p1	ACAAGT	-0.0990731	0.176834	NA
RQRDNDLR	-0.146437	NO	ACAAGT_20_s1_georgiev_p1	ACAAGT	-0.349074	0.176062	NA
RQRDNLRI	-0.146614	NO	ACAAGT_20_s1_georgiev_p1	ACAAGT	-0.0647528	0.17529	NA
RNRLTLLI	-0.146713	YES	ACAAGT_20_s1_georgiev_p1	ACAAGT	-0.128003	0.174517	NA
RQSLTDLQ	-0.146803	NO	ACAAGT_20_s1_georgiev_p1	ACAAGT	0.322776	0.173745	NA
RNADLLRR	-0.146989	NO	ACAAGT_20_s1_georgiev_p1	ACAAGT	-0.224503	0.172973	NA
RNALTLLQ	-0.147313	NO	ACAAGT_20_s1_georgiev_p1	ACAAGT	0.0228605	0.172201	NA
RQSDLDRQ	-0.147476	NO	ACAAGT_20_s1_georgiev_p1	ACAAGT	-0.0463899	0.171429	NA
LQALLLRI	-0.148109	NO	ACAAGT_20_s1_georgiev_p1	ACAAGT	-0.202784	0.170656	NA
RQRLNLLQ	-0.14813	NO	ACAAGT_20_s1_georgiev_p1	ACAAGT	-0.101982	0.169884	NA
RNRLTDRI	-0.148151	NO	ACAAGT_20_s1_georgiev_p1	ACAAGT	-0.214681	0.169112	NA
RNALTDRR	-0.148159	NO	ACAAGT_20_s1_georgiev_p1	ACAAGT	-0.178248	0.16834	NA
RNRLTDLQ	-0.148236	NO	ACAAGT_20_s1_georgiev_p1	ACAAGT	-0.0452981	0.167568	NA
LNRLLLRI	-0.148318	NO	ACAAGT_20_s1_georgiev_p1	ACAAGT	-0.100667	0.166795	NA
LQADTLRR	-0.148409	NO	ACAAGT_20_s1_georgiev_p1	ACAAGT	-0.20371	0.166023	NA
RQRDTDLI	-0.148515	NO	ACAAGT_20_s1_georgiev_p1	ACAAGT	-0.185235	0.165251	NA
RQADTLRQ	-0.148737	NO	ACAAGT_20_s1_georgiev_p1	ACAAGT	0.086057	0.164479	NA
LQRLTDRR	-0.148903	NO	ACAAGT_20_s1_georgiev_p1	ACAAGT	-0.0475699	0.163707	NA
RNRLTDLR	-0.149012	YES	ACAAGT_20_s1_georgiev_p1	ACAAGT	-0.0280082	0.162934	NA
RQRNTDRQ	-0.149381	NO	ACAAGT_20_s1_georgiev_p1	ACAAGT	0.0220452	0.162162	NA
RQRDNDRR	-0.149483	NO	ACAAGT_20_s1_georgiev_p1	ACAAGT	-0.130835	0.16139	NA
RNRLLLLQ	-0.149563	YES	ACAAGT_20_s1_georgiev_p1	ACAAGT	-0.0673581	0.160618	NA
RNRLLDRQ	-0.149618	NO	ACAAGT_20_s1_georgiev_p1	ACAAGT	0.315432	0.159846	NA
LQRDNLRI	-0.149724	NO	ACAAGT_20_s1_georgiev_p1	ACAAGT	-0.0348729	0.159073	NA
RNRDNLLQ	-0.150222	NO	ACAAGT_20_s1_georgiev_p1	ACAAGT	0.194059	0.158301	NA
RQADLDRR	-0.150289	NO	ACAAGT_20_s1_georgiev_p1	ACAAGT	-0.322401	0.157529	NA
LQRDLDRI	-0.150534	NO	ACAAGT_20_s1_georgiev_p1	ACAAGT	-0.139831	0.156757	NA
LQRDTLLI	-0.150599	NO	ACAAGT_20_s1_georgiev_p1	ACAAGT	-0.02042	0.155985	NA
RQRLTDRI	-0.150605	NO	ACAAGT_20_s1_georgiev_p1	ACAAGT	-0.0526722	0.155212	NA
RQRDLDRQ	-0.151008	NO	ACAAGT_20_s1_georgiev_p1	ACAAGT	-0.194226	0.15444	NA
LQALTDRQ	-0.151097	NO	ACAAGT_20_s1_georgiev_p1	ACAAGT	0.0718767	0.153668	NA
LQADTDLR	-0.151532	NO	ACAAGT_20_s1_georgiev_p1	ACAAGT	-0.109908	0.152896	NA
LNRDLLRI	-0.151681	NO	ACAAGT_20_s1_georgiev_p1	ACAAGT	-0.256446	0.152124	NA
RNRDLDRQ	-0.151794	YES	ACAAGT_20_s1_georgiev_p1	ACAAGT	-0.264051	0.151351	NA
RNALLLRQ	-0.151941	NO	ACAAGT_20_s1_georgiev_p1	ACAAGT	-0.109064	0.150579	NA
RQADTLLQ	-0.151983	NO	ACAAGT_20_s1_georgiev_p1	ACAAGT	0.183928	0.149807	NA
RNSDNDRR	-0.151994	YES	ACAAGT_20_s1_georgiev_p1	ACAAGT	-0.167319	0.149035	NA
RQRNTDRR	-0.152012	NO	ACAAGT_20_s1_georgiev_p1	ACAAGT	-0.095488	0.148263	NA
RNRLNLRQ	-0.152045	YES	ACAAGT_20_s1_georgiev_p1	ACAAGT	-0.190494	0.14749	NA
RQRDNLLI	-0.152089	NO	ACAAGT_20_s1_georgiev_p1	ACAAGT	-0.0599227	0.146718	NA
RNSDLLRQ	-0.152197	NO	ACAAGT_20_s1_georgiev_p1	ACAAGT	-0.257563	0.145946	NA
RNRDNLLI	-0.152276	NO	ACAAGT_20_s1_georgiev_p1	ACAAGT	-0.173172	0.145174	NA
RQSDTDRI	-0.152406	NO	ACAAGT_20_s1_georgiev_p1	ACAAGT	0.0300543	0.144402	NA
RQALTDLQ	-0.152774	NO	ACAAGT_20_s1_georgiev_p1	ACAAGT	-0.393195	0.143629	NA
RQRDLDRR	-0.152832	NO	ACAAGT_20_s1_georgiev_p1	ACAAGT	-0.376712	0.142857	NA
LQADLDRR	-0.152843	NO	ACAAGT_20_s1_georgiev_p1	ACAAGT	-0.387252	0.142085	NA
RNADTDRR	-0.153003	YES	ACAAGT_20_s1_georgiev_p1	ACAAGT	-0.119953	0.141313	NA
RNALLDRR	-0.153373	NO	ACAAGT_20_s1_georgiev_p1	ACAAGT	-0.261096	0.140541	NA
LQALTDLR	-0.153476	NO	ACAAGT_20_s1_georgiev_p1	ACAAGT	-0.137953	0.139768	NA
RNSDLDRI	-0.153578	NO	ACAAGT_20_s1_georgiev_p1	ACAAGT	-0.0930453	0.138996	NA
RQSDTLLR	-0.153672	NO	ACAAGT_20_s1_georgiev_p1	ACAAGT	-0.181519	0.138224	NA
LQRDLLRQ	-0.153696	NO	ACAAGT_20_s1_georgiev_p1	ACAAGT	0.0786592	0.137452	NA
RNRDNLRR	-0.153894	NO	ACAAGT_20_s1_georgiev_p1	ACAAGT	-0.0843766	0.13668	NA
LQSLTDRR	-0.153894	NO	ACAAGT_20_s1_georgiev_p1	ACAAGT	-0.0679038	0.135907	NA
RNRDTLLI	-0.154587	NO	ACAAGT_20_s1_georgiev_p1	ACAAGT	-0.37268	0.135135	NA
LQSLLLRI	-0.154592	NO	ACAAGT_20_s1_georgiev_p1	ACAAGT	-0.273109	0.134363	NA
RNSDTDLR	-0.154858	NO	ACAAGT_20_s1_georgiev_p1	ACAAGT	0.0922285	0.133591	NA
RQRDNLLR	-0.155452	NO	ACAAGT_20_s1_georgiev_p1	ACAAGT	-0.124635	0.132819	NA
LQADTLRI	-0.155665	NO	ACAAGT_20_s1_georgiev_p1	ACAAGT	-0.161333	0.132046	NA
LQRLTDLQ	-0.155743	YES	ACAAGT_20_s1_georgiev_p1	ACAAGT	-0.400639	0.131274	NA
LQADLDRQ	-0.155862	NO	ACAAGT_20_s1_georgiev_p1	ACAAGT	-0.31633	0.130502	NA
LQRLTLRR	-0.156001	YES	ACAAGT_20_s1_georgiev_p1	ACAAGT	0.0068653	0.12973	NA
LQRDTLLR	-0.156077	YES	ACAAGT_20_s1_georgiev_p1	ACAAGT	-0.207949	0.128958	NA
LQALTDRR	-0.156519	NO	ACAAGT_20_s1_georgiev_p1	ACAAGT	-0.136707	0.128185	NA
RQALTLRI	-0.156735	YES	ACAAGT_20_s1_georgiev_p1	ACAAGT	-0.0514323	0.127413	NA
LNSDTDRQ	-0.156791	NO	ACAAGT_20_s1_georgiev_p1	ACAAGT	-0.066677	0.126641	NA
RQALLLRI	-0.156854	NO	ACAAGT_20_s1_georgiev_p1	ACAAGT	-0.245735	0.125869	NA
RQRLNLRI	-0.157109	NO	ACAAGT_20_s1_georgiev_p1	ACAAGT	-0.0558158	0.125097	NA
RQALTLLI	-0.15719	YES	ACAAGT_20_s1_georgiev_p1	ACAAGT	-0.222221	0.124324	NA
LNSDTDRI	-0.157247	NO	ACAAGT_20_s1_georgiev_p1	ACAAGT	0.446604	0.123552	NA
RQRLNLRR	-0.157642	NO	ACAAGT_20_s1_georgiev_p1	ACAAGT	-0.110049	0.12278	NA
RNSLTDRQ	-0.15767	NO	ACAAGT_20_s1_georgiev_p1	ACAAGT	-0.0556284	0.122008	NA
RNSLTLLR	-0.157824	NO	ACAAGT_20_s1_georgiev_p1	ACAAGT	-0.414476	0.121236	NA
LQALTLRR	-0.157949	YES	ACAAGT_20_s1_georgiev_p1	ACAAGT	-0.345124	0.120463	NA
RNRDTDLQ	-0.157979	NO	ACAAGT_20_s1_georgiev_p1	ACAAGT	0.0874144	0.119691	NA
RQSDTDLQ	-0.158182	YES	ACAAGT_20_s1_georgiev_p1	ACAAGT	-0.0759088	0.118919	NA
RQALTLRQ	-0.158239	NO	ACAAGT_20_s1_georgiev_p1	ACAAGT	-0.248978	0.118147	NA
RNRLLLLR	-0.15826	NO	ACAAGT_20_s1_georgiev_p1	ACAAGT	-0.111428	0.117375	NA
LQSDLDRR	-0.158439	NO	ACAAGT_20_s1_georgiev_p1	ACAAGT	-0.112592	0.116602	NA
LQSDTDRI	-0.158686	YES	ACAAGT_20_s1_georgiev_p1	ACAAGT	-0.373902	0.11583	NA
RNSLLDRQ	-0.15919	NO	ACAAGT_20_s1_georgiev_p1	ACAAGT	0.110054	0.115058	NA
LQADTLRQ	-0.159269	NO	ACAAGT_20_s1_georgiev_p1	ACAAGT	-0.0316762	0.114286	NA
RNRNLLRI	-0.159443	NO	ACAAGT_20_s1_georgiev_p1	ACAAGT	-0.290258	0.113514	NA
LQRDNDRI	-0.159554	NO	ACAAGT_20_s1_georgiev_p1	ACAAGT	0.139129	0.112741	NA
RNSDTLRR	-0.159672	NO	ACAAGT_20_s1_georgiev_p1	ACAAGT	-0.0331677	0.111969	NA
RQSDLLRR	-0.159901	NO	ACAAGT_20_s1_georgiev_p1	ACAAGT	-0.0618472	0.111197	NA
RQSLLLRI	-0.15995	NO	ACAAGT_20_s1_georgiev_p1	ACAAGT	-0.205127	0.110425	NA
RNALTLLR	-0.160037	YES	ACAAGT_20_s1_georgiev_p1	ACAAGT	-0.0445961	0.109653	NA
RQRDLLRI	-0.160084	NO	ACAAGT_20_s1_georgiev_p1	ACAAGT	-0.0293074	0.10888	NA
LNRDTLRR	-0.160218	YES	ACAAGT_20_s1_georgiev_p1	ACAAGT	-0.161108	0.108108	NA
RNRDNDRR	-0.160225	YES	ACAAGT_20_s1_georgiev_p1	ACAAGT	-0.0579507	0.107336	NA
RNRLNLRR	-0.160368	NO	ACAAGT_20_s1_georgiev_p1	ACAAGT	-0.0399667	0.106564	NA
RQADTDLR	-0.160436	NO	ACAAGT_20_s1_georgiev_p1	ACAAGT	-0.072967	0.105792	NA
LQRLTLRQ	-0.160475	NO	ACAAGT_20_s1_georgiev_p1	ACAAGT	-0.021794	0.105019	NA
LQADTDLQ	-0.160698	NO	ACAAGT_20_s1_georgiev_p1	ACAAGT	-0.21812	0.104247	NA
RQALTDRQ	-0.160793	NO	ACAAGT_20_s1_georgiev_p1	ACAAGT	-0.0222503	0.103475	NA
RQRDNLLQ	-0.160915	YES	ACAAGT_20_s1_georgiev_p1	ACAAGT	-0.121917	0.102703	NA
RQRLNLLR	-0.160994	NO	ACAAGT_20_s1_georgiev_p1	ACAAGT	0.016297	0.101931	NA
RNADTDRQ	-0.161002	YES	ACAAGT_20_s1_georgiev_p1	ACAAGT	-0.0652212	0.101158	NA
RNRDNDRI	-0.161637	NO	ACAAGT_20_s1_georgiev_p1	ACAAGT	0.0215503	0.100386	NA
LQRDLDRQ	-0.161729	NO	ACAAGT_20_s1_georgiev_p1	ACAAGT	0.217883	0.0996139	NA
RQSLLDRQ	-0.162049	NO	ACAAGT_20_s1_georgiev_p1	ACAAGT	0.0133164	0.0988417	NA
RNRDLDRR	-0.162563	NO	ACAAGT_20_s1_georgiev_p1	ACAAGT	-0.407202	0.0980695	NA
RNSDTDRI	-0.162582	NO	ACAAGT_20_s1_georgiev_p1	ACAAGT	-0.0512415	0.0972973	NA
RQSLLLLR	-0.162802	YES	ACAAGT_20_s1_georgiev_p1	ACAAGT	-0.133713	0.0965251	NA
RNSDLLRI	-0.163001	NO	ACAAGT_20_s1_georgiev_p1	ACAAGT	-0.202482	0.0957529	NA
LQALTLLR	-0.163086	NO	ACAAGT_20_s1_georgiev_p1	ACAAGT	-0.210561	0.0949807	NA
RQRLLDRR	-0.163158	NO	ACAAGT_20_s1_georgiev_p1	ACAAGT	-0.0168769	0.0942085	NA
LQRLTLRI	-0.164292	NO	ACAAGT_20_s1_georgiev_p1	ACAAGT	-0.0763975	0.0934363	NA
RQADTLRR	-0.164548	NO	ACAAGT_20_s1_georgiev_p1	ACAAGT	-0.00883012	0.0926641	NA
RNRDTLLR	-0.164605	YES	ACAAGT_20_s1_georgiev_p1	ACAAGT	0.00106248	0.0918919	NA
RQADTDLQ	-0.164768	NO	ACAAGT_20_s1_georgiev_p1	ACAAGT	-0.232293	0.0911197	NA
RQRLTLLI	-0.164991	NO	ACAAGT_20_s1_georgiev_p1	ACAAGT	-0.140194	0.0903475	NA
RQRLLLRQ	-0.165346	NO	ACAAGT_20_s1_georgiev_p1	ACAAGT	-0.269304	0.0895753	NA
LNRDTDRR	-0.165445	NO	ACAAGT_20_s1_georgiev_p1	ACAAGT	-0.0758735	0.0888031	NA
RNSLLDLR	-0.165481	YES	ACAAGT_20_s1_georgiev_p1	ACAAGT	-0.325512	0.0880309	NA
LQRLLLRI	-0.165586	YES	ACAAGT_20_s1_georgiev_p1	ACAAGT	0.0712044	0.0872587	NA
RQALLDRR	-0.16564	NO	ACAAGT_20_s1_georgiev_p1	ACAAGT	0.0301208	0.0864865	NA
RNSLLLRI	-0.165902	NO	ACAAGT_20_s1_georgiev_p1	ACAAGT	-0.0609008	0.0857143	NA
RNSDLLRR	-0.166155	NO	ACAAGT_20_s1_georgiev_p1	ACAAGT	0.0449846	0.0849421	NA
RQADTLLR	-0.166814	NO	ACAAGT_20_s1_georgiev_p1	ACAAGT	-0.0157847	0.0841699	NA
RNRDNLRQ	-0.166938	NO	ACAAGT_20_s1_georgiev_p1	ACAAGT	-0.0543508	0.0833977	NA
LQRDLLRI	-0.166948	NO	ACAAGT_20_s1_georgiev_p1	ACAAGT	0.0274002	0.0826255	NA
RNRLNLRI	-0.166956	YES	ACAAGT_20_s1_georgiev_p1	ACAAGT	-0.414346	0.0818533	NA
RQRDNDLQ	-0.167196	NO	ACAAGT_20_s1_georgiev_p1	ACAAGT	-0.135747	0.0810811	NA
RNSLTDLR	-0.167368	YES	ACAAGT_20_s1_georgiev_p1	ACAAGT	-0.164211	0.0803089	NA
RQSLTDRQ	-0.167381	NO	ACAAGT_20_s1_georgiev_p1	ACAAGT	0.120224	0.0795367	NA
RNALLLRI	-0.167896	NO	ACAAGT_20_s1_georgiev_p1	ACAAGT	-0.137471	0.0787645	NA
LQRLTDRQ	-0.16842	NO	ACAAGT_20_s1_georgiev_p1	ACAAGT	-0.0765507	0.0779923	NA
RQRDLLRR	-0.168589	NO	ACAAGT_20_s1_georgiev_p1	ACAAGT	-0.224369	0.0772201	NA
RQRDTLLI	-0.168666	NO	ACAAGT_20_s1_georgiev_p1	ACAAGT	-0.121819	0.0764479	NA
LQRLTLLQ	-0.168737	YES	ACAAGT_20_s1_georgiev_p1	ACAAGT	-0.000780822	0.0756757	NA
RQRDNDRQ	-0.169381	NO	ACAAGT_20_s1_georgiev_p1	ACAAGT	0.0746345	0.0749035	NA
LQRDTLRR	-0.170417	NO	ACAAGT_20_s1_georgiev_p1	ACAAGT	-0.283422	0.0741313	NA
LNSDTDRR	-0.171821	YES	ACAAGT_20_s1_georgiev_p1	ACAAGT	-0.128352	0.0733591	NA
LQRDTLLQ	-0.172035	NO	ACAAGT_20_s1_georgiev_p1	ACAAGT	0.0915731	0.0725869	NA
LQRDNDRQ	-0.172181	NO	ACAAGT_20_s1_georgiev_p1	ACAAGT	-0.291483	0.0718147	NA
RNALTLRR	-0.172551	NO	ACAAGT_20_s1_georgiev_p1	ACAAGT	-0.0623248	0.0710425	NA
RQSDTLRR	-0.172658	YES	ACAAGT_20_s1_georgiev_p1	ACAAGT	-0.0614253	0.0702703	NA
LQRLTLLR	-0.172783	NO	ACAAGT_20_s1_georgiev_p1	ACAAGT	-0.0997418	0.0694981	NA
RNSDNDRQ	-0.173587	NO	ACAAGT_20_s1_georgiev_p1	ACAAGT	-0.165684	0.0687259	NA
RNRLTDRQ	-0.173671	NO	ACAAGT_20_s1_georgiev_p1	ACAAGT	0.122608	0.0679537	NA
RNRDLLRQ	-0.174738	YES	ACAAGT_20_s1_georgiev_p1	ACAAGT	-0.123748	0.0671815	NA
RQSLTLLR	-0.174939	YES	ACAAGT_20_s1_georgiev_p1	ACAAGT	-0.346673	0.0664093	NA
RQRLTLRI	-0.1751	YES	ACAAGT_20_s1_georgiev_p1	ACAAGT	0.0597662	0.0656371	NA
RNRLLLRQ	-0.175379	NO	ACAAGT_20_s1_georgiev_p1	ACAAGT	-0.136718	0.0648649	NA
RNSLLLRR	-0.175386	NO	ACAAGT_20_s1_georgiev_p1	ACAAGT	-0.281122	0.0640927	NA
LQADTDRI	-0.175604	NO	ACAAGT_20_s1_georgiev_p1	ACAAGT	0.165603	0.0633205	NA
RNSLTLRR	-0.17598	NO	ACAAGT_20_s1_georgiev_p1	ACAAGT	-0.408859	0.0625483	NA
LNRDTLRQ	-0.176043	YES	ACAAGT_20_s1_georgiev_p1	ACAAGT	-0.319236	0.0617761	NA
RNRDNDRQ	-0.176266	YES	ACAAGT_20_s1_georgiev_p1	ACAAGT	-0.130352	0.0610039	NA
RNSDLDRQ	-0.177642	NO	ACAAGT_20_s1_georgiev_p1	ACAAGT	-0.0421586	0.0602317	NA
RNRLTLRQ	-0.17794	NO	ACAAGT_20_s1_georgiev_p1	ACAAGT	-0.0163516	0.0594595	NA
RQALLLLR	-0.178105	NO	ACAAGT_20_s1_georgiev_p1	ACAAGT	-0.022591	0.0586873	NA
RQALTLLQ	-0.178376	NO	ACAAGT_20_s1_georgiev_p1	ACAAGT	-0.344657	0.0579151	NA
RNRDTLLQ	-0.178961	NO	ACAAGT_20_s1_georgiev_p1	ACAAGT	-0.0662684	0.0571429	NA
RQRLTDLQ	-0.179504	NO	ACAAGT_20_s1_georgiev_p1	ACAAGT	-0.115874	0.0563707	NA
RQALLLRR	-0.179603	YES	ACAAGT_20_s1_georgiev_p1	ACAAGT	-0.0968959	0.0555985	NA
LNRDTDRI	-0.179688	NO	ACAAGT_20_s1_georgiev_p1	ACAAGT	-0.0215126	0.0548263	NA
RNRLTLLQ	-0.179723	YES	ACAAGT_20_s1_georgiev_p1	ACAAGT	-0.408871	0.0540541	NA
RNRLTDRR	-0.179779	NO	ACAAGT_20_s1_georgiev_p1	ACAAGT	-0.0889747	0.0532819	NA
RNRLLDRR	-0.180156	NO	ACAAGT_20_s1_georgiev_p1	ACAAGT	-0.364799	0.0525097	NA
RNRLTLRI	-0.181529	NO	ACAAGT_20_s1_georgiev_p1	ACAAGT	0.127282	0.0517375	NA
RQSLLDLR	-0.181676	NO	ACAAGT_20_s1_georgiev_p1	ACAAGT	-0.0893833	0.0509653	NA
RQRLLLLR	-0.181886	NO	ACAAGT_20_s1_georgiev_p1	ACAAGT	-0.148105	0.0501931	NA
RQSDLDRR	-0.182628	NO	ACAAGT_20_s1_georgiev_p1	ACAAGT	0.104727	0.0494208	NA
RQSLLLRR	-0.182666	NO	ACAAGT_20_s1_georgiev_p1	ACAAGT	0.0575325	0.0486486	NA
LNRDTLRI	-0.182708	NO	ACAAGT_20_s1_georgiev_p1	ACAAGT	-0.143245	0.0478764	NA
RQRDTDLR	-0.183231	NO	ACAAGT_20_s1_georgiev_p1	ACAAGT	-0.117907	0.0471042	NA
RQSLTLRR	-0.183275	YES	ACAAGT_20_s1_georgiev_p1	ACAAGT	-0.372516	0.046332	NA
LQSDTDRQ	-0.183752	NO	ACAAGT_20_s1_georgiev_p1	ACAAGT	0.240212	0.0455598	NA
RNALLLRR	-0.183789	NO	ACAAGT_20_s1_georgiev_p1	ACAAGT	-0.112155	0.0447876	NA
RQALTDLR	-0.184475	NO	ACAAGT_20_s1_georgiev_p1	ACAAGT	-0.230725	0.0440154	NA
RNRDLLRR	-0.184561	YES	ACAAGT_20_s1_georgiev_p1	ACAAGT	-0.217463	0.0432432	NA
RQSDTDLR	-0.18548	YES	ACAAGT_20_s1_georgiev_p1	ACAAGT	-0.0669742	0.042471	NA
LQRDTDLQ	-0.185878	NO	ACAAGT_20_s1_georgiev_p1	ACAAGT	0.0593641	0.0416988	NA
RQRLTLRQ	-0.186185	NO	ACAAGT_20_s1_georgiev_p1	ACAAGT	0.0205056	0.0409266	NA
RQRDTLRI	-0.186218	NO	ACAAGT_20_s1_georgiev_p1	ACAAGT	-0.268855	0.0401544	NA
RNRDNLRI	-0.186767	NO	ACAAGT_20_s1_georgiev_p1	ACAAGT	-0.264886	0.0393822	NA
RNRDTDRI	-0.186854	NO	ACAAGT_20_s1_georgiev_p1	ACAAGT	-0.0903182	0.03861	NA
RNRDLLRI	-0.188761	NO	ACAAGT_20_s1_georgiev_p1	ACAAGT	0.0732507	0.0378378	NA
RNRLTLLR	-0.189969	NO	ACAAGT_20_s1_georgiev_p1	ACAAGT	-0.0373919	0.0370656	NA
RQRDTDRI	-0.190082	NO	ACAAGT_20_s1_georgiev_p1	ACAAGT	-0.141055	0.0362934	NA
LQRDTLRQ	-0.190366	NO	ACAAGT_20_s1_georgiev_p1	ACAAGT	-0.221314	0.0355212	NA
LQSDTDRR	-0.190566	NO	ACAAGT_20_s1_georgiev_p1	ACAAGT	-0.0602644	0.034749	NA
LQADTDRR	-0.19081	NO	ACAAGT_20_s1_georgiev_p1	ACAAGT	-0.012742	0.0339768	NA
RQRLLLRI	-0.19204	YES	ACAAGT_20_s1_georgiev_p1	ACAAGT	-0.0111818	0.0332046	NA
RQADTDRQ	-0.192099	NO	ACAAGT_20_s1_georgiev_p1	ACAAGT	-0.200066	0.0324324	NA
RNSLLDRR	-0.192951	NO	ACAAGT_20_s1_georgiev_p1	ACAAGT	-0.321846	0.0316602	NA
LQRDTLRI	-0.193388	NO	ACAAGT_20_s1_georgiev_p1	ACAAGT	0.173139	0.030888	NA
LNRDTDRQ	-0.193447	NO	ACAAGT_20_s1_georgiev_p1	ACAAGT	0.0890207	0.0301158	NA
RNRLLLRI	-0.193915	NO	ACAAGT_20_s1_georgiev_p1	ACAAGT	0.0171971	0.0293436	NA
LQADTDRQ	-0.195451	NO	ACAAGT_20_s1_georgiev_p1	ACAAGT	-0.0193438	0.0285714	NA
LQRDTDRI	-0.195502	NO	ACAAGT_20_s1_georgiev_p1	ACAAGT	-0.166879	0.0277992	NA
RNSLTDRR	-0.196175	NO	ACAAGT_20_s1_georgiev_p1	ACAAGT	-0.10219	0.027027	NA
LQRDTDRR	-0.196497	NO	ACAAGT_20_s1_georgiev_p1	ACAAGT	-0.0595792	0.0262548	NA
RQRLTDRQ	-0.196693	NO	ACAAGT_20_s1_georgiev_p1	ACAAGT	0.18139	0.0254826	NA
RQSDTDRQ	-0.198082	NO	ACAAGT_20_s1_georgiev_p1	ACAAGT	-0.165627	0.0247104	NA
RQRLLLRR	-0.198276	YES	ACAAGT_20_s1_georgiev_p1	ACAAGT	-0.217437	0.0239382	NA
RQRDTDLQ	-0.200287	NO	ACAAGT_20_s1_georgiev_p1	ACAAGT	0.0378917	0.023166	NA
RQRLTDLR	-0.201771	NO	ACAAGT_20_s1_georgiev_p1	ACAAGT	-0.00380363	0.0223938	NA
RNSDLDRR	-0.202299	NO	ACAAGT_20_s1_georgiev_p1	ACAAGT	-0.119305	0.0216216	NA
RQRDTLRQ	-0.203329	NO	ACAAGT_20_s1_georgiev_p1	ACAAGT	-0.139603	0.0208494	NA
RNRLLLRR	-0.203381	NO	ACAAGT_20_s1_georgiev_p1	ACAAGT	-0.343899	0.0200772	NA
RNRLTLRR	-0.203634	NO	ACAAGT_20_s1_georgiev_p1	ACAAGT	-0.123333	0.019305	NA
RNSDTDRQ	-0.203901	NO	ACAAGT_20_s1_georgiev_p1	ACAAGT	-0.0229807	0.0185328	NA
RQALTDRR	-0.20441	YES	ACAAGT_20_s1_georgiev_p1	ACAAGT	-0.0385977	0.0177606	NA
RNRDTLRR	-0.205103	NO	ACAAGT_20_s1_georgiev_p1	ACAAGT	-0.322247	0.0169884	NA
RQRDTLRR	-0.206229	NO	ACAAGT_20_s1_georgiev_p1	ACAAGT	-0.155468	0.0162162	NA
RQRDTLLQ	-0.206366	NO	ACAAGT_20_s1_georgiev_p1	ACAAGT	0.0213453	0.015444	NA
RQADTDRR	-0.206838	NO	ACAAGT_20_s1_georgiev_p1	ACAAGT	-0.0993461	0.0146718	NA
RQRLTDRR	-0.207019	NO	ACAAGT_20_s1_georgiev_p1	ACAAGT	-0.172739	0.0138996	NA
RNRDTDRR	-0.208009	NO	ACAAGT_20_s1_georgiev_p1	ACAAGT	-0.29856	0.0131274	NA
RNRDTLRI	-0.209354	NO	ACAAGT_20_s1_georgiev_p1	ACAAGT	0.107679	0.0123552	NA
RQSLTDLR	-0.210259	NO	ACAAGT_20_s1_georgiev_p1	ACAAGT	-0.318497	0.011583	NA
RQSLLDRR	-0.211893	NO	ACAAGT_20_s1_georgiev_p1	ACAAGT	-0.359572	0.0108108	NA
RQALTLRR	-0.212187	NO	ACAAGT_20_s1_georgiev_p1	ACAAGT	-0.0216323	0.0100386	NA
RQRDTLLR	-0.212403	NO	ACAAGT_20_s1_georgiev_p1	ACAAGT	0.213009	0.00926641	NA
RNSDTDRR	-0.213814	NO	ACAAGT_20_s1_georgiev_p1	ACAAGT	-0.155374	0.00849421	NA
RQRLTLLQ	-0.214912	NO	ACAAGT_20_s1_georgiev_p1	ACAAGT	-0.127323	0.00772201	NA
RNRDTLRQ	-0.217109	NO	ACAAGT_20_s1_georgiev_p1	ACAAGT	0.257994	0.00694981	NA
RQRLTLRR	-0.218259	NO	ACAAGT_20_s1_georgiev_p1	ACAAGT	0.0833421	0.00617761	NA
RQSLTDRR	-0.219915	NO	ACAAGT_20_s1_georgiev_p1	ACAAGT	-0.0595241	0.00540541	NA
RQALTLLR	-0.22042	NO	ACAAGT_20_s1_georgiev_p1	ACAAGT	-0.0502741	0.0046332	NA
LQRDTDRQ	-0.223708	NO	ACAAGT_20_s1_georgiev_p1	ACAAGT	-0.154461	0.003861	NA
RNRDTDRQ	-0.226166	NO	ACAAGT_20_s1_georgiev_p1	ACAAGT	-0.115804	0.0030888	NA
RQRDTDRR	-0.2269	NO	ACAAGT_20_s1_georgiev_p1	ACAAGT	-0.182667	0.0023166	NA
RQRDTDRQ	-0.231846	NO	ACAAGT_20_s1_georgiev_p1	ACAAGT	0.00140785	0.0015444	NA
RQSDTDRR	-0.234389	NO	ACAAGT_20_s1_georgiev_p1	ACAAGT	-0.0621597	0.000772201	NA
RQRLTLLR	-0.239283	NO	ACAAGT_20_s1_georgiev_p1	ACAAGT	-0.454326	0	NA
LNANNLLR	0.351815	YES	ACAAGT_20_s1_georgiev_p2	ACAAGT	1.22114	1	WTKKH
LNSNNLLR	0.340122	NO	ACAAGT_20_s1_georgiev_p2	ACAAGT	1.41258	0.999228	A889S
LQANNLLR	0.333281	NO	ACAAGT_20_s1_georgiev_p2	ACAAGT	1.54231	0.998456	N888Q
LQSNNLLR	0.329479	YES	ACAAGT_20_s1_georgiev_p2	ACAAGT	1.33135	0.997683	N888Q;A889S
LNANNDLR	0.311233	NO	ACAAGT_20_s1_georgiev_p2	ACAAGT	0.691075	0.996911	NA
LNSNNDLR	0.303709	NO	ACAAGT_20_s1_georgiev_p2	ACAAGT	0.76777	0.996139	NA
LNANNLRR	0.299222	NO	ACAAGT_20_s1_georgiev_p2	ACAAGT	0.837049	0.995367	NA
LQSNNDLR	0.293063	NO	ACAAGT_20_s1_georgiev_p2	ACAAGT	0.302489	0.994595	NA
LQANNDLR	0.290593	NO	ACAAGT_20_s1_georgiev_p2	ACAAGT	0.445242	0.993822	NA
LQANNLRR	0.287999	YES	ACAAGT_20_s1_georgiev_p2	ACAAGT	0.892138	0.99305	NA
LNSNNLRR	0.28125	NO	ACAAGT_20_s1_georgiev_p2	ACAAGT	0.506554	0.992278	NA
LQSNNLRR	0.275338	NO	ACAAGT_20_s1_georgiev_p2	ACAAGT	0.8319	0.991506	NA
LNANNDRR	0.262834	NO	ACAAGT_20_s1_georgiev_p2	ACAAGT	0.448168	0.990734	NA
LNRNNLLR	0.253027	NO	ACAAGT_20_s1_georgiev_p2	ACAAGT	0.803912	0.989961	NA
LNSNNDRR	0.24899	NO	ACAAGT_20_s1_georgiev_p2	ACAAGT	0.435474	0.989189	NA
LQANNDRR	0.248632	NO	ACAAGT_20_s1_georgiev_p2	ACAAGT	-0.0236381	0.988417	NA
LQSNNDRR	0.242723	NO	ACAAGT_20_s1_georgiev_p2	ACAAGT	0.117837	0.987645	NA
LQRNNLLR	0.240563	NO	ACAAGT_20_s1_georgiev_p2	ACAAGT	0.844755	0.986873	NA
LNRNNDLR	0.22552	YES	ACAAGT_20_s1_georgiev_p2	ACAAGT	0.489876	0.9861	NA
LQRNNDLR	0.212162	NO	ACAAGT_20_s1_georgiev_p2	ACAAGT	0.880791	0.985328	NA
LQRNNLRR	0.199806	NO	ACAAGT_20_s1_georgiev_p2	ACAAGT	0.494359	0.984556	NA
LNRNNLRR	0.19921	NO	ACAAGT_20_s1_georgiev_p2	ACAAGT	0.347133	0.983784	NA
LNRNNDRR	0.176392	NO	ACAAGT_20_s1_georgiev_p2	ACAAGT	0.258683	0.983012	NA
LQRNNDRR	0.17499	YES	ACAAGT_20_s1_georgiev_p2	ACAAGT	0.839895	0.982239	NA
LNANNLLQ	0.121248	YES	ACAAGT_20_s1_georgiev_p2	ACAAGT	0.165511	0.981467	NA
LNANNDLQ	0.119065	NO	ACAAGT_20_s1_georgiev_p2	ACAAGT	-0.122354	0.980695	NA
LNSNNLLQ	0.117814	NO	ACAAGT_20_s1_georgiev_p2	ACAAGT	0.12626	0.979923	NA
LNSNNDLQ	0.112743	NO	ACAAGT_20_s1_georgiev_p2	ACAAGT	-0.0606412	0.979151	NA
LQSNNLLQ	0.109636	NO	ACAAGT_20_s1_georgiev_p2	ACAAGT	0.139433	0.978378	NA
LQSNNDLQ	0.104945	NO	ACAAGT_20_s1_georgiev_p2	ACAAGT	0.0705342	0.977606	NA
LQANNLLQ	0.104492	NO	ACAAGT_20_s1_georgiev_p2	ACAAGT	0.170141	0.976834	NA
LQANNDLQ	0.100258	NO	ACAAGT_20_s1_georgiev_p2	ACAAGT	-0.112589	0.976062	NA
LNANLLLR	0.0965189	NO	ACAAGT_20_s1_georgiev_p2	ACAAGT	0.102617	0.97529	NA
LNANNLRQ	0.0917269	NO	ACAAGT_20_s1_georgiev_p2	ACAAGT	-0.070387	0.974517	NA
LNANNDLI	0.0908047	NO	ACAAGT_20_s1_georgiev_p2	ACAAGT	0.0142993	0.973745	NA
LNANNDRQ	0.0893863	NO	ACAAGT_20_s1_georgiev_p2	ACAAGT	0.0453583	0.972973	NA
LNANLDLI	0.0889587	YES	ACAAGT_20_s1_georgiev_p2	ACAAGT	0.253296	0.972201	NA
LNANNLLI	0.0860267	NO	ACAAGT_20_s1_georgiev_p2	ACAAGT	0.130545	0.971429	NA
LNANLDLQ	0.0844335	NO	ACAAGT_20_s1_georgiev_p2	ACAAGT	0.171845	0.970656	NA
LNANLDLR	0.0835137	YES	ACAAGT_20_s1_georgiev_p2	ACAAGT	-0.0216484	0.969884	NA
LNANLLLQ	0.0833654	YES	ACAAGT_20_s1_georgiev_p2	ACAAGT	0.0342037	0.969112	NA
LNSNNLRQ	0.0825088	NO	ACAAGT_20_s1_georgiev_p2	ACAAGT	-0.165618	0.96834	NA
LNANLLLI	0.0818943	NO	ACAAGT_20_s1_georgiev_p2	ACAAGT	0.15121	0.967568	NA
LNSNNDLI	0.0807606	NO	ACAAGT_20_s1_georgiev_p2	ACAAGT	-0.169751	0.966795	NA
LNSNLLLR	0.0807589	NO	ACAAGT_20_s1_georgiev_p2	ACAAGT	0.10578	0.966023	NA
LQANNLRQ	0.0803242	NO	ACAAGT_20_s1_georgiev_p2	ACAAGT	0.0607276	0.965251	NA
LNSNNLLI	0.0800991	NO	ACAAGT_20_s1_georgiev_p2	ACAAGT	-0.257922	0.964479	NA
LQSNNLRQ	0.0772515	NO	ACAAGT_20_s1_georgiev_p2	ACAAGT	-0.0014915	0.963707	NA
LNSNLLLQ	0.0762621	NO	ACAAGT_20_s1_georgiev_p2	ACAAGT	0.0910591	0.962934	NA
LNSNNDRQ	0.0756569	NO	ACAAGT_20_s1_georgiev_p2	ACAAGT	-0.201141	0.962162	NA
LQANNDRQ	0.0753163	NO	ACAAGT_20_s1_georgiev_p2	ACAAGT	0.0707591	0.96139	NA
LQANLLLR	0.0741812	NO	ACAAGT_20_s1_georgiev_p2	ACAAGT	-0.0920139	0.960618	NA
LNRNNDLQ	0.0725747	NO	ACAAGT_20_s1_georgiev_p2	ACAAGT	-0.119454	0.959846	NA
LNSNLLLI	0.0724865	YES	ACAAGT_20_s1_georgiev_p2	ACAAGT	0.207377	0.959073	NA
LQANNDLI	0.0713342	NO	ACAAGT_20_s1_georgiev_p2	ACAAGT	0.0667312	0.958301	NA
LQSNNDLI	0.0711864	NO	ACAAGT_20_s1_georgiev_p2	ACAAGT	-0.0901793	0.957529	NA
LQSNNDRQ	0.0706991	NO	ACAAGT_20_s1_georgiev_p2	ACAAGT	-0.155747	0.956757	NA
LQSNNLLI	0.0705275	NO	ACAAGT_20_s1_georgiev_p2	ACAAGT	0.127948	0.955985	NA
LNRNNLLQ	0.0698378	NO	ACAAGT_20_s1_georgiev_p2	ACAAGT	-0.141876	0.955212	NA
LNSNLDLQ	0.069129	NO	ACAAGT_20_s1_georgiev_p2	ACAAGT	0.212147	0.95444	NA
LNSNLDLI	0.068745	YES	ACAAGT_20_s1_georgiev_p2	ACAAGT	-0.055206	0.953668	NA
LNSNLDLR	0.0686205	NO	ACAAGT_20_s1_georgiev_p2	ACAAGT	-0.301461	0.952896	NA
LQANNLLI	0.0672867	YES	ACAAGT_20_s1_georgiev_p2	ACAAGT	-0.00264027	0.952124	NA
LQRNNDLQ	0.0669428	NO	ACAAGT_20_s1_georgiev_p2	ACAAGT	-0.0692971	0.951351	NA
LNANTDLI	0.0653893	NO	ACAAGT_20_s1_georgiev_p2	ACAAGT	0.0684432	0.950579	NA
LQRNNLLQ	0.0645136	NO	ACAAGT_20_s1_georgiev_p2	ACAAGT	-0.0757159	0.949807	NA
LQANLDLI	0.0632762	NO	ACAAGT_20_s1_georgiev_p2	ACAAGT	-0.205127	0.949035	NA
LQSNLLLR	0.0627844	NO	ACAAGT_20_s1_georgiev_p2	ACAAGT	-0.192095	0.948263	NA
LNRNLLLR	0.0618978	YES	ACAAGT_20_s1_georgiev_p2	ACAAGT	0.149516	0.94749	NA
LNANTDLQ	0.0614966	NO	ACAAGT_20_s1_georgiev_p2	ACAAGT	0.116762	0.946718	NA
LNANNDRI	0.0612207	NO	ACAAGT_20_s1_georgiev_p2	ACAAGT	-0.182917	0.945946	NA
LQANLLLQ	0.0611866	NO	ACAAGT_20_s1_georgiev_p2	ACAAGT	-0.170019	0.945174	NA
LQANLDLQ	0.0611652	NO	ACAAGT_20_s1_georgiev_p2	ACAAGT	-0.331084	0.944402	NA
LNANLDRI	0.0607491	NO	ACAAGT_20_s1_georgiev_p2	ACAAGT	0.129547	0.943629	NA
LNANLLRR	0.0603935	NO	ACAAGT_20_s1_georgiev_p2	ACAAGT	0.0843467	0.942857	NA
LQANLDLR	0.0602186	NO	ACAAGT_20_s1_georgiev_p2	ACAAGT	-0.119933	0.942085	NA
LNANTLLR	0.0597617	NO	ACAAGT_20_s1_georgiev_p2	ACAAGT	-0.0846697	0.941313	NA
LQSNLLLQ	0.058301	YES	ACAAGT_20_s1_georgiev_p2	ACAAGT	0.273412	0.940541	NA
LQANLLLI	0.0561249	NO	ACAAGT_20_s1_georgiev_p2	ACAAGT	-0.292321	0.939768	NA
LNANTLLQ	0.0559556	NO	ACAAGT_20_s1_georgiev_p2	ACAAGT	0.122682	0.938996	NA
LNANTLLI	0.0553665	NO	ACAAGT_20_s1_georgiev_p2	ACAAGT	0.183705	0.938224	NA
LNANNLRI	0.0553138	NO	ACAAGT_20_s1_georgiev_p2	ACAAGT	0.258781	0.937452	NA
LNSNTLLQ	0.0548724	NO	ACAAGT_20_s1_georgiev_p2	ACAAGT	0.19565	0.93668	NA
LNSNTLLI	0.0532375	NO	ACAAGT_20_s1_georgiev_p2	ACAAGT	-0.164314	0.935907	NA
LQSNLDLQ	0.0528079	NO	ACAAGT_20_s1_georgiev_p2	ACAAGT	-0.403101	0.935135	NA
LNRNLDLR	0.0526341	NO	ACAAGT_20_s1_georgiev_p2	ACAAGT	-0.157119	0.934363	NA
LNANLLRI	0.0525359	YES	ACAAGT_20_s1_georgiev_p2	ACAAGT	0.057711	0.933591	NA
LNSNTLLR	0.0523118	NO	ACAAGT_20_s1_georgiev_p2	ACAAGT	0.100822	0.932819	NA
LNANLDRR	0.0522896	NO	ACAAGT_20_s1_georgiev_p2	ACAAGT	0.0151558	0.932046	NA
LQSNLDLR	0.0518574	NO	ACAAGT_20_s1_georgiev_p2	ACAAGT	0.100811	0.931274	NA
LQSNLLLI	0.051233	NO	ACAAGT_20_s1_georgiev_p2	ACAAGT	-0.293959	0.930502	NA
LNANLDRQ	0.0510882	YES	ACAAGT_20_s1_georgiev_p2	ACAAGT	0.129635	0.92973	NA
LNANLLRQ	0.0498622	NO	ACAAGT_20_s1_georgiev_p2	ACAAGT	0.0566911	0.928958	NA
LNSNTDLQ	0.0496039	NO	ACAAGT_20_s1_georgiev_p2	ACAAGT	0.211125	0.928185	NA
LNSNTDLI	0.0490518	NO	ACAAGT_20_s1_georgiev_p2	ACAAGT	-0.256071	0.927413	NA
LNANTDLR	0.0486082	NO	ACAAGT_20_s1_georgiev_p2	ACAAGT	-0.0759067	0.926641	NA
LQSNLDLI	0.0485862	NO	ACAAGT_20_s1_georgiev_p2	ACAAGT	0.14637	0.925869	NA
LNANTDRI	0.0473695	YES	ACAAGT_20_s1_georgiev_p2	ACAAGT	0.21418	0.925097	NA
LQANNDRI	0.0469121	YES	ACAAGT_20_s1_georgiev_p2	ACAAGT	0.0225439	0.924324	NA
LQRNLLLR	0.0449441	NO	ACAAGT_20_s1_georgiev_p2	ACAAGT	-0.15611	0.923552	NA
LNRNLLLQ	0.0440307	YES	ACAAGT_20_s1_georgiev_p2	ACAAGT	0.114349	0.92278	NA
LNSNNLRI	0.0425148	NO	ACAAGT_20_s1_georgiev_p2	ACAAGT	0.233295	0.922008	NA
LQANNLRI	0.0422204	YES	ACAAGT_20_s1_georgiev_p2	ACAAGT	-0.161271	0.921236	NA
LNSNNDRI	0.0420338	NO	ACAAGT_20_s1_georgiev_p2	ACAAGT	0.184527	0.920463	NA
LQANLLRR	0.0417346	NO	ACAAGT_20_s1_georgiev_p2	ACAAGT	0.105635	0.919691	NA
LNSNTDLR	0.0411939	NO	ACAAGT_20_s1_georgiev_p2	ACAAGT	-0.176945	0.918919	NA
LNRNLDLQ	0.0404542	NO	ACAAGT_20_s1_georgiev_p2	ACAAGT	0.197042	0.918147	NA
LNRNLDLI	0.0398605	NO	ACAAGT_20_s1_georgiev_p2	ACAAGT	0.0559519	0.917375	NA
LQRNNLRQ	0.0387349	YES	ACAAGT_20_s1_georgiev_p2	ACAAGT	0.339888	0.916602	NA
LNSNLLRR	0.0384995	NO	ACAAGT_20_s1_georgiev_p2	ACAAGT	-0.131527	0.91583	NA
LNRNNDLI	0.0383784	NO	ACAAGT_20_s1_georgiev_p2	ACAAGT	-0.192989	0.915058	NA
LQRNNDRQ	0.0381895	NO	ACAAGT_20_s1_georgiev_p2	ACAAGT	-0.31785	0.914286	NA
LNANTDRQ	0.0380136	NO	ACAAGT_20_s1_georgiev_p2	ACAAGT	-0.22514	0.913514	NA
LNRNLLLI	0.0377486	NO	ACAAGT_20_s1_georgiev_p2	ACAAGT	-0.150348	0.912741	NA
LNANTLRI	0.0376984	YES	ACAAGT_20_s1_georgiev_p2	ACAAGT	-0.0650466	0.911969	NA
LQRNLDLR	0.0365862	NO	ACAAGT_20_s1_georgiev_p2	ACAAGT	-0.273732	0.911197	NA
LQSNNLRI	0.0362776	NO	ACAAGT_20_s1_georgiev_p2	ACAAGT	0.16652	0.910425	NA
LQANTDLI	0.0361143	NO	ACAAGT_20_s1_georgiev_p2	ACAAGT	0.135957	0.909653	NA
LQSNNDRI	0.035779	NO	ACAAGT_20_s1_georgiev_p2	ACAAGT	0.0547804	0.90888	NA
LQSNTLLQ	0.035258	NO	ACAAGT_20_s1_georgiev_p2	ACAAGT	-0.0505938	0.908108	NA
LQANLDRI	0.0351305	NO	ACAAGT_20_s1_georgiev_p2	ACAAGT	-0.111912	0.907336	NA
LNSNLLRI	0.0343893	NO	ACAAGT_20_s1_georgiev_p2	ACAAGT	-0.277483	0.906564	NA
LNANTLRQ	0.0341563	NO	ACAAGT_20_s1_georgiev_p2	ACAAGT	-0.0250952	0.905792	NA
LNSNLLRQ	0.0340065	NO	ACAAGT_20_s1_georgiev_p2	ACAAGT	0.0115997	0.905019	NA
LQANTDLQ	0.0338373	NO	ACAAGT_20_s1_georgiev_p2	ACAAGT	-0.0422197	0.904247	NA
RNANLDLI	0.033721	YES	ACAAGT_20_s1_georgiev_p2	ACAAGT	0.149286	0.903475	NA
LNRNNDRQ	0.0324549	NO	ACAAGT_20_s1_georgiev_p2	ACAAGT	0.152716	0.902703	NA
RNANNLLR	0.0321782	YES	ACAAGT_20_s1_georgiev_p2	ACAAGT	0.184059	0.901931	NA
LNRNNLRQ	0.0317878	YES	ACAAGT_20_s1_georgiev_p2	ACAAGT	-0.0182539	0.901158	NA
LQRNNDLI	0.0317851	NO	ACAAGT_20_s1_georgiev_p2	ACAAGT	-0.410083	0.900386	NA
LQRNLLLQ	0.0317145	NO	ACAAGT_20_s1_georgiev_p2	ACAAGT	0.299989	0.899614	NA
LQANLDRR	0.0316639	NO	ACAAGT_20_s1_georgiev_p2	ACAAGT	-0.269183	0.898842	NA
LQSNTLLI	0.0314759	NO	ACAAGT_20_s1_georgiev_p2	ACAAGT	-0.13555	0.898069	NA
LQSNTLLR	0.0307965	NO	ACAAGT_20_s1_georgiev_p2	ACAAGT	-0.19148	0.897297	NA
LNSNLDRR	0.0307085	NO	ACAAGT_20_s1_georgiev_p2	ACAAGT	0.0436289	0.896525	NA
LNADNDLQ	0.0306534	NO	ACAAGT_20_s1_georgiev_p2	ACAAGT	0.00781706	0.895753	NA
LQANTLLR	0.0306455	NO	ACAAGT_20_s1_georgiev_p2	ACAAGT	-0.159319	0.894981	NA
LQSNTDLQ	0.0304894	NO	ACAAGT_20_s1_georgiev_p2	ACAAGT	-0.178331	0.894208	NA
LNRNTLLR	0.0303226	NO	ACAAGT_20_s1_georgiev_p2	ACAAGT	0.0751656	0.893436	NA
LQANTLLQ	0.0300141	NO	ACAAGT_20_s1_georgiev_p2	ACAAGT	-0.0953482	0.892664	NA
LQRNLDLQ	0.0297382	YES	ACAAGT_20_s1_georgiev_p2	ACAAGT	0.0100915	0.891892	NA
LNSNLDRI	0.0288382	NO	ACAAGT_20_s1_georgiev_p2	ACAAGT	-0.144582	0.89112	NA
LNANTLRR	0.0284966	NO	ACAAGT_20_s1_georgiev_p2	ACAAGT	-0.0611017	0.890347	NA
LNRNNLLI	0.0280212	NO	ACAAGT_20_s1_georgiev_p2	ACAAGT	-0.11016	0.889575	NA
LQANLLRQ	0.0280188	NO	ACAAGT_20_s1_georgiev_p2	ACAAGT	-0.0520057	0.888803	NA
LQANLDRQ	0.0273852	NO	ACAAGT_20_s1_georgiev_p2	ACAAGT	-0.107233	0.888031	NA
LQSNTDLI	0.0273843	NO	ACAAGT_20_s1_georgiev_p2	ACAAGT	0.139353	0.887259	NA
LQANLLRI	0.0273793	NO	ACAAGT_20_s1_georgiev_p2	ACAAGT	0.0201551	0.886486	NA
LNRNTDLQ	0.0269391	NO	ACAAGT_20_s1_georgiev_p2	ACAAGT	-0.17147	0.885714	NA
LQANTLLI	0.0265029	NO	ACAAGT_20_s1_georgiev_p2	ACAAGT	0.0213357	0.884942	NA
LQRNLDLI	0.0262626	NO	ACAAGT_20_s1_georgiev_p2	ACAAGT	-0.293902	0.88417	NA
RNANLDLQ	0.0250443	NO	ACAAGT_20_s1_georgiev_p2	ACAAGT	-0.00371404	0.883398	NA
LNSNLDRQ	0.0249064	NO	ACAAGT_20_s1_georgiev_p2	ACAAGT	0.0827808	0.882625	NA
LNSNTLRI	0.0246867	YES	ACAAGT_20_s1_georgiev_p2	ACAAGT	0.176981	0.881853	NA
LNRNTDLR	0.0246569	NO	ACAAGT_20_s1_georgiev_p2	ACAAGT	-0.0438114	0.881081	NA
LNADNLLQ	0.0245753	YES	ACAAGT_20_s1_georgiev_p2	ACAAGT	0.176174	0.880309	NA
LNRNTDLI	0.0238694	NO	ACAAGT_20_s1_georgiev_p2	ACAAGT	-0.0151518	0.879537	NA
LNRNTLLQ	0.0236221	NO	ACAAGT_20_s1_georgiev_p2	ACAAGT	0.283886	0.878764	NA
LNADNDLI	0.0234145	NO	ACAAGT_20_s1_georgiev_p2	ACAAGT	0.237747	0.877992	NA
LNADNLLR	0.0228896	NO	ACAAGT_20_s1_georgiev_p2	ACAAGT	-0.0560266	0.87722	NA
LQRNLLLI	0.0228808	YES	ACAAGT_20_s1_georgiev_p2	ACAAGT	-0.0520234	0.876448	NA
LNSNTLRQ	0.0222152	NO	ACAAGT_20_s1_georgiev_p2	ACAAGT	0.245414	0.875676	NA
LNRNLLRR	0.0221994	NO	ACAAGT_20_s1_georgiev_p2	ACAAGT	-0.146666	0.874903	NA
LQSNLLRR	0.0220042	YES	ACAAGT_20_s1_georgiev_p2	ACAAGT	-0.0938222	0.874131	NA
LQRNNLLI	0.021752	YES	ACAAGT_20_s1_georgiev_p2	ACAAGT	-0.177936	0.873359	NA
RNANNDLR	0.0214702	NO	ACAAGT_20_s1_georgiev_p2	ACAAGT	-0.0940073	0.872587	NA
LNANTDRR	0.0213437	YES	ACAAGT_20_s1_georgiev_p2	ACAAGT	-0.0034656	0.871815	NA
LNALNDLQ	0.0210174	YES	ACAAGT_20_s1_georgiev_p2	ACAAGT	0.164262	0.871042	NA
LNADNDLR	0.0206723	NO	ACAAGT_20_s1_georgiev_p2	ACAAGT	0.0557344	0.87027	NA
LQSNTDLR	0.0198162	NO	ACAAGT_20_s1_georgiev_p2	ACAAGT	-0.203209	0.869498	NA
RQANLDLI	0.0195442	NO	ACAAGT_20_s1_georgiev_p2	ACAAGT	-0.0545789	0.868726	NA
RNANNDLI	0.0188473	NO	ACAAGT_20_s1_georgiev_p2	ACAAGT	-0.0673467	0.867954	NA
LNSNTDRI	0.0181819	NO	ACAAGT_20_s1_georgiev_p2	ACAAGT	0.157795	0.867181	NA
RQANNLLR	0.0181637	YES	ACAAGT_20_s1_georgiev_p2	ACAAGT	0.0856437	0.866409	NA
LNRNLDRR	0.0180306	NO	ACAAGT_20_s1_georgiev_p2	ACAAGT	-0.040111	0.865637	NA
LQANTDLR	0.0179908	YES	ACAAGT_20_s1_georgiev_p2	ACAAGT	-0.212226	0.864865	NA
LNRNTLLI	0.0179417	NO	ACAAGT_20_s1_georgiev_p2	ACAAGT	-0.0214087	0.864093	NA
LQANTDRI	0.0173651	NO	ACAAGT_20_s1_georgiev_p2	ACAAGT	-0.0756913	0.86332	NA
LNALNDLI	0.017336	NO	ACAAGT_20_s1_georgiev_p2	ACAAGT	0.180404	0.862548	NA
LQSNLDRR	0.0150814	NO	ACAAGT_20_s1_georgiev_p2	ACAAGT	-0.0963814	0.861776	NA
LNALNLLQ	0.0150642	NO	ACAAGT_20_s1_georgiev_p2	ACAAGT	-0.143767	0.861004	NA
LNADNLLI	0.0146059	NO	ACAAGT_20_s1_georgiev_p2	ACAAGT	0.058279	0.860232	NA
RNANLDRI	0.0144548	NO	ACAAGT_20_s1_georgiev_p2	ACAAGT	-0.0149017	0.859459	NA
LQSNLLRQ	0.014344	YES	ACAAGT_20_s1_georgiev_p2	ACAAGT	-0.206847	0.858687	NA
LQRNLLRR	0.0143394	NO	ACAAGT_20_s1_georgiev_p2	ACAAGT	0.0273856	0.857915	NA
LQRNTDLQ	0.0140087	YES	ACAAGT_20_s1_georgiev_p2	ACAAGT	0.13683	0.857143	NA
LNSNTLRR	0.0139963	NO	ACAAGT_20_s1_georgiev_p2	ACAAGT	-0.151822	0.856371	NA
LNSNTDRQ	0.0139691	NO	ACAAGT_20_s1_georgiev_p2	ACAAGT	0.124814	0.855598	NA
LQADNDLQ	0.0130449	NO	ACAAGT_20_s1_georgiev_p2	ACAAGT	-0.0974372	0.854826	NA
LNADLDLQ	0.0129373	NO	ACAAGT_20_s1_georgiev_p2	ACAAGT	-0.222775	0.854054	NA
RNANLLLI	0.0118149	NO	ACAAGT_20_s1_georgiev_p2	ACAAGT	-0.237192	0.853282	NA
LQSNLLRI	0.0116891	NO	ACAAGT_20_s1_georgiev_p2	ACAAGT	0.282647	0.85251	NA
LQRNTLLQ	0.0115235	NO	ACAAGT_20_s1_georgiev_p2	ACAAGT	0.106598	0.851737	NA
LQADNDLI	0.0114975	NO	ACAAGT_20_s1_georgiev_p2	ACAAGT	0.344969	0.850965	NA
LQRNTLLR	0.0114542	NO	ACAAGT_20_s1_georgiev_p2	ACAAGT	0.00783267	0.850193	NA
RNANNDLQ	0.0114365	NO	ACAAGT_20_s1_georgiev_p2	ACAAGT	-0.0544296	0.849421	NA
RNANLLLQ	0.0108576	NO	ACAAGT_20_s1_georgiev_p2	ACAAGT	-0.0349073	0.848649	NA
RNANNLLQ	0.0101448	NO	ACAAGT_20_s1_georgiev_p2	ACAAGT	-0.225864	0.847876	NA
LQRNLDRR	0.00995547	YES	ACAAGT_20_s1_georgiev_p2	ACAAGT	0.2018	0.847104	NA
LNALNLLI	0.0097498	YES	ACAAGT_20_s1_georgiev_p2	ACAAGT	-0.060452	0.846332	NA
LNSDNLLQ	0.00956759	NO	ACAAGT_20_s1_georgiev_p2	ACAAGT	-0.121675	0.84556	NA
LQRNTDLI	0.00946438	NO	ACAAGT_20_s1_georgiev_p2	ACAAGT	-0.241566	0.844788	NA
LQANTDRQ	0.00921753	YES	ACAAGT_20_s1_georgiev_p2	ACAAGT	-0.107571	0.844015	NA
RNANNLLI	0.00855895	NO	ACAAGT_20_s1_georgiev_p2	ACAAGT	-0.166841	0.843243	NA
LQANTLRI	0.00850878	NO	ACAAGT_20_s1_georgiev_p2	ACAAGT	-0.0588157	0.842471	NA
RQANLDLQ	0.00824665	YES	ACAAGT_20_s1_georgiev_p2	ACAAGT	0.098699	0.841699	NA
LNSDNDLQ	0.00818445	NO	ACAAGT_20_s1_georgiev_p2	ACAAGT	0.226097	0.840927	NA
RNANLDRQ	0.00788883	NO	ACAAGT_20_s1_georgiev_p2	ACAAGT	-0.0836904	0.840154	NA
RNANNDRI	0.0078793	NO	ACAAGT_20_s1_georgiev_p2	ACAAGT	0.0653796	0.839382	NA
LQANTLRQ	0.00765845	NO	ACAAGT_20_s1_georgiev_p2	ACAAGT	-0.236033	0.83861	NA
LQADNLLQ	0.00731287	NO	ACAAGT_20_s1_georgiev_p2	ACAAGT	-0.236767	0.837838	NA
LQSNLDRI	0.0073001	NO	ACAAGT_20_s1_georgiev_p2	ACAAGT	-0.1323	0.837066	NA
LQSNLDRQ	0.00679577	NO	ACAAGT_20_s1_georgiev_p2	ACAAGT	-0.314842	0.836293	NA
LNADLDLI	0.00657719	NO	ACAAGT_20_s1_georgiev_p2	ACAAGT	0.0116582	0.835521	NA
LNSNTDRR	0.00648679	NO	ACAAGT_20_s1_georgiev_p2	ACAAGT	-0.319629	0.834749	NA
LNADLLLR	0.00631949	YES	ACAAGT_20_s1_georgiev_p2	ACAAGT	0.243058	0.833977	NA
LQALNDLI	0.00618936	NO	ACAAGT_20_s1_georgiev_p2	ACAAGT	-0.316053	0.833205	NA
RQANLDRI	0.00581282	NO	ACAAGT_20_s1_georgiev_p2	ACAAGT	0.211569	0.832432	NA
LQRNTDLR	0.00468422	NO	ACAAGT_20_s1_georgiev_p2	ACAAGT	0.0253237	0.83166	NA
LNADLDLR	0.00459335	NO	ACAAGT_20_s1_georgiev_p2	ACAAGT	-0.0855873	0.830888	NA
LQRNTLLI	0.00407547	NO	ACAAGT_20_s1_georgiev_p2	ACAAGT	0.148078	0.830116	NA
RQANNDLI	0.00393049	NO	ACAAGT_20_s1_georgiev_p2	ACAAGT	0.264029	0.829344	NA
LNADLLLQ	0.00389392	NO	ACAAGT_20_s1_georgiev_p2	ACAAGT	-0.0610508	0.828571	NA
LQALNDLQ	0.00360824	NO	ACAAGT_20_s1_georgiev_p2	ACAAGT	-0.288413	0.827799	NA
RNANTDLI	0.00338972	YES	ACAAGT_20_s1_georgiev_p2	ACAAGT	0.100138	0.827027	NA
RNSNLLLQ	0.00297751	NO	ACAAGT_20_s1_georgiev_p2	ACAAGT	-0.0996623	0.826255	NA
RNSNLDLQ	0.00286038	NO	ACAAGT_20_s1_georgiev_p2	ACAAGT	0.262984	0.825483	NA
RNANNDRQ	0.00282196	NO	ACAAGT_20_s1_georgiev_p2	ACAAGT	-0.121734	0.82471	NA
LNSLNDLQ	0.00277535	NO	ACAAGT_20_s1_georgiev_p2	ACAAGT	0.00903713	0.823938	NA
RNANNLRQ	0.00264779	YES	ACAAGT_20_s1_georgiev_p2	ACAAGT	-0.0378258	0.823166	NA
LNSLNLLQ	0.00255712	NO	ACAAGT_20_s1_georgiev_p2	ACAAGT	0.264914	0.822394	NA
LQANTLRR	0.00193727	NO	ACAAGT_20_s1_georgiev_p2	ACAAGT	-0.258889	0.821622	NA
RQANNDLR	0.00170528	NO	ACAAGT_20_s1_georgiev_p2	ACAAGT	-0.11936	0.820849	NA
LQADNLLI	0.00148625	NO	ACAAGT_20_s1_georgiev_p2	ACAAGT	0.197493	0.820077	NA
RNSNNLLR	0.00128103	NO	ACAAGT_20_s1_georgiev_p2	ACAAGT	0.201834	0.819305	NA
RQANNDRI	0.00120095	YES	ACAAGT_20_s1_georgiev_p2	ACAAGT	0.0562374	0.818533	NA
LNALLDLQ	0.000552881	NO	ACAAGT_20_s1_georgiev_p2	ACAAGT	0.0277685	0.817761	NA
LQRNNDRI	0.000426293	NO	ACAAGT_20_s1_georgiev_p2	ACAAGT	0.146704	0.816988	NA
LQSNTLRI	0.000298501	NO	ACAAGT_20_s1_georgiev_p2	ACAAGT	-0.0210094	0.816216	NA
RQANLLLI	0.000220307	NO	ACAAGT_20_s1_georgiev_p2	ACAAGT	-0.141184	0.815444	NA
LQSNTLRQ	-4.45457e-05	NO	ACAAGT_20_s1_georgiev_p2	ACAAGT	-0.175485	0.814672	NA
LQALNLLQ	-0.00142748	NO	ACAAGT_20_s1_georgiev_p2	ACAAGT	-0.284339	0.8139	NA
RNSNLDLI	-0.00159098	YES	ACAAGT_20_s1_georgiev_p2	ACAAGT	0.173319	0.813127	NA
RNANNLRR	-0.00179944	NO	ACAAGT_20_s1_georgiev_p2	ACAAGT	-0.103609	0.812355	NA
LQALNLLI	-0.00197333	YES	ACAAGT_20_s1_georgiev_p2	ACAAGT	0.0473319	0.811583	NA
RNANNLRI	-0.0022002	NO	ACAAGT_20_s1_georgiev_p2	ACAAGT	-0.270889	0.810811	NA
LNRNLLRQ	-0.00253136	NO	ACAAGT_20_s1_georgiev_p2	ACAAGT	-0.20504	0.810039	NA
LQSDNLLQ	-0.00269055	NO	ACAAGT_20_s1_georgiev_p2	ACAAGT	-0.147579	0.809266	NA
RQANNLLI	-0.00291139	NO	ACAAGT_20_s1_georgiev_p2	ACAAGT	0.123504	0.808494	NA
RQANLLLQ	-0.00306949	NO	ACAAGT_20_s1_georgiev_p2	ACAAGT	0.268482	0.807722	NA
LNALLDLI	-0.00323906	NO	ACAAGT_20_s1_georgiev_p2	ACAAGT	0.105027	0.80695	NA
LNADLLLI	-0.00339081	YES	ACAAGT_20_s1_georgiev_p2	ACAAGT	0.11199	0.806178	NA
RNANTDLQ	-0.00340756	NO	ACAAGT_20_s1_georgiev_p2	ACAAGT	0.137259	0.805405	NA
LQADLDLQ	-0.00340759	NO	ACAAGT_20_s1_georgiev_p2	ACAAGT	0.196378	0.804633	NA
LQSDNDLQ	-0.00348203	NO	ACAAGT_20_s1_georgiev_p2	ACAAGT	-0.0631902	0.803861	NA
RNRNLDLI	-0.00388557	YES	ACAAGT_20_s1_georgiev_p2	ACAAGT	0.140678	0.803089	NA
LNSLNDLI	-0.00395923	NO	ACAAGT_20_s1_georgiev_p2	ACAAGT	0.0950759	0.802317	NA
RNANTDRI	-0.00419364	NO	ACAAGT_20_s1_georgiev_p2	ACAAGT	0.17143	0.801544	NA
RNANLLRQ	-0.00436138	NO	ACAAGT_20_s1_georgiev_p2	ACAAGT	-0.222779	0.800772	NA
RNSNLLLI	-0.00461685	NO	ACAAGT_20_s1_georgiev_p2	ACAAGT	0.0420336	0.8	NA
RNSNNLLQ	-0.00467834	NO	ACAAGT_20_s1_georgiev_p2	ACAAGT	-0.292764	0.799228	NA
LNSDNDLI	-0.00473158	NO	ACAAGT_20_s1_georgiev_p2	ACAAGT	0.0920979	0.798456	NA
LNRNNDRI	-0.00492398	NO	ACAAGT_20_s1_georgiev_p2	ACAAGT	-0.0480172	0.797683	NA
LNRNLDRI	-0.00494797	NO	ACAAGT_20_s1_georgiev_p2	ACAAGT	-0.000420075	0.796911	NA
LNSDLLLQ	-0.00500533	NO	ACAAGT_20_s1_georgiev_p2	ACAAGT	-0.244786	0.796139	NA
RQANLDRQ	-0.00503841	NO	ACAAGT_20_s1_georgiev_p2	ACAAGT	-0.161262	0.795367	NA
LNALNLLR	-0.00541298	NO	ACAAGT_20_s1_georgiev_p2	ACAAGT	-0.0310509	0.794595	NA
LQADLDLI	-0.00561228	NO	ACAAGT_20_s1_georgiev_p2	ACAAGT	-0.337235	0.793822	NA
LQSNTDRI	-0.00597035	NO	ACAAGT_20_s1_georgiev_p2	ACAAGT	0.186476	0.79305	NA
LNRNLLRI	-0.0059744	NO	ACAAGT_20_s1_georgiev_p2	ACAAGT	-0.0319051	0.792278	NA
RNANLLRI	-0.00616776	NO	ACAAGT_20_s1_georgiev_p2	ACAAGT	-0.135777	0.791506	NA
RQANNLRI	-0.00618493	NO	ACAAGT_20_s1_georgiev_p2	ACAAGT	0.266246	0.790734	NA
RQANNLLQ	-0.00625353	NO	ACAAGT_20_s1_georgiev_p2	ACAAGT	-0.127573	0.789961	NA
LNSDLDLQ	-0.00634072	NO	ACAAGT_20_s1_georgiev_p2	ACAAGT	-0.0965184	0.789189	NA
LNALLLLQ	-0.00648765	NO	ACAAGT_20_s1_georgiev_p2	ACAAGT	0.00746076	0.788417	NA
RQANNLRR	-0.00653295	NO	ACAAGT_20_s1_georgiev_p2	ACAAGT	0.0997406	0.787645	NA
RQSNNLLR	-0.00654965	NO	ACAAGT_20_s1_georgiev_p2	ACAAGT	0.337864	0.786873	NA
LNRNTLRR	-0.00659129	NO	ACAAGT_20_s1_georgiev_p2	ACAAGT	-0.294673	0.7861	NA
RNSNNDLR	-0.00667202	NO	ACAAGT_20_s1_georgiev_p2	ACAAGT	0.0810872	0.785328	NA
LNALNDLR	-0.00680709	NO	ACAAGT_20_s1_georgiev_p2	ACAAGT	0.254442	0.784556	NA
RQANNLRQ	-0.00696544	YES	ACAAGT_20_s1_georgiev_p2	ACAAGT	0.0148553	0.783784	NA
LNRNTDRR	-0.00727074	NO	ACAAGT_20_s1_georgiev_p2	ACAAGT	0.0278881	0.783012	NA
LQSNTLRR	-0.0073024	YES	ACAAGT_20_s1_georgiev_p2	ACAAGT	-0.187268	0.782239	NA
LNADNDRQ	-0.0073477	YES	ACAAGT_20_s1_georgiev_p2	ACAAGT	-0.043139	0.781467	NA
RQANTDRI	-0.00758462	YES	ACAAGT_20_s1_georgiev_p2	ACAAGT	0.317899	0.780695	NA
LQANTDRR	-0.0076321	YES	ACAAGT_20_s1_georgiev_p2	ACAAGT	-0.174352	0.779923	NA
LNADNLRR	-0.00763292	NO	ACAAGT_20_s1_georgiev_p2	ACAAGT	-0.113572	0.779151	NA
LQSNTDRQ	-0.00776014	NO	ACAAGT_20_s1_georgiev_p2	ACAAGT	0.131379	0.778378	NA
LNSDNLLI	-0.00794848	NO	ACAAGT_20_s1_georgiev_p2	ACAAGT	-0.0926477	0.777606	NA
RNANNDRR	-0.00796163	YES	ACAAGT_20_s1_georgiev_p2	ACAAGT	0.0635176	0.776834	NA
LQRNLLRQ	-0.00797606	NO	ACAAGT_20_s1_georgiev_p2	ACAAGT	-0.00185698	0.776062	NA
LQRNNLRI	-0.00812548	NO	ACAAGT_20_s1_georgiev_p2	ACAAGT	0.194246	0.77529	NA
LNRNLDRQ	-0.00822352	YES	ACAAGT_20_s1_georgiev_p2	ACAAGT	-0.398458	0.774517	NA
RQANTDLI	-0.00851389	NO	ACAAGT_20_s1_georgiev_p2	ACAAGT	0.0170654	0.773745	NA
LNALLLLI	-0.00886199	NO	ACAAGT_20_s1_georgiev_p2	ACAAGT	0.138295	0.772973	NA
RQANNDLQ	-0.00894661	YES	ACAAGT_20_s1_georgiev_p2	ACAAGT	-0.33199	0.772201	NA
RNRNLDLQ	-0.00910804	NO	ACAAGT_20_s1_georgiev_p2	ACAAGT	0.114549	0.771429	NA
LNADNDRR	-0.00920831	NO	ACAAGT_20_s1_georgiev_p2	ACAAGT	-0.0376547	0.770656	NA
LQADNLLR	-0.00922972	NO	ACAAGT_20_s1_georgiev_p2	ACAAGT	-0.258561	0.769884	NA
LNSLNLLI	-0.00952976	NO	ACAAGT_20_s1_georgiev_p2	ACAAGT	-0.0718847	0.769112	NA
LQSDNDLI	-0.00963765	NO	ACAAGT_20_s1_georgiev_p2	ACAAGT	-0.0476867	0.76834	NA
LQSLNDLI	-0.01018	NO	ACAAGT_20_s1_georgiev_p2	ACAAGT	-0.00661175	0.767568	NA
RNSNNDLQ	-0.0104056	YES	ACAAGT_20_s1_georgiev_p2	ACAAGT	-0.0278712	0.766795	NA
LNADNDRI	-0.010605	NO	ACAAGT_20_s1_georgiev_p2	ACAAGT	0.238446	0.766023	NA
RNANLDLR	-0.0106076	NO	ACAAGT_20_s1_georgiev_p2	ACAAGT	-0.147384	0.765251	NA
LQSLNDLQ	-0.0106512	NO	ACAAGT_20_s1_georgiev_p2	ACAAGT	-0.0517293	0.764479	NA
RQANNDRQ	-0.0107276	NO	ACAAGT_20_s1_georgiev_p2	ACAAGT	0.110216	0.763707	NA
RNANLLLR	-0.0108982	NO	ACAAGT_20_s1_georgiev_p2	ACAAGT	-0.0859492	0.762934	NA
LQSLNLLQ	-0.0109603	NO	ACAAGT_20_s1_georgiev_p2	ACAAGT	0.032058	0.762162	NA
RNANTDRQ	-0.0111878	NO	ACAAGT_20_s1_georgiev_p2	ACAAGT	0.11982	0.76139	NA
LNSLLLLQ	-0.011217	NO	ACAAGT_20_s1_georgiev_p2	ACAAGT	0.0191762	0.760618	NA
LNALNDRQ	-0.0115745	NO	ACAAGT_20_s1_georgiev_p2	ACAAGT	0.0935272	0.759846	NA
LNADNLRQ	-0.0117476	NO	ACAAGT_20_s1_georgiev_p2	ACAAGT	-0.0673374	0.759073	NA
LQADNDLR	-0.0118705	NO	ACAAGT_20_s1_georgiev_p2	ACAAGT	-0.179344	0.758301	NA
LQRNLDRI	-0.0119723	NO	ACAAGT_20_s1_georgiev_p2	ACAAGT	-0.0265185	0.757529	NA
LNRNTDRI	-0.0124331	NO	ACAAGT_20_s1_georgiev_p2	ACAAGT	-0.131007	0.756757	NA
LNSLLDLQ	-0.0124678	YES	ACAAGT_20_s1_georgiev_p2	ACAAGT	0.0140042	0.755985	NA
LQSDNLLI	-0.0127538	YES	ACAAGT_20_s1_georgiev_p2	ACAAGT	-0.0228585	0.755212	NA
RQANLLRI	-0.0129773	YES	ACAAGT_20_s1_georgiev_p2	ACAAGT	-0.0762086	0.75444	NA
LQRNLDRQ	-0.013006	YES	ACAAGT_20_s1_georgiev_p2	ACAAGT	-0.177409	0.753668	NA
RQSNLLLQ	-0.0130196	NO	ACAAGT_20_s1_georgiev_p2	ACAAGT	0.262935	0.752896	NA
LNALNDRI	-0.0130415	NO	ACAAGT_20_s1_georgiev_p2	ACAAGT	-0.0521611	0.752124	NA
LNRLNDLI	-0.0134101	YES	ACAAGT_20_s1_georgiev_p2	ACAAGT	0.148292	0.751351	NA
LNRNTDRQ	-0.0134354	NO	ACAAGT_20_s1_georgiev_p2	ACAAGT	0.108908	0.750579	NA
LQRNLLRI	-0.0134717	NO	ACAAGT_20_s1_georgiev_p2	ACAAGT	-0.48719	0.749807	NA
LQADLLLQ	-0.0136132	NO	ACAAGT_20_s1_georgiev_p2	ACAAGT	0.0830295	0.749035	NA
RQSNLDLQ	-0.0137621	NO	ACAAGT_20_s1_georgiev_p2	ACAAGT	0.14858	0.748263	NA
LNRNTLRQ	-0.0140093	NO	ACAAGT_20_s1_georgiev_p2	ACAAGT	0.165706	0.74749	NA
LQALLDLI	-0.0141253	NO	ACAAGT_20_s1_georgiev_p2	ACAAGT	0.219638	0.746718	NA
RQANLLRQ	-0.0143735	NO	ACAAGT_20_s1_georgiev_p2	ACAAGT	0.0845314	0.745946	NA
LNRNNLRI	-0.0146536	YES	ACAAGT_20_s1_georgiev_p2	ACAAGT	-0.408084	0.745174	NA
LQSNTDRR	-0.0149942	NO	ACAAGT_20_s1_georgiev_p2	ACAAGT	0.0193243	0.744402	NA
RNSNNLRQ	-0.0152818	NO	ACAAGT_20_s1_georgiev_p2	ACAAGT	0.00652012	0.743629	NA
LQSLNLLI	-0.0153474	NO	ACAAGT_20_s1_georgiev_p2	ACAAGT	-0.083115	0.742857	NA
LNALNLRQ	-0.0155777	NO	ACAAGT_20_s1_georgiev_p2	ACAAGT	-0.122269	0.742085	NA
LQALLDLQ	-0.015689	NO	ACAAGT_20_s1_georgiev_p2	ACAAGT	0.0207693	0.741313	NA
RNSNLLRQ	-0.0157973	NO	ACAAGT_20_s1_georgiev_p2	ACAAGT	-0.00823903	0.740541	NA
RNANTLLQ	-0.0160842	YES	ACAAGT_20_s1_georgiev_p2	ACAAGT	-0.18196	0.739768	NA
LNSDNLLR	-0.016414	NO	ACAAGT_20_s1_georgiev_p2	ACAAGT	-0.139235	0.738996	NA
LNADTDLQ	-0.0167895	NO	ACAAGT_20_s1_georgiev_p2	ACAAGT	0.231317	0.738224	NA
RQSNNLLQ	-0.0170367	NO	ACAAGT_20_s1_georgiev_p2	ACAAGT	-0.236941	0.737452	NA
LNRNTLRI	-0.0170521	NO	ACAAGT_20_s1_georgiev_p2	ACAAGT	-0.102947	0.73668	NA
RNRNLLLI	-0.0171464	YES	ACAAGT_20_s1_georgiev_p2	ACAAGT	0.0311792	0.735907	NA
LQADNDRI	-0.017388	NO	ACAAGT_20_s1_georgiev_p2	ACAAGT	-0.216477	0.735135	NA
RQANLLLR	-0.0174212	NO	ACAAGT_20_s1_georgiev_p2	ACAAGT	0.10302	0.734363	NA
RNANTLLI	-0.0175474	YES	ACAAGT_20_s1_georgiev_p2	ACAAGT	-0.203366	0.733591	NA
RNSNNDLI	-0.0177357	NO	ACAAGT_20_s1_georgiev_p2	ACAAGT	-0.305975	0.732819	NA
LNADNLRI	-0.0177481	NO	ACAAGT_20_s1_georgiev_p2	ACAAGT	0.0541962	0.732046	NA
LQRNTLRR	-0.0177697	NO	ACAAGT_20_s1_georgiev_p2	ACAAGT	-0.351181	0.731274	NA
LQSDLDLQ	-0.0179661	YES	ACAAGT_20_s1_georgiev_p2	ACAAGT	0.142288	0.730502	NA
RNSNNLLI	-0.0183122	YES	ACAAGT_20_s1_georgiev_p2	ACAAGT	-0.207027	0.72973	NA
LQSDLLLQ	-0.0183906	NO	ACAAGT_20_s1_georgiev_p2	ACAAGT	0.0898753	0.728958	NA
LNRDNDLI	-0.0183926	NO	ACAAGT_20_s1_georgiev_p2	ACAAGT	-0.0249755	0.728185	NA
RQSNNDLR	-0.0184369	NO	ACAAGT_20_s1_georgiev_p2	ACAAGT	0.142267	0.727413	NA
LQRLNDLI	-0.018805	YES	ACAAGT_20_s1_georgiev_p2	ACAAGT	0.150975	0.726641	NA
LQADLLLI	-0.0189067	NO	ACAAGT_20_s1_georgiev_p2	ACAAGT	0.0846114	0.725869	NA
LNALNLRI	-0.0190116	NO	ACAAGT_20_s1_georgiev_p2	ACAAGT	0.0274183	0.725097	NA
LNSDNDLR	-0.0192213	NO	ACAAGT_20_s1_georgiev_p2	ACAAGT	-0.0231809	0.724324	NA
RNANTLRQ	-0.0192249	YES	ACAAGT_20_s1_georgiev_p2	ACAAGT	0.157018	0.723552	NA
RNRNLLLQ	-0.0194165	NO	ACAAGT_20_s1_georgiev_p2	ACAAGT	-0.203305	0.72278	NA
RQANNDRR	-0.0195916	YES	ACAAGT_20_s1_georgiev_p2	ACAAGT	-0.199138	0.722008	NA
RQANTDLQ	-0.0197924	NO	ACAAGT_20_s1_georgiev_p2	ACAAGT	-0.344263	0.721236	NA
RQSNLDLI	-0.0198525	NO	ACAAGT_20_s1_georgiev_p2	ACAAGT	-0.165205	0.720463	NA
LQADNDRQ	-0.0202467	NO	ACAAGT_20_s1_georgiev_p2	ACAAGT	-0.34645	0.719691	NA
RNSNLDRQ	-0.0203431	NO	ACAAGT_20_s1_georgiev_p2	ACAAGT	0.0166023	0.718919	NA
LQRNTLRQ	-0.020495	NO	ACAAGT_20_s1_georgiev_p2	ACAAGT	-0.527879	0.718147	NA
RQSNLLLI	-0.0205257	NO	ACAAGT_20_s1_georgiev_p2	ACAAGT	-0.0363684	0.717375	NA
LQRNTDRR	-0.0205925	NO	ACAAGT_20_s1_georgiev_p2	ACAAGT	-0.0137484	0.716602	NA
LQALNDRI	-0.0208136	NO	ACAAGT_20_s1_georgiev_p2	ACAAGT	-0.0622315	0.71583	NA
RQANTDRQ	-0.0209466	NO	ACAAGT_20_s1_georgiev_p2	ACAAGT	0.283327	0.715058	NA
LNRDNDLQ	-0.0213502	NO	ACAAGT_20_s1_georgiev_p2	ACAAGT	-0.0838436	0.714286	NA
LNRLNDLQ	-0.0215078	NO	ACAAGT_20_s1_georgiev_p2	ACAAGT	0.0775261	0.713514	NA
[truncated: 13,884 more rows]

## Sheet: Fig4b_GFP_disruption
			mutation_position						Normalized GFP disruption
[truncated: 25 more rows]

## Sheet: Fig4c_T7E1
Loci	Variants	T7E1_%modification
[truncated: 24 more rows]

[truncated: 22 more sheets: Fig4d_Indel_NGS, Figure 4e_Immunoblot, FigS1, FigS2, FigS3_sg5on_diverse_vs_random, FigS4_sg5On20, FigS5_sg8On20, FigS6a, FigS6b_sg5off20, FigS7_SpG20, FigS8, FigS9_SaON_ACAAGT, FigS10_SaON_GGTGGT, FigS11_SaON_TGGAGT, FigS12_validation, FigS14_BE, FigS15a, FigS15b_guideseq, FigS15c_T7E1, Fig15c_Indel_NGS …]
